# Supplementary material for: Potential causal and temporal relationship between plasma triglyceride levels and circulating leukocyte
Source: J Lipid Res. 2024 Oct 5;65(11):100662. doi: 10.1016/j.jlr.2024.100662 (PMC11564958; doi:10.1016/j.jlr.2024.100662)
Supplement: Supplementary Tables [file mmc1.xlsx]

## Sheet: Table S1
Table S1. Source and detail of summary-level GWAS data.
GWAS ID	Year	Trait	Abbreviations	Consortium	No.	Number of SNPs	Population	PMID
ieu-b-111	2020	triglycerides	TG	UK Biobank	441016	12321875	European	32203549
ieu-b-110	2020	LDL cholesterol	LDLc	UK Biobank	440546	12321875	European	32203549
ebi-a-GCST90013976	2021	total leukocyte count	TLC	Mbatchou J et al.’s GWAS	396621	10783695	European	34017140
ebi-a-GCST90013983	2021	Monocyte count	MC	Mbatchou J et al.’s GWAS	395949	10783686	European	34017140
ebi-a-GCST90013982	2021	Lymphocyte count	LC	Mbatchou J et al.’s GWAS	395949	10783686	European	34017140
ebi-a-GCST90013984	2021	Neutrophill count	NC	Mbatchou J et al.’s GWAS	395949	10783686	European	34017140
ebi-a-GCST90013986	2021	Basophil count	BC	Mbatchou J et al.’s GWAS	395949	10783686	European	34017140
ebi-a-GCST90013985	2021	Eosinophill count	EC	Mbatchou J et al.’s GWAS	395949	10783686	European	34017140
ieu-b-40	2018	body mass index	BMI	GIANT	681275	2336260	European	30124842
ebi-a-GCST90093000	2022	Concentration of VLDL particles	VLDL	Richardson TG et al.’s GWAS	115082	11590399	European	35213538

## Sheet: Table S2
Table S2 The clinical characteristics of the subjects used for cross-lagged panel model (Mean±SD)
	Total	Women	Men
Baseline
Age	44.8±11.7	43.4±11.4	45.6±11.8
Gender	13389	0.328	0.672
BMI	23.6±3.3	21.8±2.9	24.5±3.1
LDLc	2.632±0.805	2.622±0.793	2.637±0.812
TG	1.676±1.542	1.128±0.791	1.944±1.736
TLC	6.529±1.625	6.072±1.456	6.751±1.656
LC	2.220±0.618	2.042±0.541	2.306±0.635
NC	3.718±1.240	3.522±1.158	3.813±1.267
EC	0.178±0.129	0.150±0.105	0.190±0.137
BC	0.100±0.006	0.100±0.005	0.100±0.007
MC	0.414±0.137	0.365±0.114	0.438±0.141
Follow-up
TG	1.661±1.321	1.126±0.723	1.873±1.485
TLC	6.459±1.628	6.004±1.465	6.679±1.658
LC	2.136±0.595	1.970±0.522	2.217±0.611
NC	3.738±1.241	3.537±1.179	3.836±1.258
EC	0.183±0.137	0.154±0.106	0.196±0.146
BC	0.100±0.005	0.100±0.004	0.100±0.005
MC	0.391±0.133	0.343±0.110	0.415±0.137

## Sheet: Table S3
Table S3 Results of univariate MR analyses testing effects of genetically plasma TG levels on leukocyte counts
Exposure	Method	nSNPs	Beta	SE/SD	p-value
Total leukocyte counts	IVW	234	0.221	0.013	<0.001
	MR-Egger	234	0.036	0.019	0.063
	MR-Egger intercept	234	0.004	0.001	<0.001
	Weighted median	234	0.075	0.016	<0.001
	MR-PRE Outlier-corr	34	0.092	0.013	<0.001
Monocyte counts	IVW	234	0.072	0.01	<0.001
	MR-Egger	234	-0.069	0.014	<0.001
	MR-Egger intercept	234	0.003	0	<0.001
	Weighted median	234	-0.04	0.013	0.002
	MR-PRE Outlier-corr	26	-0.022	0.008	<0.001
Lymphocyte counts	IVW	234	0.229	0.012	<0.001
	MR-Egger	234	0.036	0.022	0.094
	MR-Egger intercept	234	0.004	0.001	<0.001
	Weighted median	234	0.08	0.015	<0.001
	MR-PRE Outlier-corr	33	0.091	0.017	<0.001
Neutrophill counts	IVW	234	0.144	0.013	<0.001
	MR-Egger	234	0.046	0.022	0.036
	MR-Egger intercept	234	0.002	0.001	<0.001
	Weighted median	234	0.086	0.014	<0.001
	MR-PRE Outlier-corr	26	0.079	0.015	<0.001
Basophil counts	IVW	234	0.016	0.006	0.009
	MR-Egger	234	-0.004	0.009	0.645
	MR-Egger intercept	234	0.001	0	0.038
	Weighted median	234	-0.004	0.009	0.635
	MR-PRE Outlier-corr	19	-0.006	0.005	0.518
Eosinophill counts	IVW	234	0.062	0.011	<0.001
	MR-Egger	234	-0.076	0.014	<0.001
	MR-Egger intercept	234	0.003	0	<0.001
	Weighted median	234	-0.049	0.012	<0.001
	MR-PRE Outlier-corr	21	-0.033	0.015	<0.001
SE,standard error; SD,standard deviation;effect estimates of MR-PRE Outlier-corr are outlier-corrected results, results are presented as Beta(SD);other MR methods are presented as Beta(SE)

## Sheet: Table S4
Table S4 Results of multivariable MR analyses testing effects of genetically plasma TG levels on leukocyte counts(adjusted for BMI)
Exposure	Method	nSNPs	Beta	SE/SD	p-value
Total leukocyte counts	IVW	387	0.189	0.049	<0.001
	MR-Egger	387	0.065	0.02	0.001
	MR-Egger intercept	387	0.002	0	<0.001
	Weighted median	387	0.169	0.02	<0.001
Monocyte counts	IVW	387	0.05	0.062	0.418
	MR-Egger	387	-0.026	0.02	0.188
	MR-Egger intercept	387	0.002	0	<0.001
	Weighted median	387	0.079	0.017	<0.001
Lymphocyte counts	IVW	387	0.158	0.023	<0.001
	MR-Egger	387	0.083	0.018	<0.001
	MR-Egger intercept	387	0.002	0	<0.001
	Weighted median	387	0.157	0.018	<0.001
Neutrophill counts	IVW	387	0.119	0.05	0.017
	MR-Egger	387	0.054	0.021	0.009
	MR-Egger intercept	387	0.001	0	0.005
	Weighted median	387	0.101	0.016	<0.001
Basophil counts	IVW	387	0.008	0.009	0.384
	MR-Egger	387	0.028	0.012	0.027
	MR-Egger intercept	387	0	0	0.077
	Weighted median	387	0.003	0.01	0.778
Eosinophill counts	IVW	387	-0.006	0.027	0.814
	MR-Egger	387	-0.053	0.018	0.004
	MR-Egger intercept	387	0.001	0	0.006
	Weighted median	387	-0.008	0.015	0.599
SE,standard error; SD,standard deviation;effect estimates of MR-PRE Outlier-corr are outlier-corrected results, results are presented as Beta(SD);other MR methods are presented as Beta(SE)

## Sheet: Table S5
Table S5 Results of multivariable MR analyses testing effects of genetically plasma TG levels on leukocyte counts(adjusted for LDLc)
Exposure	Method	nSNPs	Beta	SE/SD	p-value
Total leukocyte counts	IVW	280	0.134	0.039	0.001
	MR-Egger	280	0.133	0.026	<0.001
	MR-Egger intercept	280	0.001	0.001	0.174
	Weighted median	280	0.159	0.016	<0.001
Monocyte counts	IVW	280	-0.004	0.02	0.823
	MR-Egger	280	0.007	0.022	0.75
	MR-Egger intercept	280	0.001	0.001	0.073
	Weighted median	280	0.049	0.016	0.002
Lymphocyte counts	IVW	280	0.133	0.031	<0.001
	MR-Egger	280	0.136	0.024	<0.001
	MR-Egger intercept	280	0.002	0.001	0.019
	Weighted median	280	0.162	0.017	<0.001
Neutrophill counts	IVW	280	0.105	0.024	<0.001
	MR-Egger	280	0.109	0.022	<0.001
	MR-Egger intercept	280	0	0.001	0.647
	Weighted median	280	0.116	0.015	<0.001
Basophil counts	IVW	280	0.014	0.009	0.109
	MR-Egger	280	0.011	0.01	0.285
	MR-Egger intercept	280	0.001	0	0.122
	Weighted median	280	0.014	0.01	0.16
Eosinophill counts	IVW	279	-0.003	0.022	0.886
	MR-Egger	279	-0.033	0.021	0.119
	MR-Egger intercept	279	0.002	0.001	0.016
	Weighted median	279	0.01	0.016	0.54
SE,standard error; SD,standard deviation;effect estimates of MR-PRE Outlier-corr are outlier-corrected results, results are presented as Beta(SD);other MR methods are presented as Beta(SE)

## Sheet: Table S6
Table S6 Results of multivariable MR analyses testing effects of genetically plasma TG levels on leukocyte counts(adjusted for VLDL)
Exposure	Method	nSNPs	Beta	SE/SD	p-value
Total leukocyte counts	IVW	246	0.228	0.068	0.001
	MR-Egger	246	0.135	0.04	0.001
	MR-Egger intercept	246	0.002	0.001	0.004
	Weighted median	246	0.258	0.026	<0.001
Monocyte counts	IVW	246	0.017	0.047	0.716
	MR-Egger	246	0.016	0.033	0.635
	MR-Egger intercept	246	0.002	0.001	0.014
	Weighted median	246	0.113	0.029	<0.001
Lymphocyte counts	IVW	246	0.163	0.069	0.017
	MR-Egger	246	0.097	0.035	0.005
	MR-Egger intercept	246	0.004	0.001	<0.001
	Weighted median	246	0.183	0.031	<0.001
Neutrophill counts	IVW	246	0.163	0.05	0.001
	MR-Egger	246	0.132	0.037	<0.001
	MR-Egger intercept	246	0.001	0.001	0.125
	Weighted median	246	0.186	0.023	<0.001
Basophil counts	IVW	246	0.011	0.013	0.394
	MR-Egger	246	0.003	0.016	0.854
	MR-Egger intercept	246	0.001	0	0.14
	Weighted median	246	0.009	0.015	0.581
Eosinophill counts	IVW	246	-0.003	0.048	0.955
	MR-Egger	246	-0.064	0.037	0.088
	MR-Egger intercept	246	0.002	0.001	0.038
	Weighted median	246	-0.021	0.025	0.392
SE,standard error; SD,standard deviation;effect estimates of MR-PRE Outlier-corr are outlier-corrected results, results are presented as Beta(SD);other MR methods are presented as Beta(SE)

## Sheet: Table S7
Table S7 Results of multivariable MR analyses testing effects of genetically plasma TG levels on leukocyte counts(adjusted for BMI,LDLc, and VLDL)
Exposure	Method	nSNPs	Beta	SE/SD	p-value
Total leukocyte counts	IVW	372	0.243	0.065	<0.001
	MR-Egger	372	0.22	0.044	<0.001
	MR-Egger intercept	372	0.001	0	0.005
	Weighted median	372	0.18	0.034	<0.001
Monocyte counts	IVW	372	0.077	0.068	0.26
	MR-Egger	372	0.113	0.039	0.004
	MR-Egger intercept	372	0.001	0	<0.001
	Weighted median	372	0.121	0.028	<0.001
Lymphocyte counts	IVW	372	0.204	0.091	0.025
	MR-Egger	372	0.209	0.043	<0.001
	MR-Egger intercept	372	0.001	0	0.012
	Weighted median	372	0.208	0.034	<0.001
Neutrophill counts	IVW	372	0.185	0.068	0.007
	MR-Egger	372	0.173	0.04	<0.001
	MR-Egger intercept	372	0.001	0	0.053
	Weighted median	372	0.167	0.03	<0.001
Basophil counts	IVW	372	-0.013	0.021	0.528
	MR-Egger	372	0	0.02	0.982
	MR-Egger intercept	372	0	0	0.037
	Weighted median	372	-0.025	0.02	0.22
Eosinophill counts	IVW	371	0	0.046	0.992
	MR-Egger	371	-0.042	0.035	0.23
	MR-Egger intercept	371	0.001	0	0.044
	Weighted median	371	-0.034	0.029	0.23
SE,standard error; SD,standard deviation;effect estimates of MR-PRE Outlier-corr are outlier-corrected results, results are presented as Beta(SD);other MR methods are presented as Beta(SE)

## Sheet: Table S8
Table S8 Results of univariate MR analyses testing effects of genetically leukocyte counts on plasma TG levels
Outcomes	Method	nSNPs	Beta	SE/SD	p-value
Total leukocyte counts	IVW	273	0.082	0.009	<0.001
	MR-Egger	273	0.053	0.016	0.001
	MR-Egger intercept	273	0.001	0	0.053
	Weighted median	273	0.069	0.012	<0.001
	MR-PRE Outlier-corr	273	0.061	0.014	<0.001
Monocyte counts	IVW	280	0.01	0.005	0.036
	MR-Egger	280	0.001	0.009	0.969
	MR-Egger intercept	280	0	0	0.175
	Weighted median	280	0.013	0.008	0.101
	MR-PRE Outlier-corr	280	0.009	0.006	0.215
Lymphocyte counts	IVW	271	0.083	0.008	<0.001
	MR-Egger	271	0.058	0.02	0.003
	MR-Egger intercept	271	0.001	0.001	0.203
	Weighted median	271	0.061	0.013	<0.001
	MR-PRE Outlier-corr	271	0.064	0.007	<0.001
Neutrophill counts	IVW	246	0.055	0.008	<0.001
	MR-Egger	246	0.032	0.015	0.028
	MR-Egger intercept	246	0.001	0	0.038
	Weighted median	246	0.038	0.013	0.003
	MR-PRE Outlier-corr	246	0.035	0.009	<0.001
Basophil counts	IVW	77	0.002	0.014	0.886
	MR-Egger	77	-0.004	0.025	0.861
	MR-Egger intercept	77	0	0.001	0.851
	Weighted median	77	-0.007	0.021	0.741
	MR-PRE Outlier-corr	77	-0.005	0.017	0.621
Eosinophill counts	IVW	283	0.019	0.007	0.008
	MR-Egger	283	-0.05	0.016	0.002
	MR-Egger intercept	283	0.002	0	<0.001
	Weighted median	283	-0.003	0.01	0.741
	MR-PRE Outlier-corr	283	-0.004	0.002	0.029
SE,standard error; SD,standard deviation;effect estimates of MR-PRE Outlier-corr are outlier-corrected results, results are presented as Beta(SD);other MR methods are presented as Beta(SE)

## Sheet: Table S9
Table S9 Results of multivariable MR analyses testing effects of genetically leukocyte counts on plasma TG levels(adjusted for BMI)
Outcomes	Method	nSNPs	Beta	SE/SD	p-value
Total leukocyte counts	IVW	398	0.108	0.019	<0.001
	MR-Egger	398	0.135	0.04	0.001
	MR-Egger intercept	398	0.001	0.001	0.243
	Weighted median	398	0.125	0.015	<0.001
Monocyte counts	IVW	387	0.022	0.011	0.052
	MR-Egger	387	-0.002	0.028	0.957
	MR-Egger intercept	387	0.001	0.001	0.205
	Weighted median	387	0.01	0.01	0.325
Lymphocyte counts	IVW	384	0.053	0.018	0.004
	MR-Egger	384	0.072	0.038	0.056
	MR-Egger intercept	384	0.001	0.001	0.123
	Weighted median	384	0.055	0.015	<0.001
Neutrophill counts	IVW	397	0.072	0.023	0.002
	MR-Egger	397	0.119	0.053	0.024
	MR-Egger intercept	397	0.001	0.001	0.378
	Weighted median	397	0.086	0.018	<0.001
Basophil counts	IVW	403	0.055	0.029	0.059
	MR-Egger	403	0.029	0.071	0.684
	MR-Egger intercept	403	0.001	0	0.16
	Weighted median	403	0.032	0.029	0.278
Eosinophill counts	IVW	393	0.017	0.014	0.209
	MR-Egger	393	-0.018	0.039	0.652
	MR-Egger intercept	393	0	0.001	0.695
	Weighted median	393	0.017	0.012	0.151
SE,standard error; SD,standard deviation;effect estimates of MR-PRE Outlier-corr are outlier-corrected results, results are presented as Beta(SD);other MR methods are presented as Beta(SE)

## Sheet: Table S10
Table S10 Results of multivariable MR analyses testing effects of genetically leukocyte counts on plasma TG levels(adjusted for LDLc)
Outcomes	Method	nSNPs	Beta	SE/SD	p-value
Total leukocyte counts	IVW	292	0.086	0.014	<0.001
	MR-Egger	292	0.114	0.06	0.057
	MR-Egger intercept	292	0.001	0.001	0.505
	Weighted median	292	0.08	0.012	<0.001
Monocyte counts	IVW	330	0.019	0.008	0.017
	MR-Egger	330	0.031	0.038	0.423
	MR-Egger intercept	330	0	0.001	0.78
	Weighted median	330	0.017	0.008	0.05
Lymphocyte counts	IVW	320	0.075	0.015	<0.001
	MR-Egger	320	0.035	0.058	0.547
	MR-Egger intercept	320	0.002	0.001	0.053
	Weighted median	320	0.067	0.012	<0.001
Neutrophill counts	IVW	280	0.049	0.014	<0.001
	MR-Egger	280	0.096	0.062	0.119
	MR-Egger intercept	280	0.001	0.001	0.518
	Weighted median	280	0.055	0.012	<0.001
Basophil counts	IVW	175	0.006	0.024	0.789
	MR-Egger	175	-0.012	0.111	0.911
	MR-Egger intercept	175	0	0.002	0.812
	Weighted median	175	-0.016	0.024	0.501
Eosinophill counts	IVW	331	-0.001	0.012	0.923
	MR-Egger	331	0.033	0.041	0.416
	MR-Egger intercept	331	-0.001	0.001	0.31
	Weighted median	331	-0.002	0.01	0.873
SE,standard error; SD,standard deviation;effect estimates of MR-PRE Outlier-corr are outlier-corrected results, results are presented as Beta(SD);other MR methods are presented as Beta(SE)

[truncated: 2 more sheets: Table S11, Table S12]
