# Supplementary material for: Potential causal and temporal relationship between plasma triglyceride levels and circulating leukocyte
Source: J Lipid Res. 2024 Oct 5;65(11):100662. doi: 10.1016/j.jlr.2024.100662 (PMC11564958; doi:10.1016/j.jlr.2024.100662)
Supplement: Supplementary Table S1 [file mmc2.xlsx]

## Sheet: Table S1
Table S1A. Source and detail of summary-level GWAS data.
GWAS ID	Year	Trait	Abbreviations	Consortium	No.	Number of SNPs	Population	PMID	Unit
ieu-b-111	2020	triglycerides	TG	UK Biobank	441016	12321875	European	32203549	mg/dL
ieu-b-110	2020	LDL cholesterol	LDLc	UK Biobank	440546	12321875	European	32203549	mg/dL
ieu-b-108	2020	apolipoprotein B	Apo B	UK Biobank	439214	12321875	European	32203549	mg/dL
ebi-a-GCST90093000	2022	Concentration of VLDL particles	VLDL	Richardson TG et al.’s GWAS	115082	11590399	European	35213538	mmol/L
ebi-a-GCST90013976	2021	total leukocyte count	TLC	Mbatchou J et al.’s GWAS	396621	10783695	European	34017140	per nL
ebi-a-GCST90013983	2021	Monocyte count	MC	Mbatchou J et al.’s GWAS	395949	10783686	European	34017140	per nL
ebi-a-GCST90013982	2021	Lymphocyte count	LC	Mbatchou J et al.’s GWAS	395949	10783686	European	34017140	per nL
ebi-a-GCST90013984	2021	Neutrophil count	NC	Mbatchou J et al.’s GWAS	395949	10783686	European	34017140	per nL
ebi-a-GCST90013986	2021	Basophil count	BC	Mbatchou J et al.’s GWAS	395949	10783686	European	34017140	per nL
ebi-a-GCST90013985	2021	Eosinophil count	EC	Mbatchou J et al.’s GWAS	395949	10783686	European	34017140	per nL
ieu-b-40	2018	body mass index	BMI	GIANT	681275	2336260	European	30124842	kg/m^2
ebi-a-GCST90002374	2020	total leukocyte count	TLC	Chen MH et al.’s GWAS	562243	46726095	European	32888493	per nL
ebi-a-GCST90002340	2020	Monocyte count	MC	Chen MH et al.’s GWAS	521594	46391183	European	32888493	per nL
ebi-a-GCST90002316	2020	Lymphocyte count	LC	Chen MH et al.’s GWAS	524923	46394491	European	32888493	per nL
ebi-a-GCST90002351	2020	Neutrophil count	NC	Chen MH et al.’s GWAS	519288	46379899	European	32888493	per nL
ebi-a-GCST90002292	2020	Basophil count	BC	Chen MH et al.’s GWAS	474001	46167033	European	32888493	per nL
ebi-a-GCST90002298	2020	Eosinophil counts	EC	Chen MH et al.’s GWAS	474237	46133037	European	32888493	per nL
Table S1B The clinical characteristics of the subjects used for cross-lagged panel model (Mean±SD)
	Total	Women	Men
Baseline
Age	44.8±11.7	43.4±11.4	45.6±11.8
Sex	13389	0.328	0.672
BMI	23.6±3.3	21.8±2.9	24.5±3.1
LDLc	2.632±0.805	2.622±0.793	2.637±0.812
TG	1.676±1.542	1.128±0.791	1.944±1.736
TLC	6.529±1.625	6.072±1.456	6.751±1.656
LC	2.220±0.618	2.042±0.541	2.306±0.635
NC	3.718±1.240	3.522±1.158	3.813±1.267
EC	0.178±0.129	0.150±0.105	0.190±0.137
BC	0.100±0.006	0.100±0.005	0.100±0.007
MC	0.414±0.137	0.365±0.114	0.438±0.141
Follow-up
TG	1.661±1.321	1.126±0.723	1.873±1.485
TLC	6.459±1.628	6.004±1.465	6.679±1.658
LC	2.136±0.595	1.970±0.522	2.217±0.611
NC	3.738±1.241	3.537±1.179	3.836±1.258
EC	0.183±0.137	0.154±0.106	0.196±0.146
BC	0.100±0.005	0.100±0.004	0.100±0.005
MC	0.391±0.133	0.343±0.110	0.415±0.137
Abbreviations can be found in Table S1A;
