# Supplementary material for: Potential causal and temporal relationship between plasma triglyceride levels and circulating leukocyte
Source: J Lipid Res. 2024 Oct 5;65(11):100662. doi: 10.1016/j.jlr.2024.100662 (PMC11564958; doi:10.1016/j.jlr.2024.100662)
Supplement: Supplementary Table S2 [file mmc3.xlsx]

## Sheet: TG_SNP
	chr.exposure	pos.exposure	beta.exposure	se.exposure	pval.exposure	samplesize.exposure	id.exposure	SNP	effect_allele.exposure	other_allele.exposure	eaf.exposure	exposure	mr_keep.exposure	pval_origin.exposure	data_source.exposure
1	1	203519194	-0.0129448	0.00200779	1.09999e-10	NA	ieu-b-111	rs6695980	C	T	0.539189	|| id:ieu-b-111	TRUE	reported	igd
2	1	205070573	0.0135651	0.00202953	2.29985e-11	NA	ieu-b-111	rs11240358	A	G	0.394026	|| id:ieu-b-111	TRUE	reported	igd
3	1	149771954	-0.0214144	0.0034935	8.79995e-10	NA	ieu-b-111	rs587673553	T	C	0.093349	|| id:ieu-b-111	TRUE	reported	igd
4	1	54861827	-0.0129321	0.00199727	9.49948e-11	NA	ieu-b-111	rs213479	T	G	0.468704	|| id:ieu-b-111	TRUE	reported	igd
5	1	40435999	-0.0124181	0.00222753	2.5e-08	NA	ieu-b-111	rs2131311	G	A	0.714636	|| id:ieu-b-111	TRUE	reported	igd
6	1	62904575	-0.0777322	0.00207793	1e-200	NA	ieu-b-111	rs9436661	G	T	0.352919	|| id:ieu-b-111	TRUE	reported	igd
7	1	154259650	-0.0202981	0.00218442	1.50003e-20	NA	ieu-b-111	rs1760801	A	G	0.295768	|| id:ieu-b-111	TRUE	reported	igd
8	1	110499669	0.0110747	0.00201516	3.89996e-08	NA	ieu-b-111	rs390923	G	A	0.412271	|| id:ieu-b-111	TRUE	reported	igd
9	1	221032881	0.0257788	0.00329211	4.90004e-15	NA	ieu-b-111	rs4846335	A	C	0.102542	|| id:ieu-b-111	TRUE	reported	igd
10	1	27021913	0.0818126	0.00663594	6.29941e-35	NA	ieu-b-111	rs114165349	C	G	0.023157	|| id:ieu-b-111	TRUE	reported	igd
11	1	230418774	-0.0115192	0.00201656	1.09999e-08	NA	ieu-b-111	rs12066120	C	T	0.578966	|| id:ieu-b-111	TRUE	reported	igd
12	1	10796866	-0.011772	0.00210497	2.19999e-08	NA	ieu-b-111	rs880315	C	T	0.340211	|| id:ieu-b-111	TRUE	reported	igd
13	1	172355276	-0.0137618	0.00200182	6.20012e-12	NA	ieu-b-111	rs9425589	A	G	0.566781	|| id:ieu-b-111	TRUE	reported	igd
14	1	40048009	0.0250232	0.00237577	6.09958e-26	NA	ieu-b-111	rs11206374	A	G	0.224815	|| id:ieu-b-111	TRUE	reported	igd
15	1	51351846	-0.0271453	0.00351798	1.20005e-14	NA	ieu-b-111	rs72904737	A	G	0.087416	|| id:ieu-b-111	TRUE	reported	igd
16	1	219637671	0.0193178	0.00202011	1.10002e-21	NA	ieu-b-111	rs11118310	T	A	0.593476	|| id:ieu-b-111	TRUE	reported	igd
17	1	118143517	-0.0125327	0.00214567	5.19996e-09	NA	ieu-b-111	rs320369	G	A	0.683292	|| id:ieu-b-111	TRUE	reported	igd
18	1	230301811	-0.0481745	0.0020373	1.30017e-123	NA	ieu-b-111	rs11122450	G	T	0.611733	|| id:ieu-b-111	TRUE	reported	igd
19	1	178508742	-0.0125226	0.00211473	3.2e-09	NA	ieu-b-111	rs6700047	A	G	0.337686	|| id:ieu-b-111	TRUE	reported	igd
20	1	93883993	0.0168068	0.00254328	3.90032e-11	NA	ieu-b-111	rs6686095	T	G	0.810884	|| id:ieu-b-111	TRUE	reported	igd
21	1	98478981	-0.0212127	0.00267054	1.99986e-15	NA	ieu-b-111	rs1938566	T	C	0.834537	|| id:ieu-b-111	TRUE	reported	igd
22	2	119745127	0.0410641	0.00692419	2.99999e-09	NA	ieu-b-111	rs11904650	G	A	0.020999	|| id:ieu-b-111	TRUE	reported	igd
23	2	203431804	0.0218939	0.00303176	5.10035e-13	NA	ieu-b-111	rs3731696	G	A	0.121188	|| id:ieu-b-111	TRUE	reported	igd
24	2	3642361	0.0197269	0.00260304	3.50026e-14	NA	ieu-b-111	rs3820897	C	T	0.819861	|| id:ieu-b-111	TRUE	reported	igd
25	2	145818432	-0.0120574	0.0019918	1.40001e-09	NA	ieu-b-111	rs4662414	G	A	0.446608	|| id:ieu-b-111	TRUE	reported	igd
26	2	27598097	-0.10025	0.00203577	1e-200	NA	ieu-b-111	rs4665972	C	T	0.604587	|| id:ieu-b-111	TRUE	reported	igd
27	2	165528876	-0.0376242	0.00202704	6.59933e-77	NA	ieu-b-111	rs13389219	T	C	0.392551	|| id:ieu-b-111	TRUE	reported	igd
28	2	48962291	0.0174394	0.00233365	7.8001e-14	NA	ieu-b-111	rs17326656	T	G	0.238472	|| id:ieu-b-111	TRUE	reported	igd
29	2	227099180	0.0402918	0.00207151	2.90001e-84	NA	ieu-b-111	rs2943645	T	C	0.646594	|| id:ieu-b-111	TRUE	reported	igd
30	2	121309231	0.015323	0.00227424	1.59993e-11	NA	ieu-b-111	rs954244	G	C	0.254641	|| id:ieu-b-111	TRUE	reported	igd
31	2	21231524	-0.0735169	0.00244968	7.09578e-198	NA	ieu-b-111	rs676210	A	G	0.205293	|| id:ieu-b-111	TRUE	reported	igd
32	2	219138625	0.0128615	0.00202133	2e-10	NA	ieu-b-111	rs6758540	G	A	0.40466	|| id:ieu-b-111	TRUE	reported	igd
33	2	219632722	-0.0189064	0.00199184	2.29985e-21	NA	ieu-b-111	rs142506450	G	C	0.479799	|| id:ieu-b-111	TRUE	reported	igd
34	2	242395674	-0.0142305	0.00201176	1.50003e-12	NA	ieu-b-111	rs4675812	A	G	0.587882	|| id:ieu-b-111	TRUE	reported	igd
35	2	37059462	0.0122747	0.00199739	8e-10	NA	ieu-b-111	rs13021393	T	A	0.516226	|| id:ieu-b-111	TRUE	reported	igd
36	2	165467068	0.0115011	0.00199472	8.10009e-09	NA	ieu-b-111	rs4128205	C	A	0.509173	|| id:ieu-b-111	TRUE	reported	igd
37	2	26914787	0.0142109	0.00208714	9.79941e-12	NA	ieu-b-111	rs935168	A	G	0.654539	|| id:ieu-b-111	TRUE	reported	igd
38	2	85788270	-0.0112291	0.0020155	2.5e-08	NA	ieu-b-111	rs10172544	A	C	0.408707	|| id:ieu-b-111	TRUE	reported	igd
39	2	65276049	-0.0184832	0.00200785	3.40017e-20	NA	ieu-b-111	rs1009360	C	T	0.41859	|| id:ieu-b-111	TRUE	reported	igd
40	3	69879670	0.0109684	0.00200571	4.49997e-08	NA	ieu-b-111	rs6805924	T	G	0.430548	|| id:ieu-b-111	TRUE	reported	igd
41	3	52516293	0.0298848	0.00253832	5.30029e-32	NA	ieu-b-111	rs6800707	G	C	0.810543	|| id:ieu-b-111	TRUE	reported	igd
42	3	170727218	0.0247828	0.00334924	1.39991e-13	NA	ieu-b-111	rs10513688	A	G	0.097403	|| id:ieu-b-111	TRUE	reported	igd
43	3	12139092	-0.0251021	0.00401861	4.20001e-10	NA	ieu-b-111	rs6798755	T	C	0.065529	|| id:ieu-b-111	TRUE	reported	igd
44	3	24520283	-0.0152543	0.00221886	6.20012e-12	NA	ieu-b-111	rs6792725	G	A	0.692404	|| id:ieu-b-111	TRUE	reported	igd
45	3	196187927	-0.0126395	0.00223848	1.6e-08	NA	ieu-b-111	rs11185542	C	G	0.727914	|| id:ieu-b-111	TRUE	reported	igd
46	3	150066540	0.0419639	0.00426588	7.8001e-23	NA	ieu-b-111	rs62271373	A	T	0.059967	|| id:ieu-b-111	TRUE	reported	igd
47	3	188439236	0.0117624	0.00208003	1.6e-08	NA	ieu-b-111	rs2137557	C	T	0.645612	|| id:ieu-b-111	TRUE	reported	igd
48	3	37025661	-0.0118516	0.00199656	2.90001e-09	NA	ieu-b-111	rs9831084	C	T	0.461922	|| id:ieu-b-111	TRUE	reported	igd
49	3	135956305	0.0291133	0.00234718	2.49977e-35	NA	ieu-b-111	rs684773	C	A	0.766797	|| id:ieu-b-111	TRUE	reported	igd
50	3	87037543	-0.0224583	0.00347278	1e-10	NA	ieu-b-111	rs13066793	G	A	0.090095	|| id:ieu-b-111	TRUE	reported	igd
51	3	172294500	0.0500946	0.00600435	7.19946e-17	NA	ieu-b-111	rs79287178	A	G	0.031151	|| id:ieu-b-111	TRUE	reported	igd
52	3	12473045	0.0202549	0.00236652	1.10002e-17	NA	ieu-b-111	rs3103310	G	A	0.241785	|| id:ieu-b-111	TRUE	reported	igd
53	4	3443931	-0.0305169	0.00205811	9.70063e-50	NA	ieu-b-111	rs13108218	G	A	0.614859	|| id:ieu-b-111	TRUE	reported	igd
54	4	77394018	0.0126062	0.00199351	2.59998e-10	NA	ieu-b-111	rs28394165	C	T	0.454549	|| id:ieu-b-111	TRUE	reported	igd
55	4	87985166	0.0338197	0.00203602	5.79963e-62	NA	ieu-b-111	rs3775228	T	C	0.399717	|| id:ieu-b-111	TRUE	reported	igd
56	4	40428010	0.0125871	0.00229058	3.89996e-08	NA	ieu-b-111	rs278981	C	T	0.758155	|| id:ieu-b-111	TRUE	reported	igd
57	4	100065509	0.0112005	0.00204692	4.49997e-08	NA	ieu-b-111	rs1800759	G	T	0.613393	|| id:ieu-b-111	TRUE	reported	igd
58	4	55535336	-0.0139399	0.00204019	8.30042e-12	NA	ieu-b-111	rs2237029	A	G	0.601353	|| id:ieu-b-111	TRUE	reported	igd
59	4	15096680	0.0117373	0.00210704	2.5e-08	NA	ieu-b-111	rs10029034	T	C	0.664324	|| id:ieu-b-111	TRUE	reported	igd
60	4	124743259	0.0139021	0.00231385	1.89998e-09	NA	ieu-b-111	rs1347188	G	A	0.245797	|| id:ieu-b-111	TRUE	reported	igd
61	4	157682598	-0.0160248	0.00237585	1.50003e-11	NA	ieu-b-111	rs11100083	C	T	0.226214	|| id:ieu-b-111	TRUE	reported	igd
62	4	89704367	0.0149897	0.00203847	1.9002e-13	NA	ieu-b-111	rs13118477	A	G	0.392654	|| id:ieu-b-111	TRUE	reported	igd
63	4	69446344	0.0195598	0.00240753	4.49987e-16	NA	ieu-b-111	rs13101504	G	T	0.412851	|| id:ieu-b-111	TRUE	reported	igd
64	4	103188709	0.0300749	0.00377743	1.69981e-15	NA	ieu-b-111	rs13107325	T	C	0.074905	|| id:ieu-b-111	TRUE	reported	igd
65	4	39646631	-0.0152674	0.00252148	1.40001e-09	NA	ieu-b-111	rs12504746	T	C	0.192857	|| id:ieu-b-111	TRUE	reported	igd
66	4	26047616	0.0288117	0.00265556	1.99986e-27	NA	ieu-b-111	rs73243877	G	A	0.168135	|| id:ieu-b-111	TRUE	reported	igd
67	4	110766064	0.0465516	0.00710636	5.70033e-11	NA	ieu-b-111	rs148827772	G	A	0.022544	|| id:ieu-b-111	TRUE	reported	igd
68	5	132444128	-0.0307938	0.00344154	3.59998e-19	NA	ieu-b-111	rs72801474	A	G	0.091843	|| id:ieu-b-111	TRUE	reported	igd
69	5	176750688	0.0149941	0.00239634	3.89996e-10	NA	ieu-b-111	rs62397245	G	C	0.22236	|| id:ieu-b-111	TRUE	reported	igd
70	5	112439449	0.0140336	0.00255331	3.89996e-08	NA	ieu-b-111	rs72803249	C	G	0.188919	|| id:ieu-b-111	TRUE	reported	igd
71	5	140933792	0.0173492	0.00260459	2.70023e-11	NA	ieu-b-111	rs112424890	T	C	0.17783	|| id:ieu-b-111	TRUE	reported	igd
72	5	173356752	0.0118711	0.00216706	4.30002e-08	NA	ieu-b-111	rs72812818	C	G	0.300883	|| id:ieu-b-111	TRUE	reported	igd
73	5	57564641	0.0132164	0.00231381	1.09999e-08	NA	ieu-b-111	rs72755740	C	T	0.243477	|| id:ieu-b-111	TRUE	reported	igd
74	5	67714246	0.0177909	0.00205178	4.30031e-18	NA	ieu-b-111	rs4976033	G	A	0.402122	|| id:ieu-b-111	TRUE	reported	igd
75	5	53310139	0.0268635	0.00315997	1.9002e-17	NA	ieu-b-111	rs7735249	G	C	0.112767	|| id:ieu-b-111	TRUE	reported	igd
76	5	55860781	0.0461274	0.00252163	9.49948e-75	NA	ieu-b-111	rs3936511	G	A	0.19191	|| id:ieu-b-111	TRUE	reported	igd
77	5	156390297	0.0331011	0.00206122	4.90004e-58	NA	ieu-b-111	rs6882076	C	T	0.634285	|| id:ieu-b-111	TRUE	reported	igd
78	5	78531337	-0.0145732	0.00202974	7.00003e-13	NA	ieu-b-111	rs1316753	C	G	0.394062	|| id:ieu-b-111	TRUE	reported	igd
79	5	103995368	-0.0117435	0.00204042	8.60003e-09	NA	ieu-b-111	rs325485	G	A	0.602889	|| id:ieu-b-111	TRUE	reported	igd
80	5	90255685	0.0157533	0.00224582	2.29985e-12	NA	ieu-b-111	rs7704653	G	A	0.723029	|| id:ieu-b-111	TRUE	reported	igd
81	5	118729286	-0.0206988	0.00224699	3.19963e-20	NA	ieu-b-111	rs1045241	T	C	0.270943	|| id:ieu-b-111	TRUE	reported	igd
82	5	157918946	-0.0153055	0.00200268	2.09991e-14	NA	ieu-b-111	rs10050393	C	T	0.432209	|| id:ieu-b-111	TRUE	reported	igd
83	5	144498018	0.0123355	0.0021888	1.7e-08	NA	ieu-b-111	rs6865870	G	A	0.293308	|| id:ieu-b-111	TRUE	reported	igd
84	6	100602753	-0.0137763	0.0023173	2.80001e-09	NA	ieu-b-111	rs9496567	A	G	0.243481	|| id:ieu-b-111	TRUE	reported	igd
85	6	18747705	-0.0111556	0.00201991	3.29997e-08	NA	ieu-b-111	rs6924805	T	G	0.587637	|| id:ieu-b-111	TRUE	reported	igd
86	6	43789616	-0.014386	0.0021526	2.29985e-11	NA	ieu-b-111	rs6458350	G	A	0.308804	|| id:ieu-b-111	TRUE	reported	igd
87	6	31691657	0.027294	0.00415605	5.10035e-11	NA	ieu-b-111	rs453098	A	G	0.060574	|| id:ieu-b-111	TRUE	reported	igd
88	6	109189021	0.0163067	0.0024101	1.29987e-11	NA	ieu-b-111	rs9480889	G	C	0.783137	|| id:ieu-b-111	TRUE	reported	igd
89	6	161111700	-0.104318	0.00828522	2.39994e-36	NA	ieu-b-111	rs186696265	T	C	0.014693	|| id:ieu-b-111	TRUE	reported	igd
90	6	32587213	0.0379005	0.00204671	1.50003e-76	NA	ieu-b-111	rs28383314	C	T	0.624109	|| id:ieu-b-111	TRUE	reported	igd
91	6	43757896	0.0401182	0.00198999	2.19989e-90	NA	ieu-b-111	rs998584	A	C	0.482727	|| id:ieu-b-111	TRUE	reported	igd
92	6	7249460	-0.0155231	0.0026035	2.5e-09	NA	ieu-b-111	rs78588343	A	G	0.176216	|| id:ieu-b-111	TRUE	reported	igd
93	6	31303922	0.0265556	0.00205701	4.00037e-38	NA	ieu-b-111	rs28752924	C	T	0.445662	|| id:ieu-b-111	TRUE	reported	igd
94	6	164133001	-0.0191192	0.00293248	7.00003e-11	NA	ieu-b-111	rs4709746	T	C	0.134013	|| id:ieu-b-111	TRUE	reported	igd
95	6	72522321	-0.0471717	0.00791884	2.59998e-09	NA	ieu-b-111	rs138191773	A	G	0.017021	|| id:ieu-b-111	TRUE	reported	igd
96	6	139835498	-0.0285849	0.00201656	1.29987e-45	NA	ieu-b-111	rs17585887	C	T	0.591074	|| id:ieu-b-111	TRUE	reported	igd
97	6	140420341	-0.0150547	0.00247021	1.09999e-09	NA	ieu-b-111	rs9389745	C	A	0.202282	|| id:ieu-b-111	TRUE	reported	igd
98	6	20486798	-0.0189544	0.00254235	8.99912e-14	NA	ieu-b-111	rs4134963	T	C	0.189878	|| id:ieu-b-111	TRUE	reported	igd
99	6	127435106	0.0267283	0.0019907	4.19952e-41	NA	ieu-b-111	rs6916318	T	A	0.530533	|| id:ieu-b-111	TRUE	reported	igd
100	7	5574239	0.0157124	0.00245601	1.6e-10	NA	ieu-b-111	rs852388	C	G	0.211278	|| id:ieu-b-111	TRUE	reported	igd
101	7	72884188	-0.10361	0.00854231	7.39946e-34	NA	ieu-b-111	rs6460043	C	T	0.985186	|| id:ieu-b-111	TRUE	reported	igd
102	7	44199142	0.024506	0.00273953	3.69999e-19	NA	ieu-b-111	rs1799831	T	C	0.156029	|| id:ieu-b-111	TRUE	reported	igd
103	7	150296609	0.0210699	0.00245985	1.10002e-17	NA	ieu-b-111	rs535241194	G	A	0.21449	|| id:ieu-b-111	TRUE	reported	igd
104	7	72856269	-0.122769	0.00301848	1e-200	NA	ieu-b-111	rs2240466	A	G	0.122916	|| id:ieu-b-111	TRUE	reported	igd
105	7	76044896	-0.0114967	0.00202622	1.40001e-08	NA	ieu-b-111	rs62476845	C	T	0.505738	|| id:ieu-b-111	TRUE	reported	igd
106	7	15903403	-0.0153164	0.0020629	1.10002e-13	NA	ieu-b-111	rs38189	T	A	0.634401	|| id:ieu-b-111	TRUE	reported	igd
107	7	25965759	-0.0283695	0.00220088	5.10035e-38	NA	ieu-b-111	rs7786102	A	G	0.715703	|| id:ieu-b-111	TRUE	reported	igd
108	7	116486020	-0.0150445	0.00201492	8.19974e-14	NA	ieu-b-111	rs41785	A	C	0.417487	|| id:ieu-b-111	TRUE	reported	igd
109	7	26370190	-0.0156003	0.00207968	6.29941e-14	NA	ieu-b-111	rs4722593	A	G	0.367525	|| id:ieu-b-111	TRUE	reported	igd
110	7	130430930	-0.0325803	0.00198921	2.70023e-60	NA	ieu-b-111	rs4731701	T	C	0.493088	|| id:ieu-b-111	TRUE	reported	igd
111	8	18211861	-0.0163342	0.00211925	1.29987e-14	NA	ieu-b-111	rs11777730	C	T	0.676326	|| id:ieu-b-111	TRUE	reported	igd
112	8	116699039	-0.0132631	0.00233375	1.29999e-08	NA	ieu-b-111	rs4876612	T	C	0.236028	|| id:ieu-b-111	TRUE	reported	igd
113	8	59388565	-0.0261379	0.00209126	7.59976e-36	NA	ieu-b-111	rs2081687	C	T	0.663201	|| id:ieu-b-111	TRUE	reported	igd
114	8	72459889	0.0349878	0.0036804	1.99986e-21	NA	ieu-b-111	rs13269725	G	A	0.078416	|| id:ieu-b-111	TRUE	reported	igd
115	8	19817476	-0.159413	0.00698442	2.60016e-115	NA	ieu-b-111	rs308	G	T	0.020597	|| id:ieu-b-111	TRUE	reported	igd
116	8	144306970	-0.0154258	0.00256576	1.79999e-09	NA	ieu-b-111	rs72691637	A	G	0.187053	|| id:ieu-b-111	TRUE	reported	igd
117	8	126475770	-0.0860885	0.00198061	1e-200	NA	ieu-b-111	rs6999569	G	A	0.470737	|| id:ieu-b-111	TRUE	reported	igd
118	8	126628841	0.0278972	0.00230982	1.39991e-33	NA	ieu-b-111	rs12546096	G	A	0.252369	|| id:ieu-b-111	TRUE	reported	igd
119	8	8384647	-0.0241944	0.00197865	2.19989e-34	NA	ieu-b-111	rs6995407	G	C	0.489475	|| id:ieu-b-111	TRUE	reported	igd
120	8	37399290	-0.0339449	0.00581961	5.39995e-09	NA	ieu-b-111	rs2407278	G	A	0.030154	|| id:ieu-b-111	TRUE	reported	igd
121	8	19810787	-0.141493	0.00361052	1e-200	NA	ieu-b-111	rs343	A	C	0.083129	|| id:ieu-b-111	TRUE	reported	igd
122	9	15305378	0.0175432	0.00258442	1.10002e-11	NA	ieu-b-111	rs581080	C	G	0.819008	|| id:ieu-b-111	TRUE	reported	igd
123	9	1033773	0.0148202	0.00216358	7.39946e-12	NA	ieu-b-111	rs1567353	G	C	0.307644	|| id:ieu-b-111	TRUE	reported	igd
124	9	107661129	-0.0269912	0.00306133	1.20005e-18	NA	ieu-b-111	rs2244278	A	C	0.120553	|| id:ieu-b-111	TRUE	reported	igd
125	9	86583076	-0.0202838	0.00228763	7.50067e-19	NA	ieu-b-111	rs696825	T	C	0.252926	|| id:ieu-b-111	TRUE	reported	igd
126	9	13712992	-0.0112575	0.00203259	3.09999e-08	NA	ieu-b-111	rs117031727	T	A	0.572717	|| id:ieu-b-111	TRUE	reported	igd
127	9	22132076	-0.015184	0.0026009	5.30005e-09	NA	ieu-b-111	rs2383208	G	A	0.177923	|| id:ieu-b-111	TRUE	reported	igd
128	9	123375589	0.0122025	0.00216741	1.79999e-08	NA	ieu-b-111	rs7861679	T	C	0.696815	|| id:ieu-b-111	TRUE	reported	igd
129	9	136141870	-0.021158	0.00256189	1.50003e-16	NA	ieu-b-111	rs2519093	T	C	0.184548	|| id:ieu-b-111	TRUE	reported	igd
130	9	92201811	0.0156278	0.00200518	6.4998e-15	NA	ieu-b-111	rs10752651	T	C	0.538675	|| id:ieu-b-111	TRUE	reported	igd
131	9	95463606	0.0159029	0.00261691	1.2e-09	NA	ieu-b-111	rs2181584	C	G	0.174942	|| id:ieu-b-111	TRUE	reported	igd
132	9	139367566	0.0125056	0.002227	2e-08	NA	ieu-b-111	rs36101132	A	G	0.273939	|| id:ieu-b-111	TRUE	reported	igd
133	10	63940646	-0.0202534	0.00334289	1.40001e-09	NA	ieu-b-111	rs61850821	T	C	0.098816	|| id:ieu-b-111	TRUE	reported	igd
134	10	115798895	-0.0188717	0.00225426	5.70033e-17	NA	ieu-b-111	rs2773469	G	A	0.733286	|| id:ieu-b-111	TRUE	reported	igd
135	10	113947040	0.0181079	0.00222554	4.10015e-16	NA	ieu-b-111	rs4918722	T	C	0.724537	|| id:ieu-b-111	TRUE	reported	igd
136	10	74711376	-0.0148544	0.00231748	1.5e-10	NA	ieu-b-111	rs11000468	T	C	0.255269	|| id:ieu-b-111	TRUE	reported	igd
137	10	65124098	-0.0321674	0.00199059	9.70063e-59	NA	ieu-b-111	rs10822163	G	C	0.473369	|| id:ieu-b-111	TRUE	reported	igd
138	10	94839642	-0.0318216	0.00199589	3.19963e-57	NA	ieu-b-111	rs2068888	A	G	0.450732	|| id:ieu-b-111	TRUE	reported	igd
139	10	17268839	0.0111232	0.00201767	3.50002e-08	NA	ieu-b-111	rs3758413	C	T	0.417724	|| id:ieu-b-111	TRUE	reported	igd
140	10	95316037	0.0434468	0.00428926	4.10015e-24	NA	ieu-b-111	rs113344423	A	G	0.060177	|| id:ieu-b-111	TRUE	reported	igd
141	10	134459388	0.0137462	0.00239759	9.80009e-09	NA	ieu-b-111	rs1133400	G	A	0.219923	|| id:ieu-b-111	TRUE	reported	igd
142	10	52373245	0.0457563	0.00669008	8.00018e-12	NA	ieu-b-111	rs80276949	A	G	0.022677	|| id:ieu-b-111	TRUE	reported	igd
143	10	5267191	-0.0227003	0.00275296	1.59993e-16	NA	ieu-b-111	rs140107293	G	A	0.154707	|| id:ieu-b-111	TRUE	reported	igd
144	11	116525730	0.15572	0.00371974	1e-200	NA	ieu-b-111	rs480823	C	T	0.078996	|| id:ieu-b-111	TRUE	reported	igd
145	11	116596309	0.199898	0.00379494	1e-200	NA	ieu-b-111	rs61905078	C	A	0.073841	|| id:ieu-b-111	TRUE	reported	igd
146	11	380315	0.0297851	0.00528225	1.7e-08	NA	ieu-b-111	rs117291242	T	C	0.036536	|| id:ieu-b-111	TRUE	reported	igd
147	11	13356030	0.0193777	0.00214074	1.39991e-19	NA	ieu-b-111	rs7947951	G	A	0.689254	|| id:ieu-b-111	TRUE	reported	igd
148	11	78105879	-0.0170082	0.00269347	2.69998e-10	NA	ieu-b-111	rs10899490	T	C	0.161369	|| id:ieu-b-111	TRUE	reported	igd
149	11	30395895	0.0118639	0.00215378	3.59998e-08	NA	ieu-b-111	rs490937	G	T	0.311734	|| id:ieu-b-111	TRUE	reported	igd
150	11	65473798	0.0193855	0.00218742	7.8001e-19	NA	ieu-b-111	rs10750766	A	C	0.709959	|| id:ieu-b-111	TRUE	reported	igd
151	11	116352622	-0.0387684	0.00380845	2.39994e-24	NA	ieu-b-111	rs495033	T	C	0.927077	|| id:ieu-b-111	TRUE	reported	igd
152	11	14683048	-0.0297562	0.00442088	1.69981e-11	NA	ieu-b-111	rs61883634	A	G	0.054215	|| id:ieu-b-111	TRUE	reported	igd
153	11	49010832	0.0211398	0.00341549	5.99998e-10	NA	ieu-b-111	rs10431006	G	A	0.093011	|| id:ieu-b-111	TRUE	reported	igd
154	11	64111928	-0.0130959	0.00216837	1.5e-09	NA	ieu-b-111	rs685870	C	T	0.700534	|| id:ieu-b-111	TRUE	reported	igd
155	11	27694835	0.0160418	0.00225693	1.20005e-12	NA	ieu-b-111	rs11030107	G	A	0.260757	|| id:ieu-b-111	TRUE	reported	igd
156	11	47259668	0.0252203	0.00215698	1.39991e-31	NA	ieu-b-111	rs326222	C	T	0.697957	|| id:ieu-b-111	TRUE	reported	igd
157	11	61592362	0.0485019	0.00207982	2.79898e-120	NA	ieu-b-111	rs174566	G	A	0.34974	|| id:ieu-b-111	TRUE	reported	igd
158	12	124390681	-0.020289	0.00209539	3.59998e-22	NA	ieu-b-111	rs2341569	G	A	0.345794	|| id:ieu-b-111	TRUE	reported	igd
159	12	124506631	-0.0290398	0.00203691	4.10015e-46	NA	ieu-b-111	rs10773049	C	T	0.39535	|| id:ieu-b-111	TRUE	reported	igd
160	12	57766392	-0.0281414	0.00232488	1e-33	NA	ieu-b-111	rs4760254	C	G	0.23908	|| id:ieu-b-111	TRUE	reported	igd
161	12	46215895	0.02845	0.00435137	6.20012e-11	NA	ieu-b-111	rs35763453	C	T	0.058647	|| id:ieu-b-111	TRUE	reported	igd
162	12	34821442	-0.0216903	0.0035608	1.09999e-09	NA	ieu-b-111	rs139386986	T	C	0.092129	|| id:ieu-b-111	TRUE	reported	igd
163	12	20473758	-0.0171435	0.00200504	1.20005e-17	NA	ieu-b-111	rs7134375	A	C	0.431174	|| id:ieu-b-111	TRUE	reported	igd
164	12	21343886	0.0299225	0.00297454	8.30042e-24	NA	ieu-b-111	rs67981690	G	A	0.129887	|| id:ieu-b-111	TRUE	reported	igd
165	12	69732105	-0.0140236	0.00199376	1.99986e-12	NA	ieu-b-111	rs4761234	C	T	0.484365	|| id:ieu-b-111	TRUE	reported	igd
166	12	4328521	-0.0732317	0.0086122	1.80011e-17	NA	ieu-b-111	rs117233107	A	G	0.015176	|| id:ieu-b-111	TRUE	reported	igd
167	12	123719880	0.015169	0.00230773	4.90004e-11	NA	ieu-b-111	rs10772997	A	C	0.75244	|| id:ieu-b-111	TRUE	reported	igd
168	12	107186747	0.0191212	0.00235346	4.49987e-16	NA	ieu-b-111	rs12424054	A	G	0.232437	|| id:ieu-b-111	TRUE	reported	igd
169	13	31007805	-0.0157568	0.0022259	1.50003e-12	NA	ieu-b-111	rs149778057	C	A	0.32832	|| id:ieu-b-111	TRUE	reported	igd
170	13	50707087	-0.048426	0.00696323	3.50026e-12	NA	ieu-b-111	rs2812208	C	G	0.02089	|| id:ieu-b-111	TRUE	reported	igd
171	13	114544024	0.0283172	0.00217811	1.20005e-38	NA	ieu-b-111	rs7140110	C	T	0.298338	|| id:ieu-b-111	TRUE	reported	igd
172	13	114639025	-0.0217899	0.00252524	6.20012e-18	NA	ieu-b-111	rs12016920	C	T	0.195527	|| id:ieu-b-111	TRUE	reported	igd
173	13	74188935	-0.0120538	0.00201057	2e-09	NA	ieu-b-111	rs6562773	G	A	0.547533	|| id:ieu-b-111	TRUE	reported	igd
174	13	95253131	0.0167149	0.00214481	6.4998e-15	NA	ieu-b-111	rs9561643	C	A	0.314726	|| id:ieu-b-111	TRUE	reported	igd
175	14	64236191	0.0209696	0.00273647	1.80011e-14	NA	ieu-b-111	rs12880341	C	T	0.159023	|| id:ieu-b-111	TRUE	reported	igd
176	14	100765823	-0.0234087	0.00373997	3.89996e-10	NA	ieu-b-111	rs61993685	C	T	0.076413	|| id:ieu-b-111	TRUE	reported	igd
177	14	71600208	0.0116372	0.00207168	1.89998e-08	NA	ieu-b-111	rs221903	C	T	0.637397	|| id:ieu-b-111	TRUE	reported	igd
178	14	52480621	0.0124759	0.00224899	2.90001e-08	NA	ieu-b-111	rs6572807	G	A	0.267065	|| id:ieu-b-111	TRUE	reported	igd
179	14	23733114	-0.0151434	0.0025129	1.7e-09	NA	ieu-b-111	rs56902258	A	T	0.196198	|| id:ieu-b-111	TRUE	reported	igd
180	15	58723426	0.0473668	0.00240452	2.19989e-86	NA	ieu-b-111	rs1077835	G	A	0.220459	|| id:ieu-b-111	TRUE	reported	igd
181	15	31637666	0.0150021	0.00265112	1.5e-08	NA	ieu-b-111	rs28624578	C	T	0.170608	|| id:ieu-b-111	TRUE	reported	igd
182	15	44027885	0.143073	0.00623867	2.19786e-116	NA	ieu-b-111	rs139974673	C	T	0.026131	|| id:ieu-b-111	TRUE	reported	igd
183	15	101878724	-0.0121333	0.00201281	1.7e-09	NA	ieu-b-111	rs8032108	C	A	0.548077	|| id:ieu-b-111	TRUE	reported	igd
184	15	102068658	0.0172213	0.00229153	5.70033e-14	NA	ieu-b-111	rs1037117	A	G	0.254798	|| id:ieu-b-111	TRUE	reported	igd
185	15	41915522	-0.0129253	0.00214533	1.7e-09	NA	ieu-b-111	rs12902047	C	A	0.313907	|| id:ieu-b-111	TRUE	reported	igd
186	15	58712973	0.0228168	0.00216887	7.00003e-26	NA	ieu-b-111	rs11858279	C	T	0.305059	|| id:ieu-b-111	TRUE	reported	igd
187	15	64098557	-0.0176599	0.00230541	1.9002e-14	NA	ieu-b-111	rs11631544	C	T	0.249775	|| id:ieu-b-111	TRUE	reported	igd
188	16	968717	-0.0140393	0.00204829	7.19946e-12	NA	ieu-b-111	rs9889137	C	T	0.383288	|| id:ieu-b-111	TRUE	reported	igd
189	16	4488191	-0.0163428	0.00211672	1.20005e-14	NA	ieu-b-111	rs28577186	A	G	0.664571	|| id:ieu-b-111	TRUE	reported	igd
190	16	85198965	-0.022461	0.00396699	1.5e-08	NA	ieu-b-111	rs4471666	G	T	0.069488	|| id:ieu-b-111	TRUE	reported	igd
191	16	15150505	-0.0282116	0.00218133	2.90001e-38	NA	ieu-b-111	rs12928099	A	C	0.296442	|| id:ieu-b-111	TRUE	reported	igd
192	16	88004092	0.0126364	0.0020014	2.69998e-10	NA	ieu-b-111	rs12926107	G	A	0.454903	|| id:ieu-b-111	TRUE	reported	igd
193	16	72096227	0.0337428	0.00326987	5.79963e-25	NA	ieu-b-111	rs34682685	A	G	0.104198	|| id:ieu-b-111	TRUE	reported	igd
194	16	921179	0.0403999	0.00735364	3.89996e-08	NA	ieu-b-111	rs143076454	A	G	0.018647	|| id:ieu-b-111	TRUE	reported	igd
195	16	29994922	0.0148926	0.00199657	8.69961e-14	NA	ieu-b-111	rs3814883	T	C	0.482498	|| id:ieu-b-111	TRUE	reported	igd
196	16	81534790	-0.0322092	0.00217095	8.49963e-50	NA	ieu-b-111	rs2925979	C	T	0.699976	|| id:ieu-b-111	TRUE	reported	igd
197	16	56987015	-0.0334207	0.00213589	3.50026e-55	NA	ieu-b-111	rs12446515	T	C	0.322889	|| id:ieu-b-111	TRUE	reported	igd
198	17	7738526	0.0748817	0.0134963	2.90001e-08	NA	ieu-b-111	rs547040680	G	T	0.005991	|| id:ieu-b-111	TRUE	reported	igd
199	17	17458353	0.0389233	0.00410062	2.29985e-21	NA	ieu-b-111	rs7215055	G	A	0.062892	|| id:ieu-b-111	TRUE	reported	igd
200	17	46188420	-0.0269351	0.00389312	4.60045e-12	NA	ieu-b-111	rs77028374	T	C	0.070182	|| id:ieu-b-111	TRUE	reported	igd
201	17	76391454	-0.0177529	0.00203649	2.80027e-18	NA	ieu-b-111	rs4969179	G	T	0.60445	|| id:ieu-b-111	TRUE	reported	igd
202	17	1618363	0.0191708	0.0025513	5.70033e-14	NA	ieu-b-111	rs11078597	C	T	0.186613	|| id:ieu-b-111	TRUE	reported	igd
203	17	41874745	0.139849	0.00601368	1.30017e-119	NA	ieu-b-111	rs112259268	A	C	0.028291	|| id:ieu-b-111	TRUE	reported	igd
204	17	47407071	0.0175265	0.00199898	1.80011e-18	NA	ieu-b-111	rs12185242	C	A	0.454836	|| id:ieu-b-111	TRUE	reported	igd
205	17	64210580	-0.06613	0.00577722	2.39994e-30	NA	ieu-b-111	rs1801689	C	A	0.030543	|| id:ieu-b-111	TRUE	reported	igd
206	17	65903629	-0.0150976	0.0021703	3.50026e-12	NA	ieu-b-111	rs4468667	A	G	0.700022	|| id:ieu-b-111	TRUE	reported	igd
207	17	57836924	0.0132322	0.00217116	1.09999e-09	NA	ieu-b-111	rs8081468	G	A	0.297889	|| id:ieu-b-111	TRUE	reported	igd
208	18	21120035	-0.0160767	0.00199133	6.79986e-16	NA	ieu-b-111	rs7239575	C	T	0.490494	|| id:ieu-b-111	TRUE	reported	igd
209	18	289209	-0.0228948	0.00383903	2.5e-09	NA	ieu-b-111	rs6506033	T	C	0.072523	|| id:ieu-b-111	TRUE	reported	igd
210	18	57861663	0.01565	0.00225602	4.00037e-12	NA	ieu-b-111	rs921971	C	T	0.265901	|| id:ieu-b-111	TRUE	reported	igd
211	18	70517838	-0.0185151	0.00330375	2.1e-08	NA	ieu-b-111	rs2187114	A	G	0.101024	|| id:ieu-b-111	TRUE	reported	igd
212	18	19909367	-0.0131687	0.00202931	8.60003e-11	NA	ieu-b-111	rs1574078	G	A	0.588104	|| id:ieu-b-111	TRUE	reported	igd
213	18	2846812	-0.0125831	0.00210816	2.39999e-09	NA	ieu-b-111	rs11664106	T	A	0.374102	|| id:ieu-b-111	TRUE	reported	igd
214	19	8429323	-0.226505	0.00721009	1e-200	NA	ieu-b-111	rs116843064	A	G	0.019327	|| id:ieu-b-111	TRUE	reported	igd
215	19	19379549	-0.103184	0.00378074	5.29663e-164	NA	ieu-b-111	rs58542926	T	C	0.074608	|| id:ieu-b-111	TRUE	reported	igd
216	19	45416178	0.0862119	0.00234474	1e-200	NA	ieu-b-111	rs483082	T	G	0.23535	|| id:ieu-b-111	TRUE	reported	igd
217	19	56102362	0.0223871	0.00264596	2.70023e-17	NA	ieu-b-111	rs12610709	A	G	0.171086	|| id:ieu-b-111	TRUE	reported	igd
218	19	19396616	-0.134286	0.00913128	5.90065e-49	NA	ieu-b-111	rs188247550	T	C	0.013117	|| id:ieu-b-111	TRUE	reported	igd
219	19	8420583	-0.0535277	0.00568524	4.70002e-21	NA	ieu-b-111	rs79293855	A	G	0.031439	|| id:ieu-b-111	TRUE	reported	igd
220	19	48462538	-0.0156894	0.00258938	1.40001e-09	NA	ieu-b-111	rs111868034	T	A	0.193002	|| id:ieu-b-111	TRUE	reported	igd
221	19	33891013	0.0202348	0.00220142	3.90032e-20	NA	ieu-b-111	rs62102718	T	A	0.286196	|| id:ieu-b-111	TRUE	reported	igd
222	19	45379336	-0.0225747	0.00216311	1.69981e-25	NA	ieu-b-111	rs369599	T	C	0.305647	|| id:ieu-b-111	TRUE	reported	igd
223	20	32188142	0.0169358	0.00276509	9.09997e-10	NA	ieu-b-111	rs149142833	T	C	0.156359	|| id:ieu-b-111	TRUE	reported	igd
224	20	569164	0.0521833	0.00815144	1.5e-10	NA	ieu-b-111	rs151235402	T	C	0.015827	|| id:ieu-b-111	TRUE	reported	igd
225	20	44551855	0.0556952	0.00249344	1.59956e-110	NA	ieu-b-111	rs6073958	C	T	0.198674	|| id:ieu-b-111	TRUE	reported	igd
226	20	39197335	0.0607224	0.00791344	1.69981e-14	NA	ieu-b-111	rs74698119	T	A	0.017291	|| id:ieu-b-111	TRUE	reported	igd
227	20	51235613	0.0140008	0.00212981	4.90004e-11	NA	ieu-b-111	rs6068280	G	A	0.674821	|| id:ieu-b-111	TRUE	reported	igd
228	20	62711459	-0.0163778	0.00199681	2.39994e-16	NA	ieu-b-111	rs8126001	T	C	0.489576	|| id:ieu-b-111	TRUE	reported	igd
229	21	40553845	-0.0129031	0.00199242	9.3994e-11	NA	ieu-b-111	rs6517522	C	T	0.498138	|| id:ieu-b-111	TRUE	reported	igd
230	22	39070735	0.0154526	0.00208324	1.20005e-13	NA	ieu-b-111	rs5757227	G	A	0.352409	|| id:ieu-b-111	TRUE	reported	igd
231	22	46612672	0.017719	0.00243764	3.59998e-13	NA	ieu-b-111	rs5767700	C	T	0.214472	|| id:ieu-b-111	TRUE	reported	igd
232	22	38600542	0.0215638	0.00202145	1.39991e-26	NA	ieu-b-111	rs2267373	T	C	0.580693	|| id:ieu-b-111	TRUE	reported	igd
233	22	24335977	-0.0132623	0.00200841	4.00037e-11	NA	ieu-b-111	rs140288	A	G	0.566711	|| id:ieu-b-111	TRUE	reported	igd

## Sheet: WBC_SNP_C1
	chr.exposure	pos.exposure	beta.exposure	se.exposure	pval.exposure	samplesize.exposure	id.exposure	SNP	effect_allele.exposure	other_allele.exposure	eaf.exposure	exposure	mr_keep.exposure	pval_origin.exposure	data_source.exposure
1	1	40398941	0.016976	0.002207	1.51985e-14	524923	ebi-a-GCST90002316	rs4068540	G	A	0.265677	|| id:ebi-a-GCST90002316	TRUE	reported	igd
2	1	51588429	0.027621	0.004937	2.27002e-08	524923	ebi-a-GCST90002316	rs72692275	G	C	0.039043	|| id:ebi-a-GCST90002316	TRUE	reported	igd
3	1	40937663	-0.014569	0.002434	2.20999e-09	524923	ebi-a-GCST90002316	rs12040779	G	A	0.802387	|| id:ebi-a-GCST90002316	TRUE	reported	igd
4	1	89525345	-0.041173	0.0071	6.84006e-09	524923	ebi-a-GCST90002316	rs78481730	C	T	0.018146	|| id:ebi-a-GCST90002316	TRUE	reported	igd
5	1	247722588	-0.028903	0.00365	2.51015e-15	524923	ebi-a-GCST90002316	rs74227709	A	G	0.071527	|| id:ebi-a-GCST90002316	TRUE	reported	igd
6	1	158645305	0.015008	0.001958	1.85994e-14	524923	ebi-a-GCST90002316	rs703118	G	A	0.371069	|| id:ebi-a-GCST90002316	TRUE	reported	igd
7	1	24251651	-0.017666	0.002175	4.87978e-16	524923	ebi-a-GCST90002316	rs35675064	T	C	0.297941	|| id:ebi-a-GCST90002316	TRUE	reported	igd
8	1	28229681	-0.019902	0.00196	3.37987e-24	524923	ebi-a-GCST90002316	rs11247712	T	C	0.368908	|| id:ebi-a-GCST90002316	TRUE	reported	igd
9	1	101592322	-0.019321	0.002317	7.89951e-17	524923	ebi-a-GCST90002316	rs67373733	G	A	0.23068	|| id:ebi-a-GCST90002316	TRUE	reported	igd
10	1	198663661	-0.054095	0.004268	8.94953e-37	524923	ebi-a-GCST90002316	rs10494783	A	G	0.051764	|| id:ebi-a-GCST90002316	TRUE	reported	igd
11	1	204269242	-0.019043	0.002139	5.7306e-19	524923	ebi-a-GCST90002316	rs4619033	G	A	0.267859	|| id:ebi-a-GCST90002316	TRUE	reported	igd
12	1	225941782	-0.026344	0.003018	2.6903e-18	524923	ebi-a-GCST90002316	rs12021809	A	G	0.109842	|| id:ebi-a-GCST90002316	TRUE	reported	igd
13	1	150663507	-0.025628	0.001882	3.36977e-42	524923	ebi-a-GCST90002316	rs11204702	A	C	0.509987	|| id:ebi-a-GCST90002316	TRUE	reported	igd
14	1	161500975	0.020593	0.002362	2.96006e-18	524923	ebi-a-GCST90002316	rs6700241	G	A	0.203084	|| id:ebi-a-GCST90002316	TRUE	reported	igd
15	1	114377568	0.054421	0.003132	1.46994e-67	524923	ebi-a-GCST90002316	rs2476601	G	A	0.899687	|| id:ebi-a-GCST90002316	TRUE	reported	igd
16	1	23899545	0.010849	0.00189	9.80009e-09	524923	ebi-a-GCST90002316	rs2742951	T	A	0.489666	|| id:ebi-a-GCST90002316	TRUE	reported	igd
17	1	10242292	-0.036769	0.005678	9.77913e-11	524923	ebi-a-GCST90002316	rs77954449	G	A	0.028289	|| id:ebi-a-GCST90002316	TRUE	reported	igd
18	1	56907720	-0.01934	0.001904	3.25987e-24	524923	ebi-a-GCST90002316	rs4319365	A	G	0.544871	|| id:ebi-a-GCST90002316	TRUE	reported	igd
19	1	182144119	0.017602	0.001997	1.27997e-18	524923	ebi-a-GCST90002316	rs2489279	G	C	0.333667	|| id:ebi-a-GCST90002316	TRUE	reported	igd
20	1	8591162	-0.019495	0.001963	3.33964e-23	524923	ebi-a-GCST90002316	rs12131864	G	A	0.630752	|| id:ebi-a-GCST90002316	TRUE	reported	igd
21	1	25234515	-0.015228	0.001957	7.58054e-15	524923	ebi-a-GCST90002316	rs72874394	A	G	0.415341	|| id:ebi-a-GCST90002316	TRUE	reported	igd
22	1	236087992	-0.024767	0.003138	3.12033e-15	524923	ebi-a-GCST90002316	rs4660128	C	T	0.896961	|| id:ebi-a-GCST90002316	TRUE	reported	igd
23	1	247597149	-0.014294	0.002292	4.58005e-10	524923	ebi-a-GCST90002316	rs79881253	G	T	0.259932	|| id:ebi-a-GCST90002316	TRUE	reported	igd
24	1	196821866	0.011414	0.002058	2.98999e-08	524923	ebi-a-GCST90002316	rs12120616	T	C	0.661877	|| id:ebi-a-GCST90002316	TRUE	reported	igd
25	1	79357360	-0.016113	0.002059	5.22035e-15	524923	ebi-a-GCST90002316	rs2275902	C	G	0.297647	|| id:ebi-a-GCST90002316	TRUE	reported	igd
26	1	101147149	-0.017708	0.001966	2.25996e-19	524923	ebi-a-GCST90002316	rs12741113	C	T	0.448977	|| id:ebi-a-GCST90002316	TRUE	reported	igd
27	1	160791892	0.02706	0.001901	6.35038e-46	524923	ebi-a-GCST90002316	rs494091	C	T	0.425556	|| id:ebi-a-GCST90002316	TRUE	reported	igd
28	1	101224620	0.034026	0.001914	1.29987e-70	524923	ebi-a-GCST90002316	rs12088882	T	C	0.408499	|| id:ebi-a-GCST90002316	TRUE	reported	igd
29	1	67470843	-0.030903	0.002072	2.87012e-50	524923	ebi-a-GCST90002316	rs2755253	T	C	0.70898	|| id:ebi-a-GCST90002316	TRUE	reported	igd
30	1	120550701	0.021351	0.003227	3.83001e-11	524923	ebi-a-GCST90002316	rs327200	G	C	0.105868	|| id:ebi-a-GCST90002316	TRUE	reported	igd
31	1	65412830	-0.01614	0.002064	5.49035e-15	524923	ebi-a-GCST90002316	rs11208552	T	G	0.705295	|| id:ebi-a-GCST90002316	TRUE	reported	igd
32	1	214405704	0.016574	0.00192	6.31975e-18	524923	ebi-a-GCST90002316	rs12745411	T	G	0.60014	|| id:ebi-a-GCST90002316	TRUE	reported	igd
33	2	24188128	0.061557	0.002764	8.70964e-110	524923	ebi-a-GCST90002316	rs55982282	A	G	0.135291	|| id:ebi-a-GCST90002316	TRUE	reported	igd
34	2	68577926	-0.035007	0.005417	1.06001e-10	524923	ebi-a-GCST90002316	rs143025457	A	T	0.036057	|| id:ebi-a-GCST90002316	TRUE	reported	igd
35	2	231221252	0.021567	0.003043	1.42004e-12	524923	ebi-a-GCST90002316	rs4972950	A	C	0.107585	|| id:ebi-a-GCST90002316	TRUE	reported	igd
36	2	25396293	0.051783	0.005717	1.39991e-19	524923	ebi-a-GCST90002316	rs55807102	T	C	0.030029	|| id:ebi-a-GCST90002316	TRUE	reported	igd
37	2	54046646	-0.014819	0.002005	1.51985e-13	524923	ebi-a-GCST90002316	rs2542573	C	T	0.330988	|| id:ebi-a-GCST90002316	TRUE	reported	igd
38	2	55942348	0.018733	0.003325	1.79999e-08	524923	ebi-a-GCST90002316	rs58727204	G	A	0.088302	|| id:ebi-a-GCST90002316	TRUE	reported	igd
39	2	223967331	0.022981	0.002763	9.42975e-17	524923	ebi-a-GCST90002316	rs6719826	A	G	0.864033	|| id:ebi-a-GCST90002316	TRUE	reported	igd
40	2	182188444	0.034202	0.001899	1.81009e-72	524923	ebi-a-GCST90002316	rs62180255	A	T	0.441013	|| id:ebi-a-GCST90002316	TRUE	reported	igd
41	2	43451957	-0.068034	0.003657	3.29003e-77	524923	ebi-a-GCST90002316	rs149290349	A	G	0.074585	|| id:ebi-a-GCST90002316	TRUE	reported	igd
42	2	40767137	-0.01387	0.002463	1.81999e-08	524923	ebi-a-GCST90002316	rs62149453	A	T	0.186349	|| id:ebi-a-GCST90002316	TRUE	reported	igd
43	2	7615061	-0.026133	0.0026	9.83105e-24	524923	ebi-a-GCST90002316	rs6721663	A	G	0.158697	|| id:ebi-a-GCST90002316	TRUE	reported	igd
44	2	11501680	0.014036	0.001943	5.20955e-13	524923	ebi-a-GCST90002316	rs6743710	T	C	0.610409	|| id:ebi-a-GCST90002316	TRUE	reported	igd
45	2	113953133	0.023769	0.002285	2.63027e-25	524923	ebi-a-GCST90002316	rs142138455	C	G	0.356145	|| id:ebi-a-GCST90002316	TRUE	reported	igd
46	2	55355946	0.012113	0.001913	2.5e-10	524923	ebi-a-GCST90002316	rs11683711	G	A	0.432	|| id:ebi-a-GCST90002316	TRUE	reported	igd
47	2	188125880	-0.016459	0.002142	1.6099e-14	524923	ebi-a-GCST90002316	rs144387545	A	G	0.352503	|| id:ebi-a-GCST90002316	TRUE	reported	igd
48	2	182077535	-0.04727	0.002015	1.30017e-121	524923	ebi-a-GCST90002316	rs11684463	T	A	0.327486	|| id:ebi-a-GCST90002316	TRUE	reported	igd
49	2	85814984	-0.01062	0.001917	3.09999e-08	524923	ebi-a-GCST90002316	rs10206961	T	C	0.418223	|| id:ebi-a-GCST90002316	TRUE	reported	igd
50	2	112239082	-0.071153	0.003967	6.80926e-72	524923	ebi-a-GCST90002316	rs55706446	T	C	0.074585	|| id:ebi-a-GCST90002316	TRUE	reported	igd
51	2	161330940	-0.039278	0.002352	1.45011e-62	524923	ebi-a-GCST90002316	rs10173412	C	T	0.200755	|| id:ebi-a-GCST90002316	TRUE	reported	igd
52	2	143803847	-0.04895	0.002823	2.78997e-67	524923	ebi-a-GCST90002316	rs73961715	C	T	0.127705	|| id:ebi-a-GCST90002316	TRUE	reported	igd
53	2	144218728	0.019021	0.002523	4.96021e-14	524923	ebi-a-GCST90002316	rs79035704	A	G	0.170362	|| id:ebi-a-GCST90002316	TRUE	reported	igd
54	2	129060871	0.030214	0.003343	1.66994e-19	524923	ebi-a-GCST90002316	rs71420836	T	C	0.097097	|| id:ebi-a-GCST90002316	TRUE	reported	igd
55	2	103139751	0.017884	0.002233	1.20005e-15	524923	ebi-a-GCST90002316	rs11123935	G	A	0.767289	|| id:ebi-a-GCST90002316	TRUE	reported	igd
56	2	232640197	-0.020908	0.002261	2.41991e-20	524923	ebi-a-GCST90002316	rs57465743	T	G	0.254594	|| id:ebi-a-GCST90002316	TRUE	reported	igd
57	2	12893977	0.011506	0.001963	4.70002e-09	524923	ebi-a-GCST90002316	rs2059427	T	C	0.371035	|| id:ebi-a-GCST90002316	TRUE	reported	igd
58	2	169703660	-0.01285	0.001989	1.06999e-10	524923	ebi-a-GCST90002316	rs531864	T	C	0.349957	|| id:ebi-a-GCST90002316	TRUE	reported	igd
59	2	234474600	-0.018833	0.002894	7.9506e-11	524923	ebi-a-GCST90002316	rs71423603	T	C	0.12729	|| id:ebi-a-GCST90002316	TRUE	reported	igd
60	2	227291731	0.026968	0.0024	2.86022e-29	524923	ebi-a-GCST90002316	rs11676298	G	C	0.19074	|| id:ebi-a-GCST90002316	TRUE	reported	igd
61	2	68579931	0.016178	0.002907	2.67997e-08	524923	ebi-a-GCST90002316	rs7578047	G	A	0.132273	|| id:ebi-a-GCST90002316	TRUE	reported	igd
62	2	204576920	0.023877	0.003954	1.61002e-09	524923	ebi-a-GCST90002316	rs3116483	A	C	0.068171	|| id:ebi-a-GCST90002316	TRUE	reported	igd
63	2	202153920	0.031438	0.002125	1.69005e-49	524923	ebi-a-GCST90002316	rs6743068	G	A	0.729732	|| id:ebi-a-GCST90002316	TRUE	reported	igd
64	2	111604113	0.028355	0.002032	3.22998e-44	524923	ebi-a-GCST90002316	rs1554006	G	A	0.686357	|| id:ebi-a-GCST90002316	TRUE	reported	igd
65	3	47087837	0.0529	0.00208	1.2388e-142	524923	ebi-a-GCST90002316	rs13063578	A	T	0.40077	|| id:ebi-a-GCST90002316	TRUE	reported	igd
66	3	170825920	0.016877	0.002114	1.49005e-15	524923	ebi-a-GCST90002316	rs2291900	A	G	0.29054	|| id:ebi-a-GCST90002316	TRUE	reported	igd
67	3	151007262	0.023706	0.002268	1.57e-25	524923	ebi-a-GCST90002316	rs9864216	A	G	0.776354	|| id:ebi-a-GCST90002316	TRUE	reported	igd
68	3	185546150	-0.033169	0.004662	1.17004e-12	524923	ebi-a-GCST90002316	rs77265382	T	C	0.045014	|| id:ebi-a-GCST90002316	TRUE	reported	igd
69	3	196501413	-0.034539	0.001922	4.10015e-72	524923	ebi-a-GCST90002316	rs2089979	G	A	0.414403	|| id:ebi-a-GCST90002316	TRUE	reported	igd
70	3	27802504	-0.013412	0.0018	9.70957e-14	524923	ebi-a-GCST90002316	rs56143766	T	A	0.361823	|| id:ebi-a-GCST90002316	TRUE	reported	igd
71	3	24232035	0.013948	0.002143	7.85055e-11	524923	ebi-a-GCST90002316	rs13096529	T	C	0.190868	|| id:ebi-a-GCST90002316	TRUE	reported	igd
72	3	183742328	0.012706	0.001949	7.34007e-11	524923	ebi-a-GCST90002316	rs11926572	G	A	0.375173	|| id:ebi-a-GCST90002316	TRUE	reported	igd
73	3	141660742	-0.013632	0.002139	1.91999e-10	524923	ebi-a-GCST90002316	rs12636926	C	T	0.729623	|| id:ebi-a-GCST90002316	TRUE	reported	igd
74	3	159637678	-0.020783	0.002956	2.1301e-12	524923	ebi-a-GCST90002316	rs76830965	A	C	0.116683	|| id:ebi-a-GCST90002316	TRUE	reported	igd
75	3	123105119	-0.025903	0.002268	3.51965e-30	524923	ebi-a-GCST90002316	rs62262391	T	C	0.224686	|| id:ebi-a-GCST90002316	TRUE	reported	igd
76	3	39296881	0.026978	0.002223	7.44046e-34	524923	ebi-a-GCST90002316	rs11706384	T	G	0.235888	|| id:ebi-a-GCST90002316	TRUE	reported	igd
77	3	171173627	-0.015346	0.002395	1.54e-10	524923	ebi-a-GCST90002316	rs1491664	A	G	0.200884	|| id:ebi-a-GCST90002316	TRUE	reported	igd
78	3	12266804	-0.034408	0.001932	7.21938e-71	524923	ebi-a-GCST90002316	rs1822534	G	A	0.393993	|| id:ebi-a-GCST90002316	TRUE	reported	igd
79	3	28287735	0.028848	0.002226	2.22024e-38	524923	ebi-a-GCST90002316	rs74280151	T	C	0.174782	|| id:ebi-a-GCST90002316	TRUE	reported	igd
80	3	71355240	0.108539	0.006203	1.67996e-68	524923	ebi-a-GCST90002316	rs35592432	C	G	0.027317	|| id:ebi-a-GCST90002316	TRUE	reported	igd
81	3	108504265	0.015201	0.00199	2.32006e-14	524923	ebi-a-GCST90002316	rs2100139	C	T	0.65839	|| id:ebi-a-GCST90002316	TRUE	reported	igd
82	3	71358223	0.031592	0.005074	4.94003e-10	524923	ebi-a-GCST90002316	rs77101566	A	G	0.036931	|| id:ebi-a-GCST90002316	TRUE	reported	igd
83	3	141150026	0.024999	0.001984	2.35993e-36	524923	ebi-a-GCST90002316	rs7625643	G	A	0.444431	|| id:ebi-a-GCST90002316	TRUE	reported	igd
84	3	56586371	0.015854	0.001893	5.86949e-17	524923	ebi-a-GCST90002316	rs7653344	T	A	0.53125	|| id:ebi-a-GCST90002316	TRUE	reported	igd
85	3	124423675	-0.014329	0.002344	1.01e-09	524923	ebi-a-GCST90002316	rs11715641	A	G	0.2052	|| id:ebi-a-GCST90002316	TRUE	reported	igd
86	3	14369082	0.016599	0.003003	3.34003e-08	524923	ebi-a-GCST90002316	rs35996692	T	A	0.115754	|| id:ebi-a-GCST90002316	TRUE	reported	igd
87	3	136523475	0.022014	0.002037	3.4898e-27	524923	ebi-a-GCST90002316	rs9835571	G	T	0.689834	|| id:ebi-a-GCST90002316	TRUE	reported	igd
88	4	90228807	0.017452	0.001955	4.69029e-19	524923	ebi-a-GCST90002316	rs28378092	T	C	0.457983	|| id:ebi-a-GCST90002316	TRUE	reported	igd
89	4	153005716	0.014209	0.001906	9.33039e-14	524923	ebi-a-GCST90002316	rs4696314	C	T	0.515076	|| id:ebi-a-GCST90002316	TRUE	reported	igd
90	4	122811172	0.013474	0.001981	1.07994e-11	524923	ebi-a-GCST90002316	rs7672879	A	T	0.352792	|| id:ebi-a-GCST90002316	TRUE	reported	igd
91	4	83547862	-0.024312	0.001766	4.42996e-43	524923	ebi-a-GCST90002316	rs17005891	A	G	0.184405	|| id:ebi-a-GCST90002316	TRUE	reported	igd
92	4	72615362	-0.013617	0.002076	5.57057e-11	524923	ebi-a-GCST90002316	rs11723621	G	A	0.29074	|| id:ebi-a-GCST90002316	TRUE	reported	igd
93	4	157801752	-0.023367	0.003486	2.09991e-11	524923	ebi-a-GCST90002316	rs74408817	A	C	0.08075	|| id:ebi-a-GCST90002316	TRUE	reported	igd
94	4	143324036	-0.012391	0.002024	9.47e-10	524923	ebi-a-GCST90002316	rs1982965	C	T	0.619311	|| id:ebi-a-GCST90002316	TRUE	reported	igd
95	4	110901198	-0.017745	0.001944	7.43019e-20	524923	ebi-a-GCST90002316	rs2237051	A	G	0.382275	|| id:ebi-a-GCST90002316	TRUE	reported	igd
96	4	38366090	0.066249	0.002022	1e-200	524923	ebi-a-GCST90002316	rs13133642	C	T	0.680761	|| id:ebi-a-GCST90002316	TRUE	reported	igd
97	4	57769824	-0.023618	0.002428	2.41991e-22	524923	ebi-a-GCST90002316	rs58408429	C	T	0.186094	|| id:ebi-a-GCST90002316	TRUE	reported	igd
98	4	169301245	-0.018812	0.002993	3.38003e-10	524923	ebi-a-GCST90002316	rs62334097	G	A	0.112515	|| id:ebi-a-GCST90002316	TRUE	reported	igd
99	4	967335	0.011784	0.002052	9.5801e-09	524923	ebi-a-GCST90002316	rs111344337	T	G	0.566974	|| id:ebi-a-GCST90002316	TRUE	reported	igd
100	4	6893181	0.016369	0.002605	3.40001e-10	524923	ebi-a-GCST90002316	rs12640189	T	C	0.175849	|| id:ebi-a-GCST90002316	TRUE	reported	igd
101	4	123681156	0.019206	0.001951	7.83971e-23	524923	ebi-a-GCST90002316	rs309375	A	C	0.574699	|| id:ebi-a-GCST90002316	TRUE	reported	igd
102	4	102722182	0.011141	0.002015	3.27002e-08	524923	ebi-a-GCST90002316	rs34499378	A	G	0.329853	|| id:ebi-a-GCST90002316	TRUE	reported	igd
103	4	103554722	0.036884	0.001892	1.45011e-84	524923	ebi-a-GCST90002316	rs5026470	G	A	0.517317	|| id:ebi-a-GCST90002316	TRUE	reported	igd
104	4	38031267	0.022015	0.002011	7.55962e-28	524923	ebi-a-GCST90002316	rs6531603	C	T	0.668982	|| id:ebi-a-GCST90002316	TRUE	reported	igd
105	4	55066077	0.014203	0.00224	2.34002e-10	524923	ebi-a-GCST90002316	rs6554158	A	G	0.231214	|| id:ebi-a-GCST90002316	TRUE	reported	igd
106	4	80898027	-0.016333	0.001366	6.32995e-33	524923	ebi-a-GCST90002316	rs10027415	T	C	0.529463	|| id:ebi-a-GCST90002316	TRUE	reported	igd
107	4	38602467	0.045686	0.002118	3.63915e-103	524923	ebi-a-GCST90002316	rs13105987	A	G	0.274165	|| id:ebi-a-GCST90002316	TRUE	reported	igd
108	5	16625591	0.014977	0.002097	9.49948e-13	524923	ebi-a-GCST90002316	rs419470	G	A	0.716626	|| id:ebi-a-GCST90002316	TRUE	reported	igd
109	5	52073844	0.018994	0.002326	3.33964e-16	524923	ebi-a-GCST90002316	rs2548496	G	A	0.208159	|| id:ebi-a-GCST90002316	TRUE	reported	igd
110	5	100148462	0.014003	0.001946	6.48933e-13	524923	ebi-a-GCST90002316	rs2548256	T	G	0.62009	|| id:ebi-a-GCST90002316	TRUE	reported	igd
111	5	111079024	0.019727	0.002999	4.93969e-11	524923	ebi-a-GCST90002316	rs3797727	A	T	0.112161	|| id:ebi-a-GCST90002316	TRUE	reported	igd
112	5	88114476	0.011999	0.002047	4.71998e-09	524923	ebi-a-GCST90002316	rs160044	C	T	0.308028	|| id:ebi-a-GCST90002316	TRUE	reported	igd
113	5	131596419	-0.022827	0.001907	5.5195e-33	524923	ebi-a-GCST90002316	rs10076701	C	T	0.55724	|| id:ebi-a-GCST90002316	TRUE	reported	igd
114	5	134722833	0.085435	0.006412	1.83992e-40	524923	ebi-a-GCST90002316	rs75925066	A	C	0.022916	|| id:ebi-a-GCST90002316	TRUE	reported	igd
115	5	150530679	-0.017513	0.001909	4.83949e-20	524923	ebi-a-GCST90002316	rs1862362	G	A	0.442303	|| id:ebi-a-GCST90002316	TRUE	reported	igd
116	5	147940042	-0.011929	0.002006	2.80001e-09	524923	ebi-a-GCST90002316	rs1820075	T	C	0.33131	|| id:ebi-a-GCST90002316	TRUE	reported	igd
117	5	124350767	0.011507	0.001907	1.63999e-09	524923	ebi-a-GCST90002316	rs6595567	T	G	0.433512	|| id:ebi-a-GCST90002316	TRUE	reported	igd
118	5	179237896	-0.015091	0.002483	1.25e-09	524923	ebi-a-GCST90002316	rs13360957	A	G	0.818237	|| id:ebi-a-GCST90002316	TRUE	reported	igd
119	5	1519079	0.018355	0.003281	2.27002e-08	524923	ebi-a-GCST90002316	rs4406174	T	C	0.101238	|| id:ebi-a-GCST90002316	TRUE	reported	igd
120	5	54904336	-0.015156	0.002121	9.27043e-13	524923	ebi-a-GCST90002316	rs2408018	T	C	0.698233	|| id:ebi-a-GCST90002316	TRUE	reported	igd
121	5	157969475	-0.029726	0.002177	2.14981e-42	524923	ebi-a-GCST90002316	rs17055818	C	T	0.252258	|| id:ebi-a-GCST90002316	TRUE	reported	igd
122	5	72418309	-0.015416	0.002196	2.32006e-12	524923	ebi-a-GCST90002316	rs678393	G	T	0.261711	|| id:ebi-a-GCST90002316	TRUE	reported	igd
123	5	35859863	0.054358	0.002147	2.39883e-141	524923	ebi-a-GCST90002316	rs11567701	T	G	0.261577	|| id:ebi-a-GCST90002316	TRUE	reported	igd
124	5	118695579	-0.031522	0.002348	4.71954e-41	524923	ebi-a-GCST90002316	rs73239280	A	G	0.203256	|| id:ebi-a-GCST90002316	TRUE	reported	igd
125	5	67509801	-0.017302	0.001922	2.39001e-19	524923	ebi-a-GCST90002316	rs251398	C	T	0.446922	|| id:ebi-a-GCST90002316	TRUE	reported	igd
126	5	176673068	0.024419	0.002519	3.44033e-22	524923	ebi-a-GCST90002316	rs4976642	A	T	0.831367	|| id:ebi-a-GCST90002316	TRUE	reported	igd
127	5	173207353	-0.021106	0.002273	1.69005e-20	524923	ebi-a-GCST90002316	rs360017	G	A	0.775253	|| id:ebi-a-GCST90002316	TRUE	reported	igd
128	6	122720806	0.026814	0.001896	2.22998e-45	524923	ebi-a-GCST90002316	rs6926219	A	G	0.547273	|| id:ebi-a-GCST90002316	TRUE	reported	igd
129	6	31298202	-0.054528	0.002594	5.12035e-98	524923	ebi-a-GCST90002316	rs9265546	A	G	0.239856	|| id:ebi-a-GCST90002316	TRUE	reported	igd
130	6	410417	0.024519	0.001898	3.97009e-38	524923	ebi-a-GCST90002316	rs1050979	G	A	0.525212	|| id:ebi-a-GCST90002316	TRUE	reported	igd
131	6	35530146	-0.062075	0.006204	1.53993e-23	524923	ebi-a-GCST90002316	rs6917735	C	A	0.024231	|| id:ebi-a-GCST90002316	TRUE	reported	igd
132	6	108053364	0.037387	0.002688	6.06038e-44	524923	ebi-a-GCST90002316	rs12526696	A	G	0.160592	|| id:ebi-a-GCST90002316	TRUE	reported	igd
133	6	53136516	0.019028	0.002069	3.83972e-20	524923	ebi-a-GCST90002316	rs2294861	T	C	0.294117	|| id:ebi-a-GCST90002316	TRUE	reported	igd
134	6	15319305	-0.015191	0.001974	1.49005e-14	524923	ebi-a-GCST90002316	rs794794	G	T	0.352864	|| id:ebi-a-GCST90002316	TRUE	reported	igd
135	6	90976768	-0.033322	0.002481	4.24033e-41	524923	ebi-a-GCST90002316	rs72928038	A	G	0.176926	|| id:ebi-a-GCST90002316	TRUE	reported	igd
136	6	10518350	-0.012901	0.001906	1.33999e-11	524923	ebi-a-GCST90002316	rs504117	A	G	0.521621	|| id:ebi-a-GCST90002316	TRUE	reported	igd
137	6	135048564	0.016613	0.002328	9.92887e-13	524923	ebi-a-GCST90002316	rs2327531	G	A	0.20699	|| id:ebi-a-GCST90002316	TRUE	reported	igd
138	6	42024634	0.034829	0.002856	3.59998e-34	524923	ebi-a-GCST90002316	rs74526869	A	G	0.125385	|| id:ebi-a-GCST90002316	TRUE	reported	igd
139	6	31313033	-0.065768	0.002211	1.94984e-194	524923	ebi-a-GCST90002316	rs9265878	A	G	0.265913	|| id:ebi-a-GCST90002316	TRUE	reported	igd
140	6	150360882	0.012374	0.002135	7.00003e-09	524923	ebi-a-GCST90002316	rs9384068	A	G	0.267532	|| id:ebi-a-GCST90002316	TRUE	reported	igd
141	6	170586082	-0.014956	0.001984	5.03965e-14	524923	ebi-a-GCST90002316	rs2273215	A	G	0.458202	|| id:ebi-a-GCST90002316	TRUE	reported	igd
142	6	109741530	-0.014999	0.002222	1.51985e-11	524923	ebi-a-GCST90002316	rs61076041	G	C	0.297592	|| id:ebi-a-GCST90002316	TRUE	reported	igd
143	6	153043035	0.020604	0.002451	4.45041e-17	524923	ebi-a-GCST90002316	rs17710008	A	G	0.18168	|| id:ebi-a-GCST90002316	TRUE	reported	igd
144	6	31235261	0.085485	0.002063	1e-200	524923	ebi-a-GCST90002316	rs2395470	A	G	0.333046	|| id:ebi-a-GCST90002316	TRUE	reported	igd
145	6	6901582	0.024675	0.002167	5.26017e-30	524923	ebi-a-GCST90002316	rs9392840	T	C	0.273532	|| id:ebi-a-GCST90002316	TRUE	reported	igd
146	6	135418916	-0.04014	0.00215	9.8107e-78	524923	ebi-a-GCST90002316	rs7776054	G	A	0.260832	|| id:ebi-a-GCST90002316	TRUE	reported	igd
147	7	156595998	-0.013501	0.001976	8.66962e-12	524923	ebi-a-GCST90002316	rs55633929	A	G	0.424552	|| id:ebi-a-GCST90002316	TRUE	reported	igd
148	7	2755237	-0.011961	0.001954	9.59003e-10	524923	ebi-a-GCST90002316	rs7797295	C	G	0.584671	|| id:ebi-a-GCST90002316	TRUE	reported	igd
149	7	55151537	-0.014997	0.002453	1e-09	524923	ebi-a-GCST90002316	rs17172438	C	T	0.182335	|| id:ebi-a-GCST90002316	TRUE	reported	igd
150	7	100329189	-0.019055	0.002601	2.4598e-13	524923	ebi-a-GCST90002316	rs6975957	T	C	0.813644	|| id:ebi-a-GCST90002316	TRUE	reported	igd
151	7	37406615	0.025374	0.003085	2.03986e-16	524923	ebi-a-GCST90002316	rs113659298	C	G	0.105356	|| id:ebi-a-GCST90002316	TRUE	reported	igd
152	7	5562740	0.013426	0.001996	1.79019e-11	524923	ebi-a-GCST90002316	rs852432	G	A	0.364479	|| id:ebi-a-GCST90002316	TRUE	reported	igd
153	7	6524843	0.028115	0.002154	6.95024e-39	524923	ebi-a-GCST90002316	rs2347784	G	C	0.268157	|| id:ebi-a-GCST90002316	TRUE	reported	igd
154	7	150294476	0.024676	0.00227	1.72982e-27	524923	ebi-a-GCST90002316	rs35114152	G	A	0.225583	|| id:ebi-a-GCST90002316	TRUE	reported	igd
155	7	970039	-0.016188	0.002087	9.10961e-15	524923	ebi-a-GCST90002316	rs10480060	T	C	0.518191	|| id:ebi-a-GCST90002316	TRUE	reported	igd
156	7	116200092	0.02939	0.003092	2.14981e-21	524923	ebi-a-GCST90002316	rs9920	C	T	0.104682	|| id:ebi-a-GCST90002316	TRUE	reported	igd
157	7	98931658	0.039649	0.003998	3.72992e-23	524923	ebi-a-GCST90002316	rs200984644	G	A	0.063614	|| id:ebi-a-GCST90002316	TRUE	reported	igd
158	7	45009341	0.044361	0.002643	3.55959e-63	524923	ebi-a-GCST90002316	rs3735485	G	A	0.844816	|| id:ebi-a-GCST90002316	TRUE	reported	igd
159	7	22740513	-0.026515	0.002334	6.95024e-30	524923	ebi-a-GCST90002316	rs35345753	G	C	0.207147	|| id:ebi-a-GCST90002316	TRUE	reported	igd
160	7	18215216	-0.013235	0.002318	1.16001e-08	524923	ebi-a-GCST90002316	rs1961051	T	C	0.210789	|| id:ebi-a-GCST90002316	TRUE	reported	igd
161	7	56036024	-0.019182	0.002008	1.3499e-21	524923	ebi-a-GCST90002316	rs10237524	A	G	0.330226	|| id:ebi-a-GCST90002316	TRUE	reported	igd
162	7	70113409	-0.017869	0.002085	1.10002e-17	524923	ebi-a-GCST90002316	rs4718976	C	T	0.694537	|| id:ebi-a-GCST90002316	TRUE	reported	igd
163	7	84674997	0.014219	0.002097	1.22999e-11	524923	ebi-a-GCST90002316	rs10486847	A	G	0.288451	|| id:ebi-a-GCST90002316	TRUE	reported	igd
164	7	74297551	0.014365	0.002325	6.62995e-10	524923	ebi-a-GCST90002316	rs2108321	A	T	0.285243	|| id:ebi-a-GCST90002316	TRUE	reported	igd
165	7	130743720	-0.022248	0.002333	1.6099e-21	524923	ebi-a-GCST90002316	rs4336553	G	A	0.792536	|| id:ebi-a-GCST90002316	TRUE	reported	igd
166	7	127015083	0.055993	0.006836	2.73023e-16	524923	ebi-a-GCST90002316	rs62621812	A	G	0.020688	|| id:ebi-a-GCST90002316	TRUE	reported	igd
167	7	23625993	0.012452	0.002166	9.23996e-09	524923	ebi-a-GCST90002316	rs34576444	T	C	0.257733	|| id:ebi-a-GCST90002316	TRUE	reported	igd
168	8	142217115	-0.022001	0.002012	8.49963e-28	524923	ebi-a-GCST90002316	rs7007986	A	G	0.601181	|| id:ebi-a-GCST90002316	TRUE	reported	igd
169	8	106302118	0.014317	0.002174	4.6505e-11	524923	ebi-a-GCST90002316	rs575500817	T	G	0.299782	|| id:ebi-a-GCST90002316	TRUE	reported	igd
170	8	61386533	0.015461	0.001959	3.08035e-15	524923	ebi-a-GCST90002316	rs7839516	C	T	0.369365	|| id:ebi-a-GCST90002316	TRUE	reported	igd
171	8	421777	0.02071	0.003362	7.47997e-10	524923	ebi-a-GCST90002316	rs10503147	T	C	0.088907	|| id:ebi-a-GCST90002316	TRUE	reported	igd
172	8	21769432	-0.040102	0.004704	1.6099e-17	524923	ebi-a-GCST90002316	rs56094005	G	A	0.042917	|| id:ebi-a-GCST90002316	TRUE	reported	igd
173	8	79657666	0.050185	0.002184	9.7949e-117	524923	ebi-a-GCST90002316	rs1441850	C	T	0.25197	|| id:ebi-a-GCST90002316	TRUE	reported	igd
174	8	59415337	-0.012427	0.00204	1.13999e-09	524923	ebi-a-GCST90002316	rs13277751	G	T	0.641593	|| id:ebi-a-GCST90002316	TRUE	reported	igd
175	8	72911579	-0.018847	0.00223	3.05e-17	524923	ebi-a-GCST90002316	rs7840378	A	C	0.237844	|| id:ebi-a-GCST90002316	TRUE	reported	igd
176	8	10647044	0.02245	0.002348	1.24997e-21	524923	ebi-a-GCST90002316	rs28588745	T	A	0.205718	|| id:ebi-a-GCST90002316	TRUE	reported	igd
177	8	41540828	-0.049492	0.006461	1.94984e-14	524923	ebi-a-GCST90002316	rs72638978	C	T	0.022381	|| id:ebi-a-GCST90002316	TRUE	reported	igd
178	8	41630447	0.026819	0.002264	2.47002e-32	524923	ebi-a-GCST90002316	rs4737010	A	G	0.228863	|| id:ebi-a-GCST90002316	TRUE	reported	igd
179	8	11643459	0.01242	0.002248	3.37e-08	524923	ebi-a-GCST90002316	rs8191663	T	C	0.233035	|| id:ebi-a-GCST90002316	TRUE	reported	igd
180	8	79865370	-0.017049	0.002557	2.72019e-11	524923	ebi-a-GCST90002316	rs11782946	G	T	0.162651	|| id:ebi-a-GCST90002316	TRUE	reported	igd
181	8	126480543	-0.0138	0.00214	1.15001e-10	524923	ebi-a-GCST90002316	rs6988140	T	C	0.539657	|| id:ebi-a-GCST90002316	TRUE	reported	igd
182	8	25287397	0.018486	0.002326	2.02023e-15	524923	ebi-a-GCST90002316	rs1812594	C	T	0.209	|| id:ebi-a-GCST90002316	TRUE	reported	igd
183	8	101484638	-0.018992	0.001926	6.55994e-23	524923	ebi-a-GCST90002316	rs881492	G	C	0.467464	|| id:ebi-a-GCST90002316	TRUE	reported	igd
184	8	102450266	0.011762	0.002061	1.17999e-08	524923	ebi-a-GCST90002316	rs497123	C	A	0.686227	|| id:ebi-a-GCST90002316	TRUE	reported	igd
185	8	129002419	-0.025338	0.001992	5.0501e-37	524923	ebi-a-GCST90002316	rs10956401	A	G	0.345058	|| id:ebi-a-GCST90002316	TRUE	reported	igd
186	8	119886923	-0.013407	0.001901	1.83992e-12	524923	ebi-a-GCST90002316	rs2055101	T	C	0.527164	|| id:ebi-a-GCST90002316	TRUE	reported	igd
187	9	4039727	-0.017739	0.001941	6.75927e-20	524923	ebi-a-GCST90002316	rs501461	T	G	0.599659	|| id:ebi-a-GCST90002316	TRUE	reported	igd
188	9	22142756	-0.04761	0.002561	4.66015e-77	524923	ebi-a-GCST90002316	rs12376511	C	T	0.16391	|| id:ebi-a-GCST90002316	TRUE	reported	igd
189	9	82187095	0.021641	0.001999	2.78997e-27	524923	ebi-a-GCST90002316	rs2807303	A	G	0.346234	|| id:ebi-a-GCST90002316	TRUE	reported	igd
190	9	139927062	0.029356	0.002198	1.16011e-40	524923	ebi-a-GCST90002316	rs4880192	G	A	0.720804	|| id:ebi-a-GCST90002316	TRUE	reported	igd
191	9	91495135	-0.070296	0.004108	1.35988e-65	524923	ebi-a-GCST90002316	rs61750929	T	C	0.056331	|| id:ebi-a-GCST90002316	TRUE	reported	igd
192	9	136145414	-0.01863	0.002935	2.27002e-10	524923	ebi-a-GCST90002316	rs587611953	A	C	0.16543	|| id:ebi-a-GCST90002316	TRUE	reported	igd
193	9	125925995	-0.018992	0.002707	2.39001e-12	524923	ebi-a-GCST90002316	rs3758331	A	T	0.14186	|| id:ebi-a-GCST90002316	TRUE	reported	igd
194	9	21986847	0.043598	0.002107	5.14044e-95	524923	ebi-a-GCST90002316	rs3731211	A	T	0.719794	|| id:ebi-a-GCST90002316	TRUE	reported	igd
195	9	21785894	-0.021717	0.003163	6.82025e-12	524923	ebi-a-GCST90002316	rs12336678	T	C	0.099298	|| id:ebi-a-GCST90002316	TRUE	reported	igd
196	9	123689597	0.020501	0.001907	6.26037e-27	524923	ebi-a-GCST90002316	rs3761846	T	C	0.569525	|| id:ebi-a-GCST90002316	TRUE	reported	igd
197	9	38196117	-0.019034	0.001896	1.10994e-23	524923	ebi-a-GCST90002316	rs10973700	C	G	0.487233	|| id:ebi-a-GCST90002316	TRUE	reported	igd
198	9	35716066	-0.019395	0.002045	2.55976e-21	524923	ebi-a-GCST90002316	rs2737273	C	T	0.688382	|| id:ebi-a-GCST90002316	TRUE	reported	igd
199	9	112678121	0.014877	0.002086	1.02991e-12	524923	ebi-a-GCST90002316	rs7855586	G	A	0.290115	|| id:ebi-a-GCST90002316	TRUE	reported	igd
200	9	99098331	-0.012228	0.002024	1.58001e-09	524923	ebi-a-GCST90002316	rs7046533	C	T	0.492496	|| id:ebi-a-GCST90002316	TRUE	reported	igd
201	10	25218243	-0.032062	0.001968	1.29003e-59	524923	ebi-a-GCST90002316	rs10828725	T	G	0.366094	|| id:ebi-a-GCST90002316	TRUE	reported	igd
202	10	76488387	-0.013552	0.002126	1.88999e-10	524923	ebi-a-GCST90002316	rs10824231	C	G	0.72488	|| id:ebi-a-GCST90002316	TRUE	reported	igd
203	10	14884509	-0.020643	0.003262	2.56e-10	524923	ebi-a-GCST90002316	rs12770830	A	G	0.094236	|| id:ebi-a-GCST90002316	TRUE	reported	igd
204	10	116024458	0.021702	0.002604	8.1508e-17	524923	ebi-a-GCST90002316	rs35896146	A	G	0.158799	|| id:ebi-a-GCST90002316	TRUE	reported	igd
205	10	4140086	-0.019552	0.003568	4.36999e-08	524923	ebi-a-GCST90002316	rs6601810	T	C	0.076338	|| id:ebi-a-GCST90002316	TRUE	reported	igd
206	10	44513645	0.012732	0.002238	1.31999e-08	524923	ebi-a-GCST90002316	rs4948822	G	T	0.231555	|| id:ebi-a-GCST90002316	TRUE	reported	igd
207	10	8098719	0.025838	0.002529	1.82012e-24	524923	ebi-a-GCST90002316	rs1399180	C	T	0.828961	|| id:ebi-a-GCST90002316	TRUE	reported	igd
208	10	6101129	0.029198	0.00206	1.50003e-45	524923	ebi-a-GCST90002316	rs3118469	T	A	0.299989	|| id:ebi-a-GCST90002316	TRUE	reported	igd
209	10	63719739	-0.021918	0.001998	5.68984e-28	524923	ebi-a-GCST90002316	rs4948492	T	C	0.661671	|| id:ebi-a-GCST90002316	TRUE	reported	igd
210	10	102075479	0.020453	0.002498	2.77971e-16	524923	ebi-a-GCST90002316	rs603424	A	G	0.174511	|| id:ebi-a-GCST90002316	TRUE	reported	igd
211	10	96524395	-0.02322	0.00289	9.9106e-16	524923	ebi-a-GCST90002316	rs58667319	T	C	0.122978	|| id:ebi-a-GCST90002316	TRUE	reported	igd
212	10	126358073	-0.021252	0.002001	2.49977e-26	524923	ebi-a-GCST90002316	rs10794175	T	G	0.416037	|| id:ebi-a-GCST90002316	TRUE	reported	igd
213	10	44884959	-0.016564	0.002067	1.17004e-15	524923	ebi-a-GCST90002316	rs2861442	C	T	0.298967	|| id:ebi-a-GCST90002316	TRUE	reported	igd
214	10	30456128	0.012792	0.001994	1.43999e-10	524923	ebi-a-GCST90002316	rs2779071	C	T	0.651631	|| id:ebi-a-GCST90002316	TRUE	reported	igd
215	10	50252936	-0.032458	0.002245	2.59e-47	524923	ebi-a-GCST90002316	rs61850684	A	G	0.233502	|| id:ebi-a-GCST90002316	TRUE	reported	igd
216	10	70975897	-0.020326	0.002037	1.98016e-23	524923	ebi-a-GCST90002316	rs5030937	T	C	0.680389	|| id:ebi-a-GCST90002316	TRUE	reported	igd
217	10	26711954	-0.020989	0.002582	4.60045e-16	524923	ebi-a-GCST90002316	rs72803224	T	C	0.159321	|| id:ebi-a-GCST90002316	TRUE	reported	igd
218	10	94533630	0.01786	0.002388	7.76962e-14	524923	ebi-a-GCST90002316	rs12357541	C	T	0.197099	|| id:ebi-a-GCST90002316	TRUE	reported	igd
219	10	121031659	0.015449	0.001971	4.74024e-15	524923	ebi-a-GCST90002316	rs928670	T	C	0.507355	|| id:ebi-a-GCST90002316	TRUE	reported	igd
220	10	73508791	-0.03428	0.002004	1.53003e-65	524923	ebi-a-GCST90002316	rs748113	C	T	0.436258	|| id:ebi-a-GCST90002316	TRUE	reported	igd
221	11	47999218	-0.036085	0.002353	5.00956e-53	524923	ebi-a-GCST90002316	rs1017875	T	C	0.201673	|| id:ebi-a-GCST90002316	TRUE	reported	igd
222	11	108357137	0.044672	0.005984	8.67961e-14	524923	ebi-a-GCST90002316	rs74911261	A	G	0.025691	|| id:ebi-a-GCST90002316	TRUE	reported	igd
223	11	100456604	-0.0383	0.003174	1.72982e-33	524923	ebi-a-GCST90002316	rs11224302	T	C	0.098823	|| id:ebi-a-GCST90002316	TRUE	reported	igd
224	11	36074218	0.019588	0.00192	2.07014e-24	524923	ebi-a-GCST90002316	rs11033388	T	A	0.418839	|| id:ebi-a-GCST90002316	TRUE	reported	igd
225	11	391562	0.010925	0.00199	4.09996e-08	524923	ebi-a-GCST90002316	rs6598027	T	A	0.551145	|| id:ebi-a-GCST90002316	TRUE	reported	igd
226	11	68908815	0.014295	0.002067	4.79954e-12	524923	ebi-a-GCST90002316	rs34662054	C	G	0.299106	|| id:ebi-a-GCST90002316	TRUE	reported	igd
227	11	113995405	0.01164	0.001919	1.34999e-09	524923	ebi-a-GCST90002316	rs238891	C	T	0.414436	|| id:ebi-a-GCST90002316	TRUE	reported	igd
228	11	18101078	0.011959	0.00192	4.81005e-10	524923	ebi-a-GCST90002316	rs2403246	G	C	0.414485	|| id:ebi-a-GCST90002316	TRUE	reported	igd
229	11	196606	-0.018515	0.00235	3.44033e-15	524923	ebi-a-GCST90002316	rs28416859	C	A	0.375688	|| id:ebi-a-GCST90002316	TRUE	reported	igd
230	11	60267695	0.017291	0.001948	7.18952e-19	524923	ebi-a-GCST90002316	rs7933244	C	T	0.525172	|| id:ebi-a-GCST90002316	TRUE	reported	igd
231	11	86297189	0.014189	0.002137	3.25987e-11	524923	ebi-a-GCST90002316	rs949349	C	T	0.271122	|| id:ebi-a-GCST90002316	TRUE	reported	igd
232	11	66189414	0.012609	0.002253	2.24001e-08	524923	ebi-a-GCST90002316	rs79994868	A	G	0.23134	|| id:ebi-a-GCST90002316	TRUE	reported	igd
233	11	122509237	0.033008	0.001958	1.02991e-63	524923	ebi-a-GCST90002316	rs11218725	G	A	0.376523	|| id:ebi-a-GCST90002316	TRUE	reported	igd
234	11	46744369	0.027702	0.003395	3.50994e-16	524923	ebi-a-GCST90002316	rs3136448	A	G	0.085402	|| id:ebi-a-GCST90002316	TRUE	reported	igd
235	11	128380742	0.022161	0.001997	1.38007e-28	524923	ebi-a-GCST90002316	rs7924522	A	C	0.659383	|| id:ebi-a-GCST90002316	TRUE	reported	igd
236	12	751609	-0.016986	0.001914	7.43019e-19	524923	ebi-a-GCST90002316	rs2369391	C	A	0.494127	|| id:ebi-a-GCST90002316	TRUE	reported	igd
237	12	26438189	0.019723	0.002284	6.20012e-18	524923	ebi-a-GCST90002316	rs6487543	A	G	0.770994	|| id:ebi-a-GCST90002316	TRUE	reported	igd
238	12	12883633	0.020749	0.002624	2.77013e-15	524923	ebi-a-GCST90002316	rs59768035	A	G	0.286882	|| id:ebi-a-GCST90002316	TRUE	reported	igd
239	12	48208368	-0.019487	0.00193	6.03949e-24	524923	ebi-a-GCST90002316	rs11168249	C	T	0.461347	|| id:ebi-a-GCST90002316	TRUE	reported	igd
240	12	101867997	0.017218	0.002009	1.08993e-17	524923	ebi-a-GCST90002316	rs10860738	A	G	0.669617	|| id:ebi-a-GCST90002316	TRUE	reported	igd
241	12	68520751	0.014779	0.002075	1.10002e-12	524923	ebi-a-GCST90002316	rs1118866	T	C	0.703532	|| id:ebi-a-GCST90002316	TRUE	reported	igd
242	12	14397702	-0.024522	0.004189	4.90998e-09	524923	ebi-a-GCST90002316	rs12424807	C	T	0.055356	|| id:ebi-a-GCST90002316	TRUE	reported	igd
243	12	6452468	-0.020782	0.001954	2.23975e-26	524923	ebi-a-GCST90002316	rs4149569	G	C	0.41411	|| id:ebi-a-GCST90002316	TRUE	reported	igd
244	12	6502832	0.061958	0.00246	7.09578e-140	524923	ebi-a-GCST90002316	rs10466905	A	G	0.190033	|| id:ebi-a-GCST90002316	TRUE	reported	igd
245	12	124400261	-0.014107	0.001924	2.36974e-13	524923	ebi-a-GCST90002316	rs10846577	C	T	0.442146	|| id:ebi-a-GCST90002316	TRUE	reported	igd
246	12	112197562	-0.047882	0.008049	2.78003e-09	524923	ebi-a-GCST90002316	rs34229224	A	G	0.014131	|| id:ebi-a-GCST90002316	TRUE	reported	igd
247	12	111833788	-0.087786	0.001917	1e-200	524923	ebi-a-GCST90002316	rs10774624	A	G	0.514001	|| id:ebi-a-GCST90002316	TRUE	reported	igd
248	12	48375965	0.013373	0.00197	1.17004e-11	524923	ebi-a-GCST90002316	rs2276457	T	C	0.381335	|| id:ebi-a-GCST90002316	TRUE	reported	igd
249	12	124134656	0.013014	0.001928	1.53993e-11	524923	ebi-a-GCST90002316	rs34996665	T	C	0.414408	|| id:ebi-a-GCST90002316	TRUE	reported	igd
250	12	49125044	-0.014742	0.002005	2.03986e-13	524923	ebi-a-GCST90002316	rs10875864	G	C	0.336632	|| id:ebi-a-GCST90002316	TRUE	reported	igd
251	12	90561450	0.014929	0.002153	4.21988e-12	524923	ebi-a-GCST90002316	rs1371076	C	T	0.740378	|| id:ebi-a-GCST90002316	TRUE	reported	igd
252	12	89851232	0.015969	0.00218	2.47002e-13	524923	ebi-a-GCST90002316	rs7308380	C	A	0.750511	|| id:ebi-a-GCST90002316	TRUE	reported	igd
253	12	123873242	-0.025074	0.002098	7.16968e-33	524923	ebi-a-GCST90002316	rs28533432	T	C	0.699647	|| id:ebi-a-GCST90002316	TRUE	reported	igd
254	13	99815898	-0.01542	0.002204	2.73023e-12	524923	ebi-a-GCST90002316	rs9513573	A	G	0.279129	|| id:ebi-a-GCST90002316	TRUE	reported	igd
255	13	114920867	0.030122	0.002107	2.51015e-46	524923	ebi-a-GCST90002316	rs9590390	A	G	0.291922	|| id:ebi-a-GCST90002316	TRUE	reported	igd
256	13	72503638	-0.035358	0.00473	8.05935e-14	524923	ebi-a-GCST90002316	rs67483792	T	C	0.042874	|| id:ebi-a-GCST90002316	TRUE	reported	igd
257	13	28604007	0.062814	0.008702	5.49035e-13	524923	ebi-a-GCST90002316	rs76428106	C	T	0.013444	|| id:ebi-a-GCST90002316	TRUE	reported	igd
258	13	114775511	-0.064717	0.009372	5.19996e-12	524923	ebi-a-GCST90002316	rs142396597	A	G	0.012782	|| id:ebi-a-GCST90002316	TRUE	reported	igd
259	13	50645164	-0.025746	0.002302	5.32967e-29	524923	ebi-a-GCST90002316	rs9316484	C	T	0.218219	|| id:ebi-a-GCST90002316	TRUE	reported	igd
260	13	74701736	0.04349	0.002142	1.32008e-91	524923	ebi-a-GCST90002316	rs3812849	C	A	0.266158	|| id:ebi-a-GCST90002316	TRUE	reported	igd
261	13	41522338	-0.032336	0.002704	6.32995e-33	524923	ebi-a-GCST90002316	rs9532679	C	A	0.148984	|| id:ebi-a-GCST90002316	TRUE	reported	igd
262	14	99789267	0.01432	0.001963	3.14992e-13	524923	ebi-a-GCST90002316	rs1257326	A	C	0.379271	|| id:ebi-a-GCST90002316	TRUE	reported	igd
263	14	64975861	0.027118	0.002032	1.35988e-40	524923	ebi-a-GCST90002316	rs1966865	A	G	0.317295	|| id:ebi-a-GCST90002316	TRUE	reported	igd
264	14	23793305	-0.020532	0.00258	1.85012e-15	524923	ebi-a-GCST90002316	rs45528934	T	C	0.161765	|| id:ebi-a-GCST90002316	TRUE	reported	igd
265	14	50412380	-0.026707	0.004632	8.35007e-09	524923	ebi-a-GCST90002316	rs112992671	A	G	0.045938	|| id:ebi-a-GCST90002316	TRUE	reported	igd
266	14	65004453	0.012965	0.002194	3.55001e-09	524923	ebi-a-GCST90002316	rs112604343	T	C	0.41182	|| id:ebi-a-GCST90002316	TRUE	reported	igd
267	14	104009630	0.017846	0.002136	6.82967e-17	524923	ebi-a-GCST90002316	rs34633710	G	A	0.282361	|| id:ebi-a-GCST90002316	TRUE	reported	igd
268	14	35580186	0.013591	0.002464	3.53997e-08	524923	ebi-a-GCST90002316	rs112697442	T	C	0.179174	|| id:ebi-a-GCST90002316	TRUE	reported	igd
269	14	65258100	0.014279	0.002155	3.60994e-11	524923	ebi-a-GCST90002316	rs2269302	A	G	0.264075	|| id:ebi-a-GCST90002316	TRUE	reported	igd
270	14	35871093	0.025359	0.001966	4.93969e-38	524923	ebi-a-GCST90002316	rs696	T	C	0.364762	|| id:ebi-a-GCST90002316	TRUE	reported	igd
271	14	75981856	0.026141	0.00193	9.20026e-42	524923	ebi-a-GCST90002316	rs175714	C	T	0.577477	|| id:ebi-a-GCST90002316	TRUE	reported	igd
272	14	103350813	0.030407	0.002283	1.99022e-40	524923	ebi-a-GCST90002316	rs7157267	C	T	0.222096	|| id:ebi-a-GCST90002316	TRUE	reported	igd
273	15	91021412	0.038051	0.002032	3.37987e-78	524923	ebi-a-GCST90002316	rs28539372	A	T	0.319096	|| id:ebi-a-GCST90002316	TRUE	reported	igd
274	15	70033578	-0.032806	0.003133	1.24997e-25	524923	ebi-a-GCST90002316	rs34025077	G	A	0.101398	|| id:ebi-a-GCST90002316	TRUE	reported	igd
275	15	40782620	-0.016103	0.002006	1.03992e-15	524923	ebi-a-GCST90002316	rs2444303	T	C	0.624216	|| id:ebi-a-GCST90002316	TRUE	reported	igd
276	15	48541700	0.016104	0.002432	3.66016e-11	524923	ebi-a-GCST90002316	rs2279365	A	G	0.810581	|| id:ebi-a-GCST90002316	TRUE	reported	igd
277	15	90555181	0.048221	0.005006	6.24022e-22	524923	ebi-a-GCST90002316	rs187856913	A	G	0.038815	|| id:ebi-a-GCST90002316	TRUE	reported	igd
278	15	69583434	0.048621	0.006697	4.04017e-13	524923	ebi-a-GCST90002316	rs149453951	T	C	0.023606	|| id:ebi-a-GCST90002316	TRUE	reported	igd
279	15	90645265	-0.013005	0.00193	1.65006e-11	524923	ebi-a-GCST90002316	rs62019188	A	G	0.573698	|| id:ebi-a-GCST90002316	TRUE	reported	igd
280	15	58770523	0.034112	0.0036	2.78997e-21	524923	ebi-a-GCST90002316	rs7161799	T	C	0.076225	|| id:ebi-a-GCST90002316	TRUE	reported	igd
281	15	44027885	0.054097	0.005994	1.89017e-19	524923	ebi-a-GCST90002316	rs139974673	C	T	0.026033	|| id:ebi-a-GCST90002316	TRUE	reported	igd
282	16	30760412	0.018909	0.002199	8.55067e-18	524923	ebi-a-GCST90002316	rs28436836	G	C	0.533982	|| id:ebi-a-GCST90002316	TRUE	reported	igd
283	16	78536697	0.015178	0.002331	7.65949e-11	524923	ebi-a-GCST90002316	rs11150082	C	T	0.791263	|| id:ebi-a-GCST90002316	TRUE	reported	igd
284	16	67273173	-0.041423	0.007033	3.96004e-09	524923	ebi-a-GCST90002316	rs150016766	A	G	0.019569	|| id:ebi-a-GCST90002316	TRUE	reported	igd
285	16	3651579	-0.023648	0.00356	3.19963e-11	524923	ebi-a-GCST90002316	rs78487935	G	A	0.077712	|| id:ebi-a-GCST90002316	TRUE	reported	igd
286	16	11062936	-0.019172	0.002326	1.77992e-16	524923	ebi-a-GCST90002316	rs17229044	T	C	0.210111	|| id:ebi-a-GCST90002316	TRUE	reported	igd
287	16	30482540	0.055094	0.001917	1.58125e-181	524923	ebi-a-GCST90002316	rs12598978	G	T	0.519622	|| id:ebi-a-GCST90002316	TRUE	reported	igd
288	16	4148240	0.017926	0.002015	6.09958e-19	524923	ebi-a-GCST90002316	rs447361	G	T	0.666344	|| id:ebi-a-GCST90002316	TRUE	reported	igd
289	16	57075180	0.022219	0.001915	4.32016e-31	524923	ebi-a-GCST90002316	rs7192652	G	A	0.480623	|| id:ebi-a-GCST90002316	TRUE	reported	igd
290	16	84582965	0.038651	0.002294	1.18987e-63	524923	ebi-a-GCST90002316	rs247826	T	C	0.220693	|| id:ebi-a-GCST90002316	TRUE	reported	igd
291	16	24044921	-0.030887	0.004077	3.71022e-14	524923	ebi-a-GCST90002316	rs145719494	G	A	0.058785	|| id:ebi-a-GCST90002316	TRUE	reported	igd
292	16	88849421	-0.020571	0.00203	4.14e-24	524923	ebi-a-GCST90002316	rs2608604	G	A	0.616546	|| id:ebi-a-GCST90002316	TRUE	reported	igd
293	16	67680806	0.044471	0.004114	3.30979e-27	524923	ebi-a-GCST90002316	rs117556162	A	G	0.05762	|| id:ebi-a-GCST90002316	TRUE	reported	igd
294	17	4625892	0.031862	0.002332	1.93999e-42	524923	ebi-a-GCST90002316	rs35186877	A	G	0.213822	|| id:ebi-a-GCST90002316	TRUE	reported	igd
295	17	27955540	-0.01651	0.001892	2.74979e-18	524923	ebi-a-GCST90002316	rs3809790	T	C	0.476503	|| id:ebi-a-GCST90002316	TRUE	reported	igd
296	17	2159784	-0.037201	0.003208	4.69029e-31	524923	ebi-a-GCST90002316	rs67298622	A	G	0.096291	|| id:ebi-a-GCST90002316	TRUE	reported	igd
297	17	38023745	-0.03016	0.001892	3.61993e-57	524923	ebi-a-GCST90002316	rs4795397	G	A	0.478576	|| id:ebi-a-GCST90002316	TRUE	reported	igd
298	17	16472850	-0.062174	0.008409	1.49005e-13	524923	ebi-a-GCST90002316	rs146207734	T	A	0.01758	|| id:ebi-a-GCST90002316	TRUE	reported	igd
299	17	42312861	-0.054036	0.007635	1.53003e-12	524923	ebi-a-GCST90002316	rs111729895	A	G	0.016969	|| id:ebi-a-GCST90002316	TRUE	reported	igd
300	17	17715317	-0.022432	0.002068	2.19989e-27	524923	ebi-a-GCST90002316	rs2297508	G	C	0.647622	|| id:ebi-a-GCST90002316	TRUE	reported	igd
301	17	72691928	0.025958	0.002445	2.67979e-26	524923	ebi-a-GCST90002316	rs2034310	C	T	0.812986	|| id:ebi-a-GCST90002316	TRUE	reported	igd
302	17	2729652	0.028939	0.002252	9.25977e-38	524923	ebi-a-GCST90002316	rs6502555	C	T	0.269464	|| id:ebi-a-GCST90002316	TRUE	reported	igd
303	17	76414385	0.014448	0.002624	3.73999e-08	524923	ebi-a-GCST90002316	rs1540773	A	G	0.828509	|| id:ebi-a-GCST90002316	TRUE	reported	igd
304	17	38716360	-0.038249	0.00408	7.44046e-21	524923	ebi-a-GCST90002316	rs2290065	A	G	0.064974	|| id:ebi-a-GCST90002316	TRUE	reported	igd
305	17	57928290	-0.022504	0.001903	3.0903e-32	524923	ebi-a-GCST90002316	rs1292069	C	T	0.449582	|| id:ebi-a-GCST90002316	TRUE	reported	igd
306	17	55233853	0.01525	0.00262	6.00994e-09	524923	ebi-a-GCST90002316	rs12936050	T	G	0.155285	|| id:ebi-a-GCST90002316	TRUE	reported	igd
307	17	74419177	0.02652	0.002301	1.05003e-30	524923	ebi-a-GCST90002316	rs4789294	G	A	0.219391	|| id:ebi-a-GCST90002316	TRUE	reported	igd
308	18	20461322	-0.017551	0.002175	7.37055e-16	524923	ebi-a-GCST90002316	rs3851820	T	A	0.744961	|| id:ebi-a-GCST90002316	TRUE	reported	igd
309	18	60826343	0.023283	0.002808	1.17004e-16	524923	ebi-a-GCST90002316	rs4940572	A	G	0.136477	|| id:ebi-a-GCST90002316	TRUE	reported	igd
310	18	77250669	0.027778	0.003337	8.97016e-17	524923	ebi-a-GCST90002316	rs111626441	A	G	0.096614	|| id:ebi-a-GCST90002316	TRUE	reported	igd
311	18	48954037	0.01286	0.002236	9.06004e-09	524923	ebi-a-GCST90002316	rs1456059	G	A	0.766259	|| id:ebi-a-GCST90002316	TRUE	reported	igd
312	18	60783729	-0.023535	0.003245	4.29042e-13	524923	ebi-a-GCST90002316	rs17676919	G	A	0.095569	|| id:ebi-a-GCST90002316	TRUE	reported	igd
313	18	74768999	0.011498	0.002003	9.68992e-09	524923	ebi-a-GCST90002316	rs56060144	C	T	0.594686	|| id:ebi-a-GCST90002316	TRUE	reported	igd
314	19	33752994	0.017139	0.00198	5.23962e-18	524923	ebi-a-GCST90002316	rs4530278	T	G	0.598216	|| id:ebi-a-GCST90002316	TRUE	reported	igd
315	19	10399904	-0.042002	0.002018	3.3597e-96	524923	ebi-a-GCST90002316	rs2569693	T	C	0.384414	|| id:ebi-a-GCST90002316	TRUE	reported	igd
316	19	13123188	0.018921	0.002172	3.12033e-18	524923	ebi-a-GCST90002316	rs56252104	T	C	0.260661	|| id:ebi-a-GCST90002316	TRUE	reported	igd
317	19	16449517	-0.082387	0.002111	1e-200	524923	ebi-a-GCST90002316	rs1000329	T	C	0.676463	|| id:ebi-a-GCST90002316	TRUE	reported	igd
318	19	1083532	-0.06105	0.003866	4.05976e-56	524923	ebi-a-GCST90002316	rs35646539	T	C	0.071	|| id:ebi-a-GCST90002316	TRUE	reported	igd
319	19	49458262	0.020784	0.002791	1e-13	524923	ebi-a-GCST90002316	rs4645881	T	C	0.85231	|| id:ebi-a-GCST90002316	TRUE	reported	igd
320	19	47695751	0.031193	0.002167	6.22014e-47	524923	ebi-a-GCST90002316	rs56179616	T	G	0.258737	|| id:ebi-a-GCST90002316	TRUE	reported	igd
321	19	33832399	0.024946	0.003772	3.90032e-11	524923	ebi-a-GCST90002316	rs55865721	A	G	0.074985	|| id:ebi-a-GCST90002316	TRUE	reported	igd
322	19	6854446	0.020982	0.003488	1.84001e-09	524923	ebi-a-GCST90002316	rs10422184	G	A	0.083545	|| id:ebi-a-GCST90002316	TRUE	reported	igd
323	19	52249947	-0.016487	0.002024	3.94003e-16	524923	ebi-a-GCST90002316	rs2070745	G	C	0.366758	|| id:ebi-a-GCST90002316	TRUE	reported	igd
324	20	62595169	0.011778	0.001973	2.45002e-09	524923	ebi-a-GCST90002316	rs817325	G	A	0.589608	|| id:ebi-a-GCST90002316	TRUE	reported	igd
325	20	8637727	-0.017662	0.002145	1.9002e-16	524923	ebi-a-GCST90002316	rs6140670	A	G	0.709131	|| id:ebi-a-GCST90002316	TRUE	reported	igd
326	20	57748369	-0.027105	0.001992	3.91021e-42	524923	ebi-a-GCST90002316	rs259981	A	T	0.360441	|| id:ebi-a-GCST90002316	TRUE	reported	igd
327	20	52176395	0.016934	0.00269	3.15e-10	524923	ebi-a-GCST90002316	rs6063964	G	C	0.145924	|| id:ebi-a-GCST90002316	TRUE	reported	igd
328	20	42815738	-0.014841	0.001948	2.64972e-14	524923	ebi-a-GCST90002316	rs6031444	T	G	0.560838	|| id:ebi-a-GCST90002316	TRUE	reported	igd
329	20	1930897	-0.045103	0.002147	6.38999e-98	524923	ebi-a-GCST90002316	rs4411786	C	T	0.265295	|| id:ebi-a-GCST90002316	TRUE	reported	igd
330	20	39260927	0.019842	0.001942	1.77011e-24	524923	ebi-a-GCST90002316	rs6072080	T	C	0.585279	|| id:ebi-a-GCST90002316	TRUE	reported	igd
331	20	20406245	-0.010588	0.001939	4.83003e-08	524923	ebi-a-GCST90002316	rs967269	C	T	0.603049	|| id:ebi-a-GCST90002316	TRUE	reported	igd
332	20	31387954	0.01702	0.001905	4.44017e-19	524923	ebi-a-GCST90002316	rs1997797	G	C	0.445711	|| id:ebi-a-GCST90002316	TRUE	reported	igd
333	21	37750829	0.017241	0.002748	3.59998e-10	524923	ebi-a-GCST90002316	rs113382956	C	T	0.143657	|| id:ebi-a-GCST90002316	TRUE	reported	igd
334	21	47957767	-0.018902	0.00203	1.35988e-20	524923	ebi-a-GCST90002316	rs721131	C	T	0.31956	|| id:ebi-a-GCST90002316	TRUE	reported	igd
335	21	16817051	0.011767	0.00191	7.43995e-10	524923	ebi-a-GCST90002316	rs1297265	G	A	0.443092	|| id:ebi-a-GCST90002316	TRUE	reported	igd
336	22	39570230	-0.03204	0.004168	1.55991e-14	524923	ebi-a-GCST90002316	rs113314301	A	G	0.060379	|| id:ebi-a-GCST90002316	TRUE	reported	igd
337	22	51095286	0.012588	0.002204	1.15001e-08	524923	ebi-a-GCST90002316	rs6009946	T	C	0.24692	|| id:ebi-a-GCST90002316	TRUE	reported	igd
338	22	28717032	-0.032274	0.002955	9.94947e-28	524923	ebi-a-GCST90002316	rs16986308	A	G	0.116161	|| id:ebi-a-GCST90002316	TRUE	reported	igd
339	22	21917479	-0.040865	0.002471	2.18978e-61	524923	ebi-a-GCST90002316	rs5998509	T	C	0.188334	|| id:ebi-a-GCST90002316	TRUE	reported	igd
340	22	41752747	0.030051	0.002291	2.83988e-39	524923	ebi-a-GCST90002316	rs12484074	A	G	0.227761	|| id:ebi-a-GCST90002316	TRUE	reported	igd
341	22	30577771	-0.034906	0.001905	5.95937e-75	524923	ebi-a-GCST90002316	rs714027	G	A	0.552066	|| id:ebi-a-GCST90002316	TRUE	reported	igd

## Sheet: Mon_SNP_C1
	chr.exposure	pos.exposure	beta.exposure	se.exposure	pval.exposure	samplesize.exposure	id.exposure	SNP	effect_allele.exposure	other_allele.exposure	eaf.exposure	exposure	mr_keep.exposure	pval_origin.exposure	data_source.exposure
1	1	110366044	-0.014943	0.002	8.36951e-14	521594	ebi-a-GCST90002340	rs485742	C	T	0.32833	|| id:ebi-a-GCST90002340	TRUE	reported	igd
2	1	26638222	-0.029245	0.002464	1.91999e-32	521594	ebi-a-GCST90002340	rs11247908	A	G	0.172916	|| id:ebi-a-GCST90002340	TRUE	reported	igd
3	1	10324797	-0.026459	0.004381	1.59001e-09	521594	ebi-a-GCST90002340	rs112448832	G	T	0.047988	|| id:ebi-a-GCST90002340	TRUE	reported	igd
4	1	208063505	-0.013335	0.002064	1.07999e-10	521594	ebi-a-GCST90002340	rs1009897	A	G	0.290735	|| id:ebi-a-GCST90002340	TRUE	reported	igd
5	1	198566554	-0.02404	0.003738	1.31e-10	521594	ebi-a-GCST90002340	rs12747432	T	G	0.066638	|| id:ebi-a-GCST90002340	TRUE	reported	igd
6	1	28254136	0.086506	0.0102	2.35993e-17	521594	ebi-a-GCST90002340	rs188393352	G	C	0.010149	|| id:ebi-a-GCST90002340	TRUE	reported	igd
7	1	225964342	-0.027732	0.003143	1.17004e-18	521594	ebi-a-GCST90002340	rs3753650	A	C	0.104227	|| id:ebi-a-GCST90002340	TRUE	reported	igd
8	1	42368339	0.0148	0.001877	3.32966e-15	521594	ebi-a-GCST90002340	rs2786487	C	G	0.558639	|| id:ebi-a-GCST90002340	TRUE	reported	igd
9	1	196773809	-0.012808	0.002301	2.67997e-08	521594	ebi-a-GCST90002340	rs1909130	T	G	0.258222	|| id:ebi-a-GCST90002340	TRUE	reported	igd
10	1	9711642	-0.022592	0.00193	1.31009e-31	521594	ebi-a-GCST90002340	rs7516138	G	A	0.391091	|| id:ebi-a-GCST90002340	TRUE	reported	igd
11	1	53425260	-0.015988	0.001911	6.20012e-17	521594	ebi-a-GCST90002340	rs6588446	A	G	0.416296	|| id:ebi-a-GCST90002340	TRUE	reported	igd
12	1	110470764	0.036848	0.002635	2.21004e-44	521594	ebi-a-GCST90002340	rs333947	A	G	0.150214	|| id:ebi-a-GCST90002340	TRUE	reported	igd
13	1	92985600	-0.075666	0.005234	2.54976e-47	521594	ebi-a-GCST90002340	rs115777446	T	A	0.037009	|| id:ebi-a-GCST90002340	TRUE	reported	igd
14	1	150584103	-0.072638	0.002252	1e-200	521594	ebi-a-GCST90002340	rs4970966	T	G	0.222433	|| id:ebi-a-GCST90002340	TRUE	reported	igd
15	1	185400939	0.024736	0.002083	1.69005e-32	521594	ebi-a-GCST90002340	rs11590380	C	T	0.679418	|| id:ebi-a-GCST90002340	TRUE	reported	igd
16	1	79411968	0.043019	0.005345	8.84912e-16	521594	ebi-a-GCST90002340	rs41313381	A	C	0.030485	|| id:ebi-a-GCST90002340	TRUE	reported	igd
17	1	156323630	-0.042108	0.007298	8.13992e-09	521594	ebi-a-GCST90002340	rs4661157	A	C	0.019252	|| id:ebi-a-GCST90002340	TRUE	reported	igd
18	1	244484884	-0.026511	0.002902	6.82025e-20	521594	ebi-a-GCST90002340	rs77638395	A	G	0.117524	|| id:ebi-a-GCST90002340	TRUE	reported	igd
19	1	234909298	-0.018347	0.00191	8.19974e-22	521594	ebi-a-GCST90002340	rs4626924	T	C	0.551005	|| id:ebi-a-GCST90002340	TRUE	reported	igd
20	1	236107241	-0.079652	0.002993	6.29506e-156	521594	ebi-a-GCST90002340	rs6429432	C	A	0.891513	|| id:ebi-a-GCST90002340	TRUE	reported	igd
21	1	43419705	-0.027781	0.002504	1.45011e-28	521594	ebi-a-GCST90002340	rs17387886	C	G	0.173567	|| id:ebi-a-GCST90002340	TRUE	reported	igd
22	1	46232420	-0.013626	0.001933	1.85994e-12	521594	ebi-a-GCST90002340	rs12404197	A	G	0.456704	|| id:ebi-a-GCST90002340	TRUE	reported	igd
23	1	169666987	-0.021886	0.002015	1.93019e-27	521594	ebi-a-GCST90002340	rs4987353	A	G	0.310381	|| id:ebi-a-GCST90002340	TRUE	reported	igd
24	1	249182887	-0.016368	0.002614	3.95003e-10	521594	ebi-a-GCST90002340	rs6697193	C	T	0.833142	|| id:ebi-a-GCST90002340	TRUE	reported	igd
25	1	159174123	0.028123	0.002424	4.37019e-31	521594	ebi-a-GCST90002340	rs3027012	T	C	0.182687	|| id:ebi-a-GCST90002340	TRUE	reported	igd
26	1	180905694	-0.01889	0.002034	1.67996e-20	521594	ebi-a-GCST90002340	rs3795503	T	C	0.314513	|| id:ebi-a-GCST90002340	TRUE	reported	igd
27	1	89958314	0.017162	0.001865	3.76964e-20	521594	ebi-a-GCST90002340	rs6655999	T	C	0.521269	|| id:ebi-a-GCST90002340	TRUE	reported	igd
28	1	92315896	0.366555	0.009065	1e-200	521594	ebi-a-GCST90002340	rs17575497	T	C	0.013208	|| id:ebi-a-GCST90002340	TRUE	reported	igd
29	1	10734800	0.020508	0.001946	6.18016e-26	521594	ebi-a-GCST90002340	rs284315	G	A	0.498513	|| id:ebi-a-GCST90002340	TRUE	reported	igd
30	1	205762406	0.019293	0.00191	5.83983e-24	521594	ebi-a-GCST90002340	rs823154	T	C	0.398113	|| id:ebi-a-GCST90002340	TRUE	reported	igd
31	1	212553111	0.021672	0.001955	1.63005e-28	521594	ebi-a-GCST90002340	rs701905	C	G	0.352317	|| id:ebi-a-GCST90002340	TRUE	reported	igd
32	1	93805201	0.020771	0.001925	4.05976e-27	521594	ebi-a-GCST90002340	rs1535701	G	T	0.621414	|| id:ebi-a-GCST90002340	TRUE	reported	igd
33	1	67371629	-0.014615	0.00215	1.10002e-11	521594	ebi-a-GCST90002340	rs4570393	T	C	0.675749	|| id:ebi-a-GCST90002340	TRUE	reported	igd
34	1	56676178	0.014277	0.001894	5.00956e-14	521594	ebi-a-GCST90002340	rs706376	C	T	0.580382	|| id:ebi-a-GCST90002340	TRUE	reported	igd
35	1	62107021	-0.02438	0.002335	1.7398e-25	521594	ebi-a-GCST90002340	rs1933295	G	A	0.776592	|| id:ebi-a-GCST90002340	TRUE	reported	igd
36	2	12898460	0.020401	0.001889	3.76011e-27	521594	ebi-a-GCST90002340	rs4669869	C	T	0.44511	|| id:ebi-a-GCST90002340	TRUE	reported	igd
37	2	181940642	-0.026368	0.002038	2.93022e-38	521594	ebi-a-GCST90002340	rs10191559	A	G	0.702035	|| id:ebi-a-GCST90002340	TRUE	reported	igd
38	2	202151400	-0.015614	0.002431	1.38998e-10	521594	ebi-a-GCST90002340	rs17860428	A	G	0.179529	|| id:ebi-a-GCST90002340	TRUE	reported	igd
39	2	225750753	-0.041572	0.002564	4.70002e-59	521594	ebi-a-GCST90002340	rs10197805	C	T	0.15658	|| id:ebi-a-GCST90002340	TRUE	reported	igd
40	2	148803672	0.020299	0.002038	2.49e-23	521594	ebi-a-GCST90002340	rs13032786	G	C	0.299909	|| id:ebi-a-GCST90002340	TRUE	reported	igd
41	2	169721381	0.022896	0.001996	2.02023e-30	521594	ebi-a-GCST90002340	rs3931	G	A	0.319789	|| id:ebi-a-GCST90002340	TRUE	reported	igd
42	2	61736652	-0.014287	0.001906	6.8897e-14	521594	ebi-a-GCST90002340	rs7557230	T	A	0.602814	|| id:ebi-a-GCST90002340	TRUE	reported	igd
43	2	31464385	0.020557	0.002032	5.03965e-24	521594	ebi-a-GCST90002340	rs649729	A	T	0.697609	|| id:ebi-a-GCST90002340	TRUE	reported	igd
44	2	43360065	0.021103	0.002169	2.40991e-22	521594	ebi-a-GCST90002340	rs28498283	T	A	0.257557	|| id:ebi-a-GCST90002340	TRUE	reported	igd
45	2	160671572	0.015677	0.001912	2.51015e-16	521594	ebi-a-GCST90002340	rs61101836	T	C	0.39645	|| id:ebi-a-GCST90002340	TRUE	reported	igd
46	2	128656804	0.013831	0.002367	5.22998e-09	521594	ebi-a-GCST90002340	rs73955669	A	G	0.197362	|| id:ebi-a-GCST90002340	TRUE	reported	igd
47	2	24680948	-0.010933	0.001989	3.92998e-08	521594	ebi-a-GCST90002340	rs1031091	G	A	0.336191	|| id:ebi-a-GCST90002340	TRUE	reported	igd
48	2	54973519	0.019761	0.00325	1.22999e-09	521594	ebi-a-GCST90002340	rs17046269	C	G	0.092302	|| id:ebi-a-GCST90002340	TRUE	reported	igd
49	2	43854377	-0.010517	0.001918	4.26e-08	521594	ebi-a-GCST90002340	rs4577327	T	C	0.581945	|| id:ebi-a-GCST90002340	TRUE	reported	igd
50	2	96855241	0.015584	0.002002	7.23936e-15	521594	ebi-a-GCST90002340	rs4907230	A	G	0.323539	|| id:ebi-a-GCST90002340	TRUE	reported	igd
51	2	161094263	0.0155	0.002719	1.22e-08	521594	ebi-a-GCST90002340	rs72623115	A	G	0.13717	|| id:ebi-a-GCST90002340	TRUE	reported	igd
52	2	111752151	0.14024	0.006704	4.24033e-97	521594	ebi-a-GCST90002340	rs150449635	C	T	0.022455	|| id:ebi-a-GCST90002340	TRUE	reported	igd
53	2	27750545	0.012941	0.001888	7.45075e-12	521594	ebi-a-GCST90002340	rs2950835	G	A	0.556958	|| id:ebi-a-GCST90002340	TRUE	reported	igd
54	2	136890059	-0.040256	0.002125	5.19996e-80	521594	ebi-a-GCST90002340	rs7574456	T	C	0.739962	|| id:ebi-a-GCST90002340	TRUE	reported	igd
55	2	145477217	0.012622	0.002009	3.45001e-10	521594	ebi-a-GCST90002340	rs3856364	G	C	0.67981	|| id:ebi-a-GCST90002340	TRUE	reported	igd
56	2	86145787	0.010661	0.001892	1.79999e-08	521594	ebi-a-GCST90002340	rs7593080	T	C	0.574099	|| id:ebi-a-GCST90002340	TRUE	reported	igd
57	2	46200672	0.01543	0.00215	7.45075e-13	521594	ebi-a-GCST90002340	rs2595209	A	T	0.747012	|| id:ebi-a-GCST90002340	TRUE	reported	igd
58	2	219134950	0.021913	0.001885	3.39e-31	521594	ebi-a-GCST90002340	rs13419763	T	C	0.560843	|| id:ebi-a-GCST90002340	TRUE	reported	igd
59	2	182308352	0.127269	0.001885	1e-200	521594	ebi-a-GCST90002340	rs6740847	G	A	0.562078	|| id:ebi-a-GCST90002340	TRUE	reported	igd
60	2	237782193	0.012341	0.001974	4.20001e-10	521594	ebi-a-GCST90002340	rs371987444	C	T	0.465373	|| id:ebi-a-GCST90002340	TRUE	reported	igd
61	2	64993045	0.015051	0.002047	1.99986e-13	521594	ebi-a-GCST90002340	rs2136451	A	G	0.298482	|| id:ebi-a-GCST90002340	TRUE	reported	igd
62	2	65661843	0.027829	0.00189	5.14044e-49	521594	ebi-a-GCST90002340	rs13385171	C	T	0.583057	|| id:ebi-a-GCST90002340	TRUE	reported	igd
63	2	111910694	-0.025161	0.001932	9.79941e-39	521594	ebi-a-GCST90002340	rs6734942	T	C	0.379067	|| id:ebi-a-GCST90002340	TRUE	reported	igd
64	2	196914283	0.0116	0.002071	2.17e-08	521594	ebi-a-GCST90002340	rs6434817	G	A	0.718131	|| id:ebi-a-GCST90002340	TRUE	reported	igd
65	2	241568326	-0.032235	0.002507	8.43918e-38	521594	ebi-a-GCST90002340	rs34236350	T	C	0.182541	|| id:ebi-a-GCST90002340	TRUE	reported	igd
66	2	8445160	0.01602	0.001869	1.08993e-17	521594	ebi-a-GCST90002340	rs2630709	T	A	0.515578	|| id:ebi-a-GCST90002340	TRUE	reported	igd
67	3	159923303	-0.013584	0.001931	2.07014e-12	521594	ebi-a-GCST90002340	rs16831132	T	C	0.39739	|| id:ebi-a-GCST90002340	TRUE	reported	igd
68	3	187429950	-0.012885	0.001919	1.93999e-11	521594	ebi-a-GCST90002340	rs4686902	A	T	0.621241	|| id:ebi-a-GCST90002340	TRUE	reported	igd
69	3	72397279	0.01741	0.00191	8.20918e-20	521594	ebi-a-GCST90002340	rs9809116	G	A	0.408841	|| id:ebi-a-GCST90002340	TRUE	reported	igd
70	3	42906116	0.157057	0.003864	1e-200	521594	ebi-a-GCST90002340	rs2228467	C	T	0.061974	|| id:ebi-a-GCST90002340	TRUE	reported	igd
71	3	42891189	0.052361	0.006577	1.79019e-15	521594	ebi-a-GCST90002340	rs115443790	A	G	0.02181	|| id:ebi-a-GCST90002340	TRUE	reported	igd
72	3	27758275	0.010931	0.001887	7.07001e-09	521594	ebi-a-GCST90002340	rs2887944	T	G	0.435923	|| id:ebi-a-GCST90002340	TRUE	reported	igd
73	3	12266804	-0.030979	0.001911	4.69029e-59	521594	ebi-a-GCST90002340	rs1822534	G	A	0.394011	|| id:ebi-a-GCST90002340	TRUE	reported	igd
74	3	58029016	-0.012373	0.001985	4.70999e-10	521594	ebi-a-GCST90002340	rs11130612	T	C	0.334436	|| id:ebi-a-GCST90002340	TRUE	reported	igd
75	3	128194945	0.023483	0.002312	3.32966e-24	521594	ebi-a-GCST90002340	rs2659705	G	A	0.782823	|| id:ebi-a-GCST90002340	TRUE	reported	igd
76	3	185915179	-0.010911	0.001917	1.29e-08	521594	ebi-a-GCST90002340	rs2268851	A	G	0.587505	|| id:ebi-a-GCST90002340	TRUE	reported	igd
77	3	141249398	-0.021775	0.001911	4.75007e-30	521594	ebi-a-GCST90002340	rs6800122	T	C	0.399684	|| id:ebi-a-GCST90002340	TRUE	reported	igd
78	3	71809397	-0.020343	0.002931	4.04017e-12	521594	ebi-a-GCST90002340	rs11716884	C	A	0.11641	|| id:ebi-a-GCST90002340	TRUE	reported	igd
79	3	196504902	-0.028712	0.001892	5.72005e-52	521594	ebi-a-GCST90002340	rs7626444	C	G	0.421355	|| id:ebi-a-GCST90002340	TRUE	reported	igd
80	3	172276979	0.025769	0.002888	4.79954e-19	521594	ebi-a-GCST90002340	rs231988	C	T	0.868197	|| id:ebi-a-GCST90002340	TRUE	reported	igd
81	3	46406367	0.035585	0.001932	1.10994e-75	521594	ebi-a-GCST90002340	rs2213290	T	C	0.407826	|| id:ebi-a-GCST90002340	TRUE	reported	igd
82	3	142815523	0.011254	0.00192	4.68004e-09	521594	ebi-a-GCST90002340	rs9846508	G	A	0.389074	|| id:ebi-a-GCST90002340	TRUE	reported	igd
83	3	98416900	0.025021	0.00188	2.29985e-40	521594	ebi-a-GCST90002340	rs10935473	T	G	0.441522	|| id:ebi-a-GCST90002340	TRUE	reported	igd
84	3	128292844	0.077151	0.001952	1e-200	521594	ebi-a-GCST90002340	rs2734047	G	A	0.635458	|| id:ebi-a-GCST90002340	TRUE	reported	igd
85	3	24347800	-0.017204	0.001981	3.97009e-18	521594	ebi-a-GCST90002340	rs869785	C	T	0.669622	|| id:ebi-a-GCST90002340	TRUE	reported	igd
86	3	107312980	0.012884	0.002058	3.92998e-10	521594	ebi-a-GCST90002340	rs670752	A	G	0.288372	|| id:ebi-a-GCST90002340	TRUE	reported	igd
87	3	129169293	-0.059277	0.007863	4.9705e-14	521594	ebi-a-GCST90002340	rs140152218	A	G	0.016221	|| id:ebi-a-GCST90002340	TRUE	reported	igd
88	4	145042250	-0.023514	0.001892	1.93999e-35	521594	ebi-a-GCST90002340	rs4240356	G	C	0.55045	|| id:ebi-a-GCST90002340	TRUE	reported	igd
89	4	103444698	-0.017796	0.001909	1.20005e-20	521594	ebi-a-GCST90002340	rs1585213	T	C	0.397442	|| id:ebi-a-GCST90002340	TRUE	reported	igd
90	4	36305937	0.046464	0.006392	3.78007e-13	521594	ebi-a-GCST90002340	rs73809166	C	T	0.023149	|| id:ebi-a-GCST90002340	TRUE	reported	igd
91	4	157725371	-0.025224	0.003374	7.93963e-14	521594	ebi-a-GCST90002340	rs113862443	G	C	0.084693	|| id:ebi-a-GCST90002340	TRUE	reported	igd
92	4	185237116	0.01173	0.001975	2.95999e-09	521594	ebi-a-GCST90002340	rs56058420	G	A	0.356231	|| id:ebi-a-GCST90002340	TRUE	reported	igd
93	4	57765816	-0.018339	0.002414	3.1798e-14	521594	ebi-a-GCST90002340	rs56281640	A	G	0.18475	|| id:ebi-a-GCST90002340	TRUE	reported	igd
94	4	84141253	0.021265	0.002051	3.74024e-25	521594	ebi-a-GCST90002340	rs13101920	T	A	0.699147	|| id:ebi-a-GCST90002340	TRUE	reported	igd
95	4	2259463	0.022401	0.002796	1.18005e-15	521594	ebi-a-GCST90002340	rs9992013	G	C	0.136509	|| id:ebi-a-GCST90002340	TRUE	reported	igd
96	4	55503194	-0.016542	0.00187	9.42975e-19	521594	ebi-a-GCST90002340	rs723585	G	A	0.483425	|| id:ebi-a-GCST90002340	TRUE	reported	igd
97	4	105806108	0.061822	0.005227	3.10027e-32	521594	ebi-a-GCST90002340	rs144317085	T	A	0.034154	|| id:ebi-a-GCST90002340	TRUE	reported	igd
98	4	110887989	-0.018352	0.001912	8.82064e-22	521594	ebi-a-GCST90002340	rs6533483	A	G	0.403454	|| id:ebi-a-GCST90002340	TRUE	reported	igd
99	4	7044380	0.038297	0.001915	7.05992e-89	521594	ebi-a-GCST90002340	rs871134	T	C	0.571095	|| id:ebi-a-GCST90002340	TRUE	reported	igd
100	4	83547862	-0.050963	0.002417	1.15001e-98	521594	ebi-a-GCST90002340	rs17005891	A	G	0.184381	|| id:ebi-a-GCST90002340	TRUE	reported	igd
101	4	184615117	-0.015718	0.002792	1.84001e-08	521594	ebi-a-GCST90002340	rs62358032	C	A	0.1286	|| id:ebi-a-GCST90002340	TRUE	reported	igd
102	4	154364672	0.012841	0.002161	2.86999e-09	521594	ebi-a-GCST90002340	rs10010908	C	T	0.252056	|| id:ebi-a-GCST90002340	TRUE	reported	igd
103	4	120427489	-0.013755	0.001995	5.58985e-12	521594	ebi-a-GCST90002340	rs7692994	A	C	0.330225	|| id:ebi-a-GCST90002340	TRUE	reported	igd
104	4	39039258	-0.0216	0.001986	1.59001e-27	521594	ebi-a-GCST90002340	rs2711981	T	C	0.663087	|| id:ebi-a-GCST90002340	TRUE	reported	igd
105	4	72615362	-0.013213	0.002061	1.47999e-10	521594	ebi-a-GCST90002340	rs11723621	G	A	0.290773	|| id:ebi-a-GCST90002340	TRUE	reported	igd
106	5	131677047	-0.022463	0.001875	4.75007e-33	521594	ebi-a-GCST90002340	rs11242109	T	G	0.478171	|| id:ebi-a-GCST90002340	TRUE	reported	igd
107	5	75594360	-0.022555	0.003179	1.3499e-12	521594	ebi-a-GCST90002340	rs31243	G	A	0.09625	|| id:ebi-a-GCST90002340	TRUE	reported	igd
108	5	133872704	-0.016249	0.002403	1.39991e-11	521594	ebi-a-GCST90002340	rs12658795	A	G	0.195105	|| id:ebi-a-GCST90002340	TRUE	reported	igd
109	5	1280477	0.017435	0.002996	6.07002e-09	521594	ebi-a-GCST90002340	rs13167280	A	G	0.128106	|| id:ebi-a-GCST90002340	TRUE	reported	igd
110	5	32214314	-0.040259	0.005861	6.72977e-12	521594	ebi-a-GCST90002340	rs116619972	A	G	0.026454	|| id:ebi-a-GCST90002340	TRUE	reported	igd
111	5	179230321	-0.017985	0.001921	8.20918e-21	521594	ebi-a-GCST90002340	rs6883116	C	T	0.417349	|| id:ebi-a-GCST90002340	TRUE	reported	igd
112	5	149483906	0.033606	0.00212	1.54989e-56	521594	ebi-a-GCST90002340	rs4362932	T	C	0.268237	|| id:ebi-a-GCST90002340	TRUE	reported	igd
113	5	149501803	-0.054151	0.002035	6.77642e-156	521594	ebi-a-GCST90002340	rs17656204	T	C	0.321977	|| id:ebi-a-GCST90002340	TRUE	reported	igd
114	5	55453942	0.034302	0.002634	1e-38	521594	ebi-a-GCST90002340	rs28722705	T	A	0.149045	|| id:ebi-a-GCST90002340	TRUE	reported	igd
115	5	71749094	-0.031703	0.002879	3.63999e-28	521594	ebi-a-GCST90002340	rs2338021	C	T	0.879688	|| id:ebi-a-GCST90002340	TRUE	reported	igd
116	5	17399899	-0.012387	0.001912	9.60948e-11	521594	ebi-a-GCST90002340	rs964752	G	C	0.539949	|| id:ebi-a-GCST90002340	TRUE	reported	igd
117	5	111039017	-0.016905	0.002017	5.47016e-17	521594	ebi-a-GCST90002340	rs6869021	T	C	0.313259	|| id:ebi-a-GCST90002340	TRUE	reported	igd
118	5	161368942	-0.011801	0.002127	2.97002e-08	521594	ebi-a-GCST90002340	rs1902796	G	A	0.735738	|| id:ebi-a-GCST90002340	TRUE	reported	igd
119	5	100162317	0.012909	0.001966	5.35057e-11	521594	ebi-a-GCST90002340	rs2548257	A	C	0.653021	|| id:ebi-a-GCST90002340	TRUE	reported	igd
120	5	110897379	0.013852	0.002378	5.87003e-09	521594	ebi-a-GCST90002340	rs6873487	C	A	0.196405	|| id:ebi-a-GCST90002340	TRUE	reported	igd
121	5	57577463	-0.014708	0.00202	3.48017e-13	521594	ebi-a-GCST90002340	rs37521	T	C	0.68969	|| id:ebi-a-GCST90002340	TRUE	reported	igd
122	5	173207353	-0.024481	0.002251	1.61994e-27	521594	ebi-a-GCST90002340	rs360017	G	A	0.775236	|| id:ebi-a-GCST90002340	TRUE	reported	igd
123	5	88111209	-0.014264	0.002211	1.13999e-10	521594	ebi-a-GCST90002340	rs244760	G	C	0.764458	|| id:ebi-a-GCST90002340	TRUE	reported	igd
124	6	122887555	-0.018406	0.001886	1.83992e-22	521594	ebi-a-GCST90002340	rs9375150	G	T	0.446815	|| id:ebi-a-GCST90002340	TRUE	reported	igd
125	6	82463376	0.033833	0.002086	4.3401e-59	521594	ebi-a-GCST90002340	rs915125	T	C	0.282198	|| id:ebi-a-GCST90002340	TRUE	reported	igd
126	6	114064386	0.032167	0.003942	3.50026e-16	521594	ebi-a-GCST90002340	rs182649162	C	G	0.060065	|| id:ebi-a-GCST90002340	TRUE	reported	igd
127	6	44596121	-0.046674	0.00313	3.04018e-50	521594	ebi-a-GCST90002340	rs75492293	C	T	0.098927	|| id:ebi-a-GCST90002340	TRUE	reported	igd
128	6	7172221	0.027585	0.002709	2.57988e-24	521594	ebi-a-GCST90002340	rs55734389	G	C	0.138215	|| id:ebi-a-GCST90002340	TRUE	reported	igd
129	6	107442277	-0.021684	0.002003	2.73968e-27	521594	ebi-a-GCST90002340	rs9480737	G	A	0.321131	|| id:ebi-a-GCST90002340	TRUE	reported	igd
130	6	156938699	-0.02173	0.0021	4.66982e-25	521594	ebi-a-GCST90002340	rs2817441	T	C	0.279268	|| id:ebi-a-GCST90002340	TRUE	reported	igd
131	6	31332496	-0.069776	0.002246	1e-200	521594	ebi-a-GCST90002340	rs2523549	A	G	0.222109	|| id:ebi-a-GCST90002340	TRUE	reported	igd
132	6	46883834	-0.033248	0.003089	5.45004e-27	521594	ebi-a-GCST90002340	rs17470494	G	A	0.101985	|| id:ebi-a-GCST90002340	TRUE	reported	igd
133	6	170486950	0.020101	0.0026	1.11995e-14	521594	ebi-a-GCST90002340	rs71536939	G	A	0.783596	|| id:ebi-a-GCST90002340	TRUE	reported	igd
134	6	170586082	-0.01813	0.001963	2.72019e-20	521594	ebi-a-GCST90002340	rs2273215	A	G	0.458222	|| id:ebi-a-GCST90002340	TRUE	reported	igd
135	6	131417520	0.013261	0.001928	6.32995e-12	521594	ebi-a-GCST90002340	rs7746157	G	T	0.618194	|| id:ebi-a-GCST90002340	TRUE	reported	igd
136	6	135418916	-0.037905	0.002128	6.08976e-71	521594	ebi-a-GCST90002340	rs7776054	G	A	0.260831	|| id:ebi-a-GCST90002340	TRUE	reported	igd
137	6	139959062	0.012917	0.002039	2.45997e-10	521594	ebi-a-GCST90002340	rs9321738	C	T	0.697119	|| id:ebi-a-GCST90002340	TRUE	reported	igd
138	6	32489556	-0.037354	0.002862	6.72048e-39	521594	ebi-a-GCST90002340	rs573635286	T	G	0.238063	|| id:ebi-a-GCST90002340	TRUE	reported	igd
139	6	144385777	0.074605	0.005093	1.51008e-48	521594	ebi-a-GCST90002340	rs149110519	T	C	0.036036	|| id:ebi-a-GCST90002340	TRUE	reported	igd
140	6	20735016	0.025899	0.004321	2.12002e-09	521594	ebi-a-GCST90002340	rs79339140	G	A	0.049508	|| id:ebi-a-GCST90002340	TRUE	reported	igd
141	6	41990827	0.039085	0.002177	4.7698e-72	521594	ebi-a-GCST90002340	rs56007794	T	A	0.24434	|| id:ebi-a-GCST90002340	TRUE	reported	igd
142	6	31357916	-0.031925	0.002019	2.84971e-56	521594	ebi-a-GCST90002340	rs3128983	T	C	0.513615	|| id:ebi-a-GCST90002340	TRUE	reported	igd
143	6	10519890	-0.030445	0.001882	7.78933e-59	521594	ebi-a-GCST90002340	rs707794	A	C	0.532063	|| id:ebi-a-GCST90002340	TRUE	reported	igd
144	6	25429890	0.016814	0.001905	1.17004e-18	521594	ebi-a-GCST90002340	rs6456682	G	C	0.596286	|| id:ebi-a-GCST90002340	TRUE	reported	igd
145	7	65286649	0.014508	0.002087	3.74024e-12	521594	ebi-a-GCST90002340	rs6950899	A	G	0.370354	|| id:ebi-a-GCST90002340	TRUE	reported	igd
146	7	2757938	0.017455	0.002078	4.70977e-17	521594	ebi-a-GCST90002340	rs798562	T	C	0.29563	|| id:ebi-a-GCST90002340	TRUE	reported	igd
147	7	137881690	-0.025276	0.002005	2.03986e-36	521594	ebi-a-GCST90002340	rs7785014	C	T	0.670805	|| id:ebi-a-GCST90002340	TRUE	reported	igd
148	7	73492093	-0.014142	0.00231	9.45998e-10	521594	ebi-a-GCST90002340	rs810551	C	G	0.778775	|| id:ebi-a-GCST90002340	TRUE	reported	igd
149	7	149473261	-0.019831	0.003597	3.59998e-08	521594	ebi-a-GCST90002340	rs73725602	T	C	0.075476	|| id:ebi-a-GCST90002340	TRUE	reported	igd
150	7	28724491	-0.023569	0.002276	4.22961e-25	521594	ebi-a-GCST90002340	rs10238435	T	C	0.239724	|| id:ebi-a-GCST90002340	TRUE	reported	igd
151	7	17167825	-0.028498	0.004027	1.53003e-12	521594	ebi-a-GCST90002340	rs17700436	T	C	0.057432	|| id:ebi-a-GCST90002340	TRUE	reported	igd
152	7	99768957	0.014829	0.002334	2.17e-10	521594	ebi-a-GCST90002340	rs75779608	T	C	0.202754	|| id:ebi-a-GCST90002340	TRUE	reported	igd
153	7	130758576	-0.014021	0.002125	4.30031e-11	521594	ebi-a-GCST90002340	rs12669378	T	C	0.732591	|| id:ebi-a-GCST90002340	TRUE	reported	igd
154	7	92408370	-0.09426	0.003154	3.58922e-196	521594	ebi-a-GCST90002340	rs445	T	C	0.098355	|| id:ebi-a-GCST90002340	TRUE	reported	igd
155	7	114651694	-0.023333	0.00323	5.30029e-13	521594	ebi-a-GCST90002340	rs62470670	G	A	0.092471	|| id:ebi-a-GCST90002340	TRUE	reported	igd
156	7	28279488	0.024733	0.002577	8.65964e-22	521594	ebi-a-GCST90002340	rs17156536	A	C	0.159358	|| id:ebi-a-GCST90002340	TRUE	reported	igd
157	7	44976233	0.021643	0.003665	3.61002e-09	521594	ebi-a-GCST90002340	rs56367512	C	G	0.071383	|| id:ebi-a-GCST90002340	TRUE	reported	igd
158	7	6502367	0.045504	0.002116	1.65959e-102	521594	ebi-a-GCST90002340	rs6796	C	T	0.274261	|| id:ebi-a-GCST90002340	TRUE	reported	igd
159	7	6885147	0.016452	0.002662	6.59007e-10	521594	ebi-a-GCST90002340	rs13242444	C	T	0.189805	|| id:ebi-a-GCST90002340	TRUE	reported	igd
160	7	50474973	0.058982	0.003603	3.53997e-60	521594	ebi-a-GCST90002340	rs80309567	T	C	0.073819	|| id:ebi-a-GCST90002340	TRUE	reported	igd
161	7	27182329	-0.017455	0.002803	4.92006e-10	521594	ebi-a-GCST90002340	rs62454414	G	T	0.130113	|| id:ebi-a-GCST90002340	TRUE	reported	igd
162	7	143093172	-0.015155	0.001888	1.03992e-15	521594	ebi-a-GCST90002340	rs11762334	A	T	0.508169	|| id:ebi-a-GCST90002340	TRUE	reported	igd
163	7	50307334	-0.060104	0.001999	1.27938e-198	521594	ebi-a-GCST90002340	rs4385425	G	A	0.323914	|| id:ebi-a-GCST90002340	TRUE	reported	igd
164	8	108142797	-0.013549	0.002057	4.70977e-11	521594	ebi-a-GCST90002340	rs9650028	T	C	0.326696	|| id:ebi-a-GCST90002340	TRUE	reported	igd
165	8	116597409	-0.03058	0.001886	4.35011e-59	521594	ebi-a-GCST90002340	rs13271228	G	T	0.567054	|| id:ebi-a-GCST90002340	TRUE	reported	igd
166	8	130589676	-0.091286	0.001924	1e-200	521594	ebi-a-GCST90002340	rs10094039	G	A	0.616642	|| id:ebi-a-GCST90002340	TRUE	reported	igd
167	8	144638734	-0.020315	0.002802	4.33012e-13	521594	ebi-a-GCST90002340	rs10099546	G	A	0.143315	|| id:ebi-a-GCST90002340	TRUE	reported	igd
168	8	129860667	0.012243	0.0019	1.19001e-10	521594	ebi-a-GCST90002340	rs72726590	T	C	0.424626	|| id:ebi-a-GCST90002340	TRUE	reported	igd
169	8	6903607	-0.020196	0.003347	1.63999e-09	521594	ebi-a-GCST90002340	rs12682030	A	C	0.912451	|| id:ebi-a-GCST90002340	TRUE	reported	igd
170	8	82032752	-0.0135	0.001893	1.03992e-12	521594	ebi-a-GCST90002340	rs6473263	C	T	0.425751	|| id:ebi-a-GCST90002340	TRUE	reported	igd
171	8	6880925	-0.040998	0.002967	2.1702e-43	521594	ebi-a-GCST90002340	rs7826487	G	A	0.115769	|| id:ebi-a-GCST90002340	TRUE	reported	igd
172	8	30316162	0.012417	0.001873	3.4898e-11	521594	ebi-a-GCST90002340	rs13248936	G	A	0.49828	|| id:ebi-a-GCST90002340	TRUE	reported	igd
173	8	11756927	-0.0166	0.002068	1.03992e-15	521594	ebi-a-GCST90002340	rs28613925	A	G	0.605255	|| id:ebi-a-GCST90002340	TRUE	reported	igd
174	8	68813188	-0.024199	0.001911	1.00995e-36	521594	ebi-a-GCST90002340	rs12542907	G	C	0.398926	|| id:ebi-a-GCST90002340	TRUE	reported	igd
175	8	106572270	-0.01711	0.002109	5.17011e-16	521594	ebi-a-GCST90002340	rs2343592	G	A	0.268572	|| id:ebi-a-GCST90002340	TRUE	reported	igd
176	8	130702280	-0.018194	0.001932	5.03965e-21	521594	ebi-a-GCST90002340	rs6470759	A	G	0.588502	|| id:ebi-a-GCST90002340	TRUE	reported	igd
177	8	6708249	0.020609	0.001949	4.22961e-26	521594	ebi-a-GCST90002340	rs2738062	T	G	0.481561	|| id:ebi-a-GCST90002340	TRUE	reported	igd
178	8	23089429	0.020496	0.002268	1.71989e-19	521594	ebi-a-GCST90002340	rs62501136	A	G	0.221444	|| id:ebi-a-GCST90002340	TRUE	reported	igd
179	8	61337279	0.017512	0.001933	1.40994e-19	521594	ebi-a-GCST90002340	rs1842389	A	C	0.373746	|| id:ebi-a-GCST90002340	TRUE	reported	igd
180	8	48651633	-0.064614	0.004959	9.04899e-39	521594	ebi-a-GCST90002340	rs45577137	G	A	0.043857	|| id:ebi-a-GCST90002340	TRUE	reported	igd
181	8	56785685	-0.016117	0.001921	5.1606e-17	521594	ebi-a-GCST90002340	rs333613	T	C	0.610649	|| id:ebi-a-GCST90002340	TRUE	reported	igd
182	8	79013333	-0.025208	0.002656	2.42996e-21	521594	ebi-a-GCST90002340	rs16939607	A	G	0.146042	|| id:ebi-a-GCST90002340	TRUE	reported	igd
183	9	91569331	-0.021482	0.00189	6.79047e-30	521594	ebi-a-GCST90002340	rs6559318	G	T	0.442152	|| id:ebi-a-GCST90002340	TRUE	reported	igd
184	9	93604402	0.014537	0.002498	6.09004e-09	521594	ebi-a-GCST90002340	rs111207156	A	T	0.185209	|| id:ebi-a-GCST90002340	TRUE	reported	igd
185	9	38195756	-0.014132	0.001872	4.6302e-14	521594	ebi-a-GCST90002340	rs10758481	C	T	0.501631	|| id:ebi-a-GCST90002340	TRUE	reported	igd
186	9	21986847	0.028382	0.002081	2.51015e-42	521594	ebi-a-GCST90002340	rs3731211	A	T	0.719766	|| id:ebi-a-GCST90002340	TRUE	reported	igd
187	9	113947388	0.055567	0.00191	4.56037e-186	521594	ebi-a-GCST90002340	rs12338071	C	T	0.387105	|| id:ebi-a-GCST90002340	TRUE	reported	igd
188	9	126971204	0.021443	0.002644	5.36043e-16	521594	ebi-a-GCST90002340	rs72759267	T	C	0.158886	|| id:ebi-a-GCST90002340	TRUE	reported	igd
189	9	130702642	0.022551	0.00317	1.18005e-12	521594	ebi-a-GCST90002340	rs3824527	T	C	0.104034	|| id:ebi-a-GCST90002340	TRUE	reported	igd
190	9	136149229	-0.043731	0.002	5.7544e-106	521594	ebi-a-GCST90002340	rs505922	C	T	0.319386	|| id:ebi-a-GCST90002340	TRUE	reported	igd
191	9	2622134	0.010043	0.001544	8.1508e-11	521594	ebi-a-GCST90002340	rs34881325	T	C	0.379127	|| id:ebi-a-GCST90002340	TRUE	reported	igd
192	9	22142756	-0.048585	0.002529	3.44033e-82	521594	ebi-a-GCST90002340	rs12376511	C	T	0.163934	|| id:ebi-a-GCST90002340	TRUE	reported	igd
193	9	114311177	-0.057291	0.005573	9.2406e-25	521594	ebi-a-GCST90002340	rs77440794	G	A	0.029005	|| id:ebi-a-GCST90002340	TRUE	reported	igd
194	9	34107505	0.031988	0.002794	2.63998e-30	521594	ebi-a-GCST90002340	rs11557154	T	C	0.127576	|| id:ebi-a-GCST90002340	TRUE	reported	igd
195	9	35029581	0.015093	0.002242	1.72982e-11	521594	ebi-a-GCST90002340	rs581927	C	G	0.777371	|| id:ebi-a-GCST90002340	TRUE	reported	igd
196	9	91472127	0.045431	0.001865	5.68853e-131	521594	ebi-a-GCST90002340	rs10780209	A	G	0.479354	|| id:ebi-a-GCST90002340	TRUE	reported	igd
197	9	113848169	0.075509	0.001889	1e-200	521594	ebi-a-GCST90002340	rs2192586	T	G	0.582776	|| id:ebi-a-GCST90002340	TRUE	reported	igd
198	10	61645945	-0.012535	0.001945	1.19001e-10	521594	ebi-a-GCST90002340	rs1180658	A	C	0.633894	|| id:ebi-a-GCST90002340	TRUE	reported	igd
199	10	102075479	0.01806	0.002473	2.92012e-13	521594	ebi-a-GCST90002340	rs603424	A	G	0.174507	|| id:ebi-a-GCST90002340	TRUE	reported	igd
200	10	50264204	-0.022772	0.002221	1.22999e-24	521594	ebi-a-GCST90002340	rs17011726	G	C	0.233294	|| id:ebi-a-GCST90002340	TRUE	reported	igd
201	10	5893069	0.020629	0.002226	2.07014e-20	521594	ebi-a-GCST90002340	rs7915822	T	C	0.291456	|| id:ebi-a-GCST90002340	TRUE	reported	igd
202	10	99108922	0.050518	0.002145	1.25026e-122	521594	ebi-a-GCST90002340	rs11189154	A	G	0.255718	|| id:ebi-a-GCST90002340	TRUE	reported	igd
203	10	30491407	0.015529	0.001981	4.79954e-15	521594	ebi-a-GCST90002340	rs2488010	G	A	0.652346	|| id:ebi-a-GCST90002340	TRUE	reported	igd
204	10	79594931	0.011216	0.001983	1.6e-08	521594	ebi-a-GCST90002340	rs11002309	T	C	0.340322	|| id:ebi-a-GCST90002340	TRUE	reported	igd
205	10	111941678	-0.019612	0.003284	2.42003e-09	521594	ebi-a-GCST90002340	rs72830430	C	T	0.089812	|| id:ebi-a-GCST90002340	TRUE	reported	igd
206	10	114711755	-0.014356	0.001885	2.71019e-14	521594	ebi-a-GCST90002340	rs10885396	T	C	0.542305	|| id:ebi-a-GCST90002340	TRUE	reported	igd
207	10	126439381	-0.014324	0.002538	1.7e-08	521594	ebi-a-GCST90002340	rs111456533	A	G	0.163516	|| id:ebi-a-GCST90002340	TRUE	reported	igd
208	10	3821561	-0.014337	0.001938	1.45011e-13	521594	ebi-a-GCST90002340	rs17731	A	G	0.373507	|| id:ebi-a-GCST90002340	TRUE	reported	igd
209	10	8467155	-0.02609	0.001939	3.2802e-41	521594	ebi-a-GCST90002340	rs2646421	C	G	0.377773	|| id:ebi-a-GCST90002340	TRUE	reported	igd
210	10	73530939	0.012987	0.001935	1.98016e-11	521594	ebi-a-GCST90002340	rs7905535	A	G	0.420251	|| id:ebi-a-GCST90002340	TRUE	reported	igd
211	10	82267945	0.020991	0.002382	1.29003e-18	521594	ebi-a-GCST90002340	rs2343551	C	A	0.795382	|| id:ebi-a-GCST90002340	TRUE	reported	igd
212	10	101322423	-0.037004	0.001898	1.45011e-84	521594	ebi-a-GCST90002340	rs989979	C	G	0.448955	|| id:ebi-a-GCST90002340	TRUE	reported	igd
213	10	25218243	-0.047265	0.002019	3.55631e-121	521594	ebi-a-GCST90002340	rs10828725	T	G	0.367802	|| id:ebi-a-GCST90002340	TRUE	reported	igd
214	10	44884959	-0.019841	0.002046	3.29003e-22	521594	ebi-a-GCST90002340	rs2861442	C	T	0.298969	|| id:ebi-a-GCST90002340	TRUE	reported	igd
215	10	64552010	-0.020934	0.00192	1.16011e-27	521594	ebi-a-GCST90002340	rs224111	A	G	0.390158	|| id:ebi-a-GCST90002340	TRUE	reported	igd
216	11	308180	-0.022733	0.002506	1.26009e-19	521594	ebi-a-GCST90002340	rs10398	G	A	0.189322	|| id:ebi-a-GCST90002340	TRUE	reported	igd
217	11	60158649	0.021869	0.001941	2.03002e-29	521594	ebi-a-GCST90002340	rs6591578	A	G	0.633592	|| id:ebi-a-GCST90002340	TRUE	reported	igd
218	11	88070110	-0.02666	0.00323	1.6099e-16	521594	ebi-a-GCST90002340	rs72966841	T	A	0.093608	|| id:ebi-a-GCST90002340	TRUE	reported	igd
219	11	118467590	0.059532	0.008382	1.27997e-12	521594	ebi-a-GCST90002340	rs150403348	A	G	0.013582	|| id:ebi-a-GCST90002340	TRUE	reported	igd
220	11	193863	0.014636	0.001992	2.08978e-13	521594	ebi-a-GCST90002340	rs2294081	C	T	0.480815	|| id:ebi-a-GCST90002340	TRUE	reported	igd
221	11	1874221	-0.033053	0.002022	5.19039e-60	521594	ebi-a-GCST90002340	rs907612	T	C	0.380435	|| id:ebi-a-GCST90002340	TRUE	reported	igd
222	11	122519281	0.06519	0.002862	9.22571e-115	521594	ebi-a-GCST90002340	rs11602323	G	T	0.123096	|| id:ebi-a-GCST90002340	TRUE	reported	igd
223	11	128340242	0.018543	0.001972	5.56032e-21	521594	ebi-a-GCST90002340	rs11606475	A	G	0.349474	|| id:ebi-a-GCST90002340	TRUE	reported	igd
224	11	72946279	-0.026651	0.004517	3.73999e-09	521594	ebi-a-GCST90002340	rs74472890	C	T	0.049307	|| id:ebi-a-GCST90002340	TRUE	reported	igd
225	11	96060068	0.010798	0.001927	2.15001e-08	521594	ebi-a-GCST90002340	rs10831507	C	A	0.38974	|| id:ebi-a-GCST90002340	TRUE	reported	igd
226	11	69476279	-0.018004	0.001956	3.67959e-20	521594	ebi-a-GCST90002340	rs1192925	T	C	0.630318	|| id:ebi-a-GCST90002340	TRUE	reported	igd
227	11	33904180	0.012936	0.001888	7.62079e-12	521594	ebi-a-GCST90002340	rs1885525	A	G	0.506048	|| id:ebi-a-GCST90002340	TRUE	reported	igd
228	11	47249294	-0.021093	0.002384	9.44061e-19	521594	ebi-a-GCST90002340	rs2957873	A	G	0.808507	|| id:ebi-a-GCST90002340	TRUE	reported	igd
229	12	21367382	-0.01577	0.002705	5.71005e-09	521594	ebi-a-GCST90002340	rs11045866	C	A	0.15331	|| id:ebi-a-GCST90002340	TRUE	reported	igd
230	12	88843474	-0.015568	0.002051	3.34965e-14	521594	ebi-a-GCST90002340	rs11104881	C	T	0.702076	|| id:ebi-a-GCST90002340	TRUE	reported	igd
231	12	109840940	0.013507	0.001953	4.78961e-12	521594	ebi-a-GCST90002340	rs9943753	G	A	0.627675	|| id:ebi-a-GCST90002340	TRUE	reported	igd
232	12	111884608	-0.047075	0.001872	1.58125e-139	521594	ebi-a-GCST90002340	rs3184504	C	T	0.517396	|| id:ebi-a-GCST90002340	TRUE	reported	igd
233	12	125316743	0.020359	0.002724	8.16018e-14	521594	ebi-a-GCST90002340	rs11057841	T	C	0.143569	|| id:ebi-a-GCST90002340	TRUE	reported	igd
234	12	32552769	0.014146	0.001997	1.45011e-12	521594	ebi-a-GCST90002340	rs2651369	G	C	0.325619	|| id:ebi-a-GCST90002340	TRUE	reported	igd
235	12	54685880	-0.046061	0.003696	1.27997e-35	521594	ebi-a-GCST90002340	rs35979828	T	C	0.070849	|| id:ebi-a-GCST90002340	TRUE	reported	igd
236	12	89864047	0.019129	0.002066	2.22024e-20	521594	ebi-a-GCST90002340	rs12306790	T	C	0.714634	|| id:ebi-a-GCST90002340	TRUE	reported	igd
237	12	30783184	0.01535	0.001866	2.06016e-16	521594	ebi-a-GCST90002340	rs4082413	G	C	0.512206	|| id:ebi-a-GCST90002340	TRUE	reported	igd
238	12	69744014	0.113424	0.003883	1.64059e-187	521594	ebi-a-GCST90002340	rs1800973	A	C	0.061915	|| id:ebi-a-GCST90002340	TRUE	reported	igd
239	12	116817477	0.025533	0.00336	3.10027e-14	521594	ebi-a-GCST90002340	rs73201956	T	C	0.087038	|| id:ebi-a-GCST90002340	TRUE	reported	igd
240	12	54074686	0.019239	0.002521	2.44006e-14	521594	ebi-a-GCST90002340	rs12309572	T	C	0.168064	|| id:ebi-a-GCST90002340	TRUE	reported	igd
241	12	4331356	-0.023362	0.002288	1.9002e-24	521594	ebi-a-GCST90002340	rs56122271	C	T	0.212134	|| id:ebi-a-GCST90002340	TRUE	reported	igd
242	12	10593836	0.042162	0.00288	1.72982e-48	521594	ebi-a-GCST90002340	rs35649801	A	C	0.138891	|| id:ebi-a-GCST90002340	TRUE	reported	igd
243	12	6493351	-0.050144	0.002236	2.76694e-111	521594	ebi-a-GCST90002340	rs10849448	G	A	0.753266	|| id:ebi-a-GCST90002340	TRUE	reported	igd
244	13	28458529	-0.02319	0.001957	2.27982e-32	521594	ebi-a-GCST90002340	rs7990857	T	C	0.611506	|| id:ebi-a-GCST90002340	TRUE	reported	igd
245	13	52344004	-0.014026	0.002496	1.96002e-08	521594	ebi-a-GCST90002340	rs77733744	A	G	0.171887	|| id:ebi-a-GCST90002340	TRUE	reported	igd
246	13	78636791	-0.011787	0.002099	2.01002e-08	521594	ebi-a-GCST90002340	rs2775139	T	C	0.725849	|| id:ebi-a-GCST90002340	TRUE	reported	igd
247	13	41220451	-0.026977	0.002089	4.27957e-38	521594	ebi-a-GCST90002340	rs9549245	C	T	0.306569	|| id:ebi-a-GCST90002340	TRUE	reported	igd
248	13	110011839	0.022922	0.001929	1.54989e-32	521594	ebi-a-GCST90002340	rs9555596	C	T	0.383331	|| id:ebi-a-GCST90002340	TRUE	reported	igd
249	13	41002641	-0.062797	0.001987	1e-200	521594	ebi-a-GCST90002340	rs1892548	C	T	0.654819	|| id:ebi-a-GCST90002340	TRUE	reported	igd
250	13	72513420	0.064788	0.004478	2.11009e-47	521594	ebi-a-GCST90002340	rs73217470	G	A	0.046722	|| id:ebi-a-GCST90002340	TRUE	reported	igd
251	13	92009193	0.021517	0.002926	2.02023e-13	521594	ebi-a-GCST90002340	rs60699901	C	T	0.118119	|| id:ebi-a-GCST90002340	TRUE	reported	igd
252	13	108960385	-0.116206	0.007043	4.16006e-61	521594	ebi-a-GCST90002340	rs374039502	A	T	0.02184	|| id:ebi-a-GCST90002340	TRUE	reported	igd
253	13	28604007	0.53552	0.00861	1e-200	521594	ebi-a-GCST90002340	rs76428106	C	T	0.013445	|| id:ebi-a-GCST90002340	TRUE	reported	igd
254	13	110301584	-0.020437	0.002914	2.40991e-12	521594	ebi-a-GCST90002340	rs61962634	C	A	0.874155	|| id:ebi-a-GCST90002340	TRUE	reported	igd
255	14	39689808	0.012212	0.002224	4.06996e-08	521594	ebi-a-GCST90002340	rs12881284	T	C	0.232116	|| id:ebi-a-GCST90002340	TRUE	reported	igd
256	14	103846716	0.061068	0.002145	3.81066e-178	521594	ebi-a-GCST90002340	rs8016326	A	G	0.733765	|| id:ebi-a-GCST90002340	TRUE	reported	igd
257	14	25443740	0.032384	0.002036	6.23017e-57	521594	ebi-a-GCST90002340	rs9323580	G	A	0.302406	|| id:ebi-a-GCST90002340	TRUE	reported	igd
258	14	59990524	0.012054	0.00197	9.66006e-10	521594	ebi-a-GCST90002340	rs10147018	C	G	0.401407	|| id:ebi-a-GCST90002340	TRUE	reported	igd
259	14	93115410	0.030305	0.002421	6.42984e-36	521594	ebi-a-GCST90002340	rs754388	C	G	0.810895	|| id:ebi-a-GCST90002340	TRUE	reported	igd
260	14	23589349	0.048843	0.001897	4.67735e-146	521594	ebi-a-GCST90002340	rs2239630	G	A	0.555952	|| id:ebi-a-GCST90002340	TRUE	reported	igd
261	14	35559151	0.014177	0.001966	5.81969e-13	521594	ebi-a-GCST90002340	rs8012905	G	A	0.392677	|| id:ebi-a-GCST90002340	TRUE	reported	igd
262	14	75359229	0.017227	0.00208	1.29003e-16	521594	ebi-a-GCST90002340	rs2300598	C	T	0.312766	|| id:ebi-a-GCST90002340	TRUE	reported	igd
263	14	105277135	0.018715	0.003224	6.60998e-09	521594	ebi-a-GCST90002340	rs4983557	T	A	0.897181	|| id:ebi-a-GCST90002340	TRUE	reported	igd
264	14	93542681	0.022772	0.003048	8.2699e-14	521594	ebi-a-GCST90002340	rs57173352	G	A	0.115446	|| id:ebi-a-GCST90002340	TRUE	reported	igd
265	15	80259074	-0.077442	0.002141	1e-200	521594	ebi-a-GCST90002340	rs7180804	A	G	0.256783	|| id:ebi-a-GCST90002340	TRUE	reported	igd
266	15	86288673	-0.01168	0.001894	7.15995e-10	521594	ebi-a-GCST90002340	rs11631419	T	C	0.572619	|| id:ebi-a-GCST90002340	TRUE	reported	igd
267	15	42261781	-0.053992	0.002985	4.48023e-73	521594	ebi-a-GCST90002340	rs1002774	A	G	0.111651	|| id:ebi-a-GCST90002340	TRUE	reported	igd
268	15	66023799	-0.015226	0.001892	8.86952e-16	521594	ebi-a-GCST90002340	rs28556680	T	G	0.428783	|| id:ebi-a-GCST90002340	TRUE	reported	igd
269	15	50835126	-0.013829	0.002147	1.22999e-10	521594	ebi-a-GCST90002340	rs2135452	C	T	0.254698	|| id:ebi-a-GCST90002340	TRUE	reported	igd
270	15	75140854	-0.018956	0.002014	5.12035e-21	521594	ebi-a-GCST90002340	rs3765066	A	G	0.668285	|| id:ebi-a-GCST90002340	TRUE	reported	igd
271	15	64629873	0.059435	0.00287	3.41036e-95	521594	ebi-a-GCST90002340	rs7180079	G	A	0.876937	|| id:ebi-a-GCST90002340	TRUE	reported	igd
272	15	80222572	0.042463	0.001954	1.3213e-104	521594	ebi-a-GCST90002340	rs12916091	G	T	0.562373	|| id:ebi-a-GCST90002340	TRUE	reported	igd
273	15	99088453	0.018458	0.002363	5.94977e-15	521594	ebi-a-GCST90002340	rs73467599	C	T	0.199459	|| id:ebi-a-GCST90002340	TRUE	reported	igd
274	15	40397421	0.015004	0.002338	1.42001e-10	521594	ebi-a-GCST90002340	rs62018159	A	G	0.209149	|| id:ebi-a-GCST90002340	TRUE	reported	igd
275	15	53013475	-0.01218	0.00191	1.85999e-10	521594	ebi-a-GCST90002340	rs6493575	T	C	0.395673	|| id:ebi-a-GCST90002340	TRUE	reported	igd
276	15	80679076	0.040748	0.005471	9.91973e-14	521594	ebi-a-GCST90002340	rs72743796	A	G	0.030784	|| id:ebi-a-GCST90002340	TRUE	reported	igd
277	16	4155763	0.022272	0.002888	1.29003e-14	521594	ebi-a-GCST90002340	rs75754266	G	A	0.120554	|| id:ebi-a-GCST90002340	TRUE	reported	igd
278	16	67221444	-0.058229	0.007327	1.99986e-15	521594	ebi-a-GCST90002340	rs34746889	C	G	0.017439	|| id:ebi-a-GCST90002340	TRUE	reported	igd
279	16	86075541	0.015202	0.001973	1.3499e-14	521594	ebi-a-GCST90002340	rs9937119	C	T	0.566512	|| id:ebi-a-GCST90002340	TRUE	reported	igd
280	16	4065583	-0.022132	0.001924	1.42988e-30	521594	ebi-a-GCST90002340	rs1967309	G	A	0.603077	|| id:ebi-a-GCST90002340	TRUE	reported	igd
281	16	30546307	-0.064975	0.011221	7.20991e-09	521594	ebi-a-GCST90002340	rs191583104	T	A	0.009429	|| id:ebi-a-GCST90002340	TRUE	reported	igd
282	16	85684494	0.110056	0.007829	7.65949e-45	521594	ebi-a-GCST90002340	rs192896828	A	G	0.016474	|| id:ebi-a-GCST90002340	TRUE	reported	igd
283	16	85927814	-0.075903	0.001942	1e-200	521594	ebi-a-GCST90002340	rs391023	T	C	0.366325	|| id:ebi-a-GCST90002340	TRUE	reported	igd
284	16	30471109	0.025016	0.001905	2.45019e-39	521594	ebi-a-GCST90002340	rs7196129	C	T	0.530279	|| id:ebi-a-GCST90002340	TRUE	reported	igd
285	16	57058974	-0.019445	0.001921	4.73042e-24	521594	ebi-a-GCST90002340	rs11644125	T	C	0.597948	|| id:ebi-a-GCST90002340	TRUE	reported	igd
286	16	74601486	-0.017272	0.002411	8.23948e-13	521594	ebi-a-GCST90002340	rs12924604	A	G	0.19818	|| id:ebi-a-GCST90002340	TRUE	reported	igd
287	17	1310247	0.011678	0.001929	1.45001e-09	521594	ebi-a-GCST90002340	rs7213811	G	A	0.548689	|| id:ebi-a-GCST90002340	TRUE	reported	igd
288	17	32509449	-0.021365	0.002255	2.83009e-21	521594	ebi-a-GCST90002340	rs67272780	A	C	0.222512	|| id:ebi-a-GCST90002340	TRUE	reported	igd
289	17	43337136	0.012488	0.002049	1.13e-09	521594	ebi-a-GCST90002340	rs7224548	T	G	0.698498	|| id:ebi-a-GCST90002340	TRUE	reported	igd
290	17	2007826	-0.026556	0.002328	4.21017e-30	521594	ebi-a-GCST90002340	rs9915112	G	A	0.203142	|| id:ebi-a-GCST90002340	TRUE	reported	igd
291	17	72695211	0.037684	0.002351	8.97016e-58	521594	ebi-a-GCST90002340	rs2084312	T	C	0.800313	|| id:ebi-a-GCST90002340	TRUE	reported	igd
292	17	73838857	-0.013256	0.002254	4.20001e-09	521594	ebi-a-GCST90002340	rs11870883	T	C	0.230897	|| id:ebi-a-GCST90002340	TRUE	reported	igd
293	17	17716531	-0.017387	0.001989	2.45019e-18	521594	ebi-a-GCST90002340	rs12941356	G	A	0.588457	|| id:ebi-a-GCST90002340	TRUE	reported	igd
294	17	38183090	-0.024203	0.001932	5.67937e-36	521594	ebi-a-GCST90002340	rs2302774	T	G	0.382509	|| id:ebi-a-GCST90002340	TRUE	reported	igd
295	17	7548647	0.012938	0.00205	2.83002e-10	521594	ebi-a-GCST90002340	rs62059859	C	T	0.31045	|| id:ebi-a-GCST90002340	TRUE	reported	igd
296	17	16522922	-0.096502	0.008517	1.00995e-29	521594	ebi-a-GCST90002340	rs118083884	A	G	0.016672	|| id:ebi-a-GCST90002340	TRUE	reported	igd
297	17	28088459	-0.030635	0.001881	1.35988e-59	521594	ebi-a-GCST90002340	rs2729450	C	T	0.524171	|| id:ebi-a-GCST90002340	TRUE	reported	igd
298	17	43544379	0.023166	0.002413	8.49963e-22	521594	ebi-a-GCST90002340	rs55663797	A	G	0.186927	|| id:ebi-a-GCST90002340	TRUE	reported	igd
299	17	56358429	-0.100554	0.00424	2.99226e-124	521594	ebi-a-GCST90002340	rs34097845	T	C	0.05601	|| id:ebi-a-GCST90002340	TRUE	reported	igd
300	17	57875292	0.038394	0.001876	5.37032e-93	521594	ebi-a-GCST90002340	rs2665405	A	G	0.548346	|| id:ebi-a-GCST90002340	TRUE	reported	igd
301	17	81083854	0.063192	0.00216	4.87528e-188	521594	ebi-a-GCST90002340	rs9330536	C	T	0.486629	|| id:ebi-a-GCST90002340	TRUE	reported	igd
302	18	23662377	0.011411	0.002077	4.03005e-08	521594	ebi-a-GCST90002340	rs600619	G	A	0.292594	|| id:ebi-a-GCST90002340	TRUE	reported	igd
303	18	48142822	0.016402	0.001942	3.16009e-17	521594	ebi-a-GCST90002340	rs745822	G	T	0.375667	|| id:ebi-a-GCST90002340	TRUE	reported	igd
304	18	20715656	-0.017678	0.001985	5.65979e-19	521594	ebi-a-GCST90002340	rs113232639	A	G	0.488643	|| id:ebi-a-GCST90002340	TRUE	reported	igd
305	18	60902328	-0.028982	0.003072	4.19952e-21	521594	ebi-a-GCST90002340	rs954954	C	A	0.105169	|| id:ebi-a-GCST90002340	TRUE	reported	igd
306	18	74071782	0.031873	0.003772	3.05985e-17	521594	ebi-a-GCST90002340	rs4375747	T	C	0.067301	|| id:ebi-a-GCST90002340	TRUE	reported	igd
307	18	77476131	-0.023714	0.001934	1.63005e-34	521594	ebi-a-GCST90002340	rs2007483	A	T	0.382309	|| id:ebi-a-GCST90002340	TRUE	reported	igd
308	18	60920854	-0.109272	0.005762	3.89045e-80	521594	ebi-a-GCST90002340	rs17758695	T	C	0.028765	|| id:ebi-a-GCST90002340	TRUE	reported	igd
309	18	3448755	-0.014997	0.002226	1.67996e-11	521594	ebi-a-GCST90002340	rs238136	G	A	0.250043	|| id:ebi-a-GCST90002340	TRUE	reported	igd
310	18	42113151	0.019285	0.003004	1.41e-10	521594	ebi-a-GCST90002340	rs16978075	C	T	0.110422	|| id:ebi-a-GCST90002340	TRUE	reported	igd
311	18	43856297	-0.019941	0.001891	5.65979e-26	521594	ebi-a-GCST90002340	rs718515	A	G	0.552238	|| id:ebi-a-GCST90002340	TRUE	reported	igd
312	18	61028825	-0.014768	0.001962	5.51061e-14	521594	ebi-a-GCST90002340	rs9320015	A	G	0.39177	|| id:ebi-a-GCST90002340	TRUE	reported	igd
313	19	1031550	0.020713	0.002045	4.36014e-24	521594	ebi-a-GCST90002340	rs113772652	T	C	0.459003	|| id:ebi-a-GCST90002340	TRUE	reported	igd
314	19	18543054	-0.025784	0.002041	1.51008e-36	521594	ebi-a-GCST90002340	rs10409003	T	C	0.346299	|| id:ebi-a-GCST90002340	TRUE	reported	igd
315	19	33749710	0.020458	0.002509	3.68978e-16	521594	ebi-a-GCST90002340	rs62126615	T	C	0.16761	|| id:ebi-a-GCST90002340	TRUE	reported	igd
316	19	33751852	-0.08528	0.005942	1.13006e-46	521594	ebi-a-GCST90002340	rs12151289	C	G	0.030775	|| id:ebi-a-GCST90002340	TRUE	reported	igd
317	19	56706894	0.012577	0.002201	1.13e-08	521594	ebi-a-GCST90002340	rs7251435	C	T	0.279578	|| id:ebi-a-GCST90002340	TRUE	reported	igd
318	19	6675989	0.043013	0.002764	1.42004e-54	521594	ebi-a-GCST90002340	rs413141	G	A	0.862523	|| id:ebi-a-GCST90002340	TRUE	reported	igd
319	19	836059	0.025698	0.002388	5.68984e-27	521594	ebi-a-GCST90002340	rs61242663	T	C	0.259654	|| id:ebi-a-GCST90002340	TRUE	reported	igd
320	19	18398628	0.031397	0.002021	2.25996e-54	521594	ebi-a-GCST90002340	rs11086102	C	G	0.632941	|| id:ebi-a-GCST90002340	TRUE	reported	igd
321	19	19682971	-0.018161	0.002353	1.23994e-14	521594	ebi-a-GCST90002340	rs56159542	C	T	0.800967	|| id:ebi-a-GCST90002340	TRUE	reported	igd
322	19	44295092	-0.039666	0.001892	1.53993e-97	521594	ebi-a-GCST90002340	rs8111664	A	G	0.422327	|| id:ebi-a-GCST90002340	TRUE	reported	igd
323	19	45744552	-0.066784	0.002145	1e-200	521594	ebi-a-GCST90002340	rs143273199	C	T	0.259095	|| id:ebi-a-GCST90002340	TRUE	reported	igd
324	19	51736383	-0.017779	0.002004	7.50931e-19	521594	ebi-a-GCST90002340	rs33978622	C	G	0.329488	|| id:ebi-a-GCST90002340	TRUE	reported	igd
325	19	54336753	0.028515	0.002139	1.67996e-40	521594	ebi-a-GCST90002340	rs7408143	A	C	0.587742	|| id:ebi-a-GCST90002340	TRUE	reported	igd
326	20	1597050	0.016431	0.001961	5.52968e-17	521594	ebi-a-GCST90002340	rs6074894	A	G	0.350129	|| id:ebi-a-GCST90002340	TRUE	reported	igd
327	20	31191015	0.054282	0.002188	8.57038e-136	521594	ebi-a-GCST90002340	rs12480732	T	C	0.257776	|| id:ebi-a-GCST90002340	TRUE	reported	igd
328	20	61573736	-0.015292	0.002338	6.31975e-11	521594	ebi-a-GCST90002340	rs3787513	A	G	0.207434	|| id:ebi-a-GCST90002340	TRUE	reported	igd
329	20	8607393	-0.029011	0.001873	4.75007e-54	521594	ebi-a-GCST90002340	rs4432538	A	G	0.508586	|| id:ebi-a-GCST90002340	TRUE	reported	igd
330	20	31055792	-0.029598	0.002007	3.71022e-49	521594	ebi-a-GCST90002340	rs2143534	C	T	0.335635	|| id:ebi-a-GCST90002340	TRUE	reported	igd
331	20	42848689	0.020233	0.002085	3.04018e-22	521594	ebi-a-GCST90002340	rs13043397	T	C	0.285475	|| id:ebi-a-GCST90002340	TRUE	reported	igd
332	20	48887268	-0.072454	0.002408	8.09096e-199	521594	ebi-a-GCST90002340	rs17196752	T	C	0.189945	|| id:ebi-a-GCST90002340	TRUE	reported	igd
333	20	2887813	0.014832	0.001881	3.30979e-15	521594	ebi-a-GCST90002340	rs4047	C	T	0.547992	|| id:ebi-a-GCST90002340	TRUE	reported	igd
334	20	48978609	0.026388	0.001883	1.44012e-44	521594	ebi-a-GCST90002340	rs11699816	T	C	0.490443	|| id:ebi-a-GCST90002340	TRUE	reported	igd
335	21	36280376	0.026935	0.002965	1.10994e-19	521594	ebi-a-GCST90002340	rs2834670	G	A	0.176408	|| id:ebi-a-GCST90002340	TRUE	reported	igd
336	21	36395974	-0.025673	0.003666	2.60016e-12	521594	ebi-a-GCST90002340	rs2242892	A	G	0.071141	|| id:ebi-a-GCST90002340	TRUE	reported	igd
337	21	16371102	-0.029591	0.002601	5.79963e-30	521594	ebi-a-GCST90002340	rs1997577	T	A	0.154954	|| id:ebi-a-GCST90002340	TRUE	reported	igd
338	22	29638470	-0.018419	0.002001	3.58014e-20	521594	ebi-a-GCST90002340	rs11704518	A	G	0.366067	|| id:ebi-a-GCST90002340	TRUE	reported	igd
339	22	39487595	-0.015295	0.001907	1.10994e-15	521594	ebi-a-GCST90002340	rs139271	C	T	0.44222	|| id:ebi-a-GCST90002340	TRUE	reported	igd
340	22	43560763	0.031081	0.001997	1.46016e-54	521594	ebi-a-GCST90002340	rs47341	T	C	0.396	|| id:ebi-a-GCST90002340	TRUE	reported	igd
341	22	49968953	0.013271	0.002376	2.39999e-08	521594	ebi-a-GCST90002340	rs9616685	A	G	0.802181	|| id:ebi-a-GCST90002340	TRUE	reported	igd
342	22	19999760	0.016028	0.002057	6.98072e-15	521594	ebi-a-GCST90002340	rs4819853	G	A	0.346445	|| id:ebi-a-GCST90002340	TRUE	reported	igd
343	22	51028945	0.011666	0.002007	6.28999e-09	521594	ebi-a-GCST90002340	rs5770927	T	C	0.612232	|| id:ebi-a-GCST90002340	TRUE	reported	igd
344	22	17579495	-0.096493	0.005685	1.49005e-64	521594	ebi-a-GCST90002340	rs41409548	A	G	0.033848	|| id:ebi-a-GCST90002340	TRUE	reported	igd
345	22	18235288	0.011444	0.001949	4.47003e-09	521594	ebi-a-GCST90002340	rs181407	G	C	0.511885	|| id:ebi-a-GCST90002340	TRUE	reported	igd
346	22	24639878	-0.02918	0.002156	1.10002e-41	521594	ebi-a-GCST90002340	rs35720801	A	G	0.274538	|| id:ebi-a-GCST90002340	TRUE	reported	igd

## Sheet: Lym_SNP_C1
	chr.exposure	pos.exposure	beta.exposure	se.exposure	pval.exposure	samplesize.exposure	id.exposure	SNP	effect_allele.exposure	other_allele.exposure	eaf.exposure	exposure	mr_keep.exposure	pval_origin.exposure	data_source.exposure
1	1	40398941	0.016976	0.002207	1.51985e-14	524923	ebi-a-GCST90002316	rs4068540	G	A	0.265677	|| id:ebi-a-GCST90002316	TRUE	reported	igd
2	1	51588429	0.027621	0.004937	2.27002e-08	524923	ebi-a-GCST90002316	rs72692275	G	C	0.039043	|| id:ebi-a-GCST90002316	TRUE	reported	igd
3	1	40937663	-0.014569	0.002434	2.20999e-09	524923	ebi-a-GCST90002316	rs12040779	G	A	0.802387	|| id:ebi-a-GCST90002316	TRUE	reported	igd
4	1	89525345	-0.041173	0.0071	6.84006e-09	524923	ebi-a-GCST90002316	rs78481730	C	T	0.018146	|| id:ebi-a-GCST90002316	TRUE	reported	igd
5	1	247722588	-0.028903	0.00365	2.51015e-15	524923	ebi-a-GCST90002316	rs74227709	A	G	0.071527	|| id:ebi-a-GCST90002316	TRUE	reported	igd
6	1	158645305	0.015008	0.001958	1.85994e-14	524923	ebi-a-GCST90002316	rs703118	G	A	0.371069	|| id:ebi-a-GCST90002316	TRUE	reported	igd
7	1	24251651	-0.017666	0.002175	4.87978e-16	524923	ebi-a-GCST90002316	rs35675064	T	C	0.297941	|| id:ebi-a-GCST90002316	TRUE	reported	igd
8	1	28229681	-0.019902	0.00196	3.37987e-24	524923	ebi-a-GCST90002316	rs11247712	T	C	0.368908	|| id:ebi-a-GCST90002316	TRUE	reported	igd
9	1	101592322	-0.019321	0.002317	7.89951e-17	524923	ebi-a-GCST90002316	rs67373733	G	A	0.23068	|| id:ebi-a-GCST90002316	TRUE	reported	igd
10	1	198663661	-0.054095	0.004268	8.94953e-37	524923	ebi-a-GCST90002316	rs10494783	A	G	0.051764	|| id:ebi-a-GCST90002316	TRUE	reported	igd
11	1	204269242	-0.019043	0.002139	5.7306e-19	524923	ebi-a-GCST90002316	rs4619033	G	A	0.267859	|| id:ebi-a-GCST90002316	TRUE	reported	igd
12	1	225941782	-0.026344	0.003018	2.6903e-18	524923	ebi-a-GCST90002316	rs12021809	A	G	0.109842	|| id:ebi-a-GCST90002316	TRUE	reported	igd
13	1	150663507	-0.025628	0.001882	3.36977e-42	524923	ebi-a-GCST90002316	rs11204702	A	C	0.509987	|| id:ebi-a-GCST90002316	TRUE	reported	igd
14	1	161500975	0.020593	0.002362	2.96006e-18	524923	ebi-a-GCST90002316	rs6700241	G	A	0.203084	|| id:ebi-a-GCST90002316	TRUE	reported	igd
15	1	114377568	0.054421	0.003132	1.46994e-67	524923	ebi-a-GCST90002316	rs2476601	G	A	0.899687	|| id:ebi-a-GCST90002316	TRUE	reported	igd
16	1	23899545	0.010849	0.00189	9.80009e-09	524923	ebi-a-GCST90002316	rs2742951	T	A	0.489666	|| id:ebi-a-GCST90002316	TRUE	reported	igd
17	1	10242292	-0.036769	0.005678	9.77913e-11	524923	ebi-a-GCST90002316	rs77954449	G	A	0.028289	|| id:ebi-a-GCST90002316	TRUE	reported	igd
18	1	56907720	-0.01934	0.001904	3.25987e-24	524923	ebi-a-GCST90002316	rs4319365	A	G	0.544871	|| id:ebi-a-GCST90002316	TRUE	reported	igd
19	1	182144119	0.017602	0.001997	1.27997e-18	524923	ebi-a-GCST90002316	rs2489279	G	C	0.333667	|| id:ebi-a-GCST90002316	TRUE	reported	igd
20	1	8591162	-0.019495	0.001963	3.33964e-23	524923	ebi-a-GCST90002316	rs12131864	G	A	0.630752	|| id:ebi-a-GCST90002316	TRUE	reported	igd
21	1	25234515	-0.015228	0.001957	7.58054e-15	524923	ebi-a-GCST90002316	rs72874394	A	G	0.415341	|| id:ebi-a-GCST90002316	TRUE	reported	igd
22	1	236087992	-0.024767	0.003138	3.12033e-15	524923	ebi-a-GCST90002316	rs4660128	C	T	0.896961	|| id:ebi-a-GCST90002316	TRUE	reported	igd
23	1	247597149	-0.014294	0.002292	4.58005e-10	524923	ebi-a-GCST90002316	rs79881253	G	T	0.259932	|| id:ebi-a-GCST90002316	TRUE	reported	igd
24	1	196821866	0.011414	0.002058	2.98999e-08	524923	ebi-a-GCST90002316	rs12120616	T	C	0.661877	|| id:ebi-a-GCST90002316	TRUE	reported	igd
25	1	79357360	-0.016113	0.002059	5.22035e-15	524923	ebi-a-GCST90002316	rs2275902	C	G	0.297647	|| id:ebi-a-GCST90002316	TRUE	reported	igd
26	1	101147149	-0.017708	0.001966	2.25996e-19	524923	ebi-a-GCST90002316	rs12741113	C	T	0.448977	|| id:ebi-a-GCST90002316	TRUE	reported	igd
27	1	160791892	0.02706	0.001901	6.35038e-46	524923	ebi-a-GCST90002316	rs494091	C	T	0.425556	|| id:ebi-a-GCST90002316	TRUE	reported	igd
28	1	101224620	0.034026	0.001914	1.29987e-70	524923	ebi-a-GCST90002316	rs12088882	T	C	0.408499	|| id:ebi-a-GCST90002316	TRUE	reported	igd
29	1	67470843	-0.030903	0.002072	2.87012e-50	524923	ebi-a-GCST90002316	rs2755253	T	C	0.70898	|| id:ebi-a-GCST90002316	TRUE	reported	igd
30	1	120550701	0.021351	0.003227	3.83001e-11	524923	ebi-a-GCST90002316	rs327200	G	C	0.105868	|| id:ebi-a-GCST90002316	TRUE	reported	igd
31	1	65412830	-0.01614	0.002064	5.49035e-15	524923	ebi-a-GCST90002316	rs11208552	T	G	0.705295	|| id:ebi-a-GCST90002316	TRUE	reported	igd
32	1	214405704	0.016574	0.00192	6.31975e-18	524923	ebi-a-GCST90002316	rs12745411	T	G	0.60014	|| id:ebi-a-GCST90002316	TRUE	reported	igd
33	2	24188128	0.061557	0.002764	8.70964e-110	524923	ebi-a-GCST90002316	rs55982282	A	G	0.135291	|| id:ebi-a-GCST90002316	TRUE	reported	igd
34	2	68577926	-0.035007	0.005417	1.06001e-10	524923	ebi-a-GCST90002316	rs143025457	A	T	0.036057	|| id:ebi-a-GCST90002316	TRUE	reported	igd
35	2	231221252	0.021567	0.003043	1.42004e-12	524923	ebi-a-GCST90002316	rs4972950	A	C	0.107585	|| id:ebi-a-GCST90002316	TRUE	reported	igd
36	2	25396293	0.051783	0.005717	1.39991e-19	524923	ebi-a-GCST90002316	rs55807102	T	C	0.030029	|| id:ebi-a-GCST90002316	TRUE	reported	igd
37	2	54046646	-0.014819	0.002005	1.51985e-13	524923	ebi-a-GCST90002316	rs2542573	C	T	0.330988	|| id:ebi-a-GCST90002316	TRUE	reported	igd
38	2	55942348	0.018733	0.003325	1.79999e-08	524923	ebi-a-GCST90002316	rs58727204	G	A	0.088302	|| id:ebi-a-GCST90002316	TRUE	reported	igd
39	2	223967331	0.022981	0.002763	9.42975e-17	524923	ebi-a-GCST90002316	rs6719826	A	G	0.864033	|| id:ebi-a-GCST90002316	TRUE	reported	igd
40	2	182188444	0.034202	0.001899	1.81009e-72	524923	ebi-a-GCST90002316	rs62180255	A	T	0.441013	|| id:ebi-a-GCST90002316	TRUE	reported	igd
41	2	43451957	-0.068034	0.003657	3.29003e-77	524923	ebi-a-GCST90002316	rs149290349	A	G	0.074585	|| id:ebi-a-GCST90002316	TRUE	reported	igd
42	2	40767137	-0.01387	0.002463	1.81999e-08	524923	ebi-a-GCST90002316	rs62149453	A	T	0.186349	|| id:ebi-a-GCST90002316	TRUE	reported	igd
43	2	7615061	-0.026133	0.0026	9.83105e-24	524923	ebi-a-GCST90002316	rs6721663	A	G	0.158697	|| id:ebi-a-GCST90002316	TRUE	reported	igd
44	2	11501680	0.014036	0.001943	5.20955e-13	524923	ebi-a-GCST90002316	rs6743710	T	C	0.610409	|| id:ebi-a-GCST90002316	TRUE	reported	igd
45	2	113953133	0.023769	0.002285	2.63027e-25	524923	ebi-a-GCST90002316	rs142138455	C	G	0.356145	|| id:ebi-a-GCST90002316	TRUE	reported	igd
46	2	55355946	0.012113	0.001913	2.5e-10	524923	ebi-a-GCST90002316	rs11683711	G	A	0.432	|| id:ebi-a-GCST90002316	TRUE	reported	igd
47	2	188125880	-0.016459	0.002142	1.6099e-14	524923	ebi-a-GCST90002316	rs144387545	A	G	0.352503	|| id:ebi-a-GCST90002316	TRUE	reported	igd
48	2	182077535	-0.04727	0.002015	1.30017e-121	524923	ebi-a-GCST90002316	rs11684463	T	A	0.327486	|| id:ebi-a-GCST90002316	TRUE	reported	igd
49	2	85814984	-0.01062	0.001917	3.09999e-08	524923	ebi-a-GCST90002316	rs10206961	T	C	0.418223	|| id:ebi-a-GCST90002316	TRUE	reported	igd
50	2	112239082	-0.071153	0.003967	6.80926e-72	524923	ebi-a-GCST90002316	rs55706446	T	C	0.074585	|| id:ebi-a-GCST90002316	TRUE	reported	igd
51	2	161330940	-0.039278	0.002352	1.45011e-62	524923	ebi-a-GCST90002316	rs10173412	C	T	0.200755	|| id:ebi-a-GCST90002316	TRUE	reported	igd
52	2	143803847	-0.04895	0.002823	2.78997e-67	524923	ebi-a-GCST90002316	rs73961715	C	T	0.127705	|| id:ebi-a-GCST90002316	TRUE	reported	igd
53	2	144218728	0.019021	0.002523	4.96021e-14	524923	ebi-a-GCST90002316	rs79035704	A	G	0.170362	|| id:ebi-a-GCST90002316	TRUE	reported	igd
54	2	129060871	0.030214	0.003343	1.66994e-19	524923	ebi-a-GCST90002316	rs71420836	T	C	0.097097	|| id:ebi-a-GCST90002316	TRUE	reported	igd
55	2	103139751	0.017884	0.002233	1.20005e-15	524923	ebi-a-GCST90002316	rs11123935	G	A	0.767289	|| id:ebi-a-GCST90002316	TRUE	reported	igd
56	2	232640197	-0.020908	0.002261	2.41991e-20	524923	ebi-a-GCST90002316	rs57465743	T	G	0.254594	|| id:ebi-a-GCST90002316	TRUE	reported	igd
57	2	12893977	0.011506	0.001963	4.70002e-09	524923	ebi-a-GCST90002316	rs2059427	T	C	0.371035	|| id:ebi-a-GCST90002316	TRUE	reported	igd
58	2	169703660	-0.01285	0.001989	1.06999e-10	524923	ebi-a-GCST90002316	rs531864	T	C	0.349957	|| id:ebi-a-GCST90002316	TRUE	reported	igd
59	2	234474600	-0.018833	0.002894	7.9506e-11	524923	ebi-a-GCST90002316	rs71423603	T	C	0.12729	|| id:ebi-a-GCST90002316	TRUE	reported	igd
60	2	227291731	0.026968	0.0024	2.86022e-29	524923	ebi-a-GCST90002316	rs11676298	G	C	0.19074	|| id:ebi-a-GCST90002316	TRUE	reported	igd
61	2	68579931	0.016178	0.002907	2.67997e-08	524923	ebi-a-GCST90002316	rs7578047	G	A	0.132273	|| id:ebi-a-GCST90002316	TRUE	reported	igd
62	2	204576920	0.023877	0.003954	1.61002e-09	524923	ebi-a-GCST90002316	rs3116483	A	C	0.068171	|| id:ebi-a-GCST90002316	TRUE	reported	igd
63	2	202153920	0.031438	0.002125	1.69005e-49	524923	ebi-a-GCST90002316	rs6743068	G	A	0.729732	|| id:ebi-a-GCST90002316	TRUE	reported	igd
64	2	111604113	0.028355	0.002032	3.22998e-44	524923	ebi-a-GCST90002316	rs1554006	G	A	0.686357	|| id:ebi-a-GCST90002316	TRUE	reported	igd
65	3	47087837	0.0529	0.00208	1.2388e-142	524923	ebi-a-GCST90002316	rs13063578	A	T	0.40077	|| id:ebi-a-GCST90002316	TRUE	reported	igd
66	3	170825920	0.016877	0.002114	1.49005e-15	524923	ebi-a-GCST90002316	rs2291900	A	G	0.29054	|| id:ebi-a-GCST90002316	TRUE	reported	igd
67	3	151007262	0.023706	0.002268	1.57e-25	524923	ebi-a-GCST90002316	rs9864216	A	G	0.776354	|| id:ebi-a-GCST90002316	TRUE	reported	igd
68	3	185546150	-0.033169	0.004662	1.17004e-12	524923	ebi-a-GCST90002316	rs77265382	T	C	0.045014	|| id:ebi-a-GCST90002316	TRUE	reported	igd
69	3	196501413	-0.034539	0.001922	4.10015e-72	524923	ebi-a-GCST90002316	rs2089979	G	A	0.414403	|| id:ebi-a-GCST90002316	TRUE	reported	igd
70	3	27802504	-0.013412	0.0018	9.70957e-14	524923	ebi-a-GCST90002316	rs56143766	T	A	0.361823	|| id:ebi-a-GCST90002316	TRUE	reported	igd
71	3	24232035	0.013948	0.002143	7.85055e-11	524923	ebi-a-GCST90002316	rs13096529	T	C	0.190868	|| id:ebi-a-GCST90002316	TRUE	reported	igd
72	3	183742328	0.012706	0.001949	7.34007e-11	524923	ebi-a-GCST90002316	rs11926572	G	A	0.375173	|| id:ebi-a-GCST90002316	TRUE	reported	igd
73	3	141660742	-0.013632	0.002139	1.91999e-10	524923	ebi-a-GCST90002316	rs12636926	C	T	0.729623	|| id:ebi-a-GCST90002316	TRUE	reported	igd
74	3	159637678	-0.020783	0.002956	2.1301e-12	524923	ebi-a-GCST90002316	rs76830965	A	C	0.116683	|| id:ebi-a-GCST90002316	TRUE	reported	igd
75	3	123105119	-0.025903	0.002268	3.51965e-30	524923	ebi-a-GCST90002316	rs62262391	T	C	0.224686	|| id:ebi-a-GCST90002316	TRUE	reported	igd
76	3	39296881	0.026978	0.002223	7.44046e-34	524923	ebi-a-GCST90002316	rs11706384	T	G	0.235888	|| id:ebi-a-GCST90002316	TRUE	reported	igd
77	3	171173627	-0.015346	0.002395	1.54e-10	524923	ebi-a-GCST90002316	rs1491664	A	G	0.200884	|| id:ebi-a-GCST90002316	TRUE	reported	igd
78	3	12266804	-0.034408	0.001932	7.21938e-71	524923	ebi-a-GCST90002316	rs1822534	G	A	0.393993	|| id:ebi-a-GCST90002316	TRUE	reported	igd
79	3	28287735	0.028848	0.002226	2.22024e-38	524923	ebi-a-GCST90002316	rs74280151	T	C	0.174782	|| id:ebi-a-GCST90002316	TRUE	reported	igd
80	3	71355240	0.108539	0.006203	1.67996e-68	524923	ebi-a-GCST90002316	rs35592432	C	G	0.027317	|| id:ebi-a-GCST90002316	TRUE	reported	igd
81	3	108504265	0.015201	0.00199	2.32006e-14	524923	ebi-a-GCST90002316	rs2100139	C	T	0.65839	|| id:ebi-a-GCST90002316	TRUE	reported	igd
82	3	71358223	0.031592	0.005074	4.94003e-10	524923	ebi-a-GCST90002316	rs77101566	A	G	0.036931	|| id:ebi-a-GCST90002316	TRUE	reported	igd
83	3	141150026	0.024999	0.001984	2.35993e-36	524923	ebi-a-GCST90002316	rs7625643	G	A	0.444431	|| id:ebi-a-GCST90002316	TRUE	reported	igd
84	3	56586371	0.015854	0.001893	5.86949e-17	524923	ebi-a-GCST90002316	rs7653344	T	A	0.53125	|| id:ebi-a-GCST90002316	TRUE	reported	igd
85	3	124423675	-0.014329	0.002344	1.01e-09	524923	ebi-a-GCST90002316	rs11715641	A	G	0.2052	|| id:ebi-a-GCST90002316	TRUE	reported	igd
86	3	14369082	0.016599	0.003003	3.34003e-08	524923	ebi-a-GCST90002316	rs35996692	T	A	0.115754	|| id:ebi-a-GCST90002316	TRUE	reported	igd
87	3	136523475	0.022014	0.002037	3.4898e-27	524923	ebi-a-GCST90002316	rs9835571	G	T	0.689834	|| id:ebi-a-GCST90002316	TRUE	reported	igd
88	4	90228807	0.017452	0.001955	4.69029e-19	524923	ebi-a-GCST90002316	rs28378092	T	C	0.457983	|| id:ebi-a-GCST90002316	TRUE	reported	igd
89	4	153005716	0.014209	0.001906	9.33039e-14	524923	ebi-a-GCST90002316	rs4696314	C	T	0.515076	|| id:ebi-a-GCST90002316	TRUE	reported	igd
90	4	122811172	0.013474	0.001981	1.07994e-11	524923	ebi-a-GCST90002316	rs7672879	A	T	0.352792	|| id:ebi-a-GCST90002316	TRUE	reported	igd
91	4	83547862	-0.024312	0.001766	4.42996e-43	524923	ebi-a-GCST90002316	rs17005891	A	G	0.184405	|| id:ebi-a-GCST90002316	TRUE	reported	igd
92	4	72615362	-0.013617	0.002076	5.57057e-11	524923	ebi-a-GCST90002316	rs11723621	G	A	0.29074	|| id:ebi-a-GCST90002316	TRUE	reported	igd
93	4	157801752	-0.023367	0.003486	2.09991e-11	524923	ebi-a-GCST90002316	rs74408817	A	C	0.08075	|| id:ebi-a-GCST90002316	TRUE	reported	igd
94	4	143324036	-0.012391	0.002024	9.47e-10	524923	ebi-a-GCST90002316	rs1982965	C	T	0.619311	|| id:ebi-a-GCST90002316	TRUE	reported	igd
95	4	110901198	-0.017745	0.001944	7.43019e-20	524923	ebi-a-GCST90002316	rs2237051	A	G	0.382275	|| id:ebi-a-GCST90002316	TRUE	reported	igd
96	4	38366090	0.066249	0.002022	1e-200	524923	ebi-a-GCST90002316	rs13133642	C	T	0.680761	|| id:ebi-a-GCST90002316	TRUE	reported	igd
97	4	57769824	-0.023618	0.002428	2.41991e-22	524923	ebi-a-GCST90002316	rs58408429	C	T	0.186094	|| id:ebi-a-GCST90002316	TRUE	reported	igd
98	4	169301245	-0.018812	0.002993	3.38003e-10	524923	ebi-a-GCST90002316	rs62334097	G	A	0.112515	|| id:ebi-a-GCST90002316	TRUE	reported	igd
99	4	967335	0.011784	0.002052	9.5801e-09	524923	ebi-a-GCST90002316	rs111344337	T	G	0.566974	|| id:ebi-a-GCST90002316	TRUE	reported	igd
100	4	6893181	0.016369	0.002605	3.40001e-10	524923	ebi-a-GCST90002316	rs12640189	T	C	0.175849	|| id:ebi-a-GCST90002316	TRUE	reported	igd
101	4	123681156	0.019206	0.001951	7.83971e-23	524923	ebi-a-GCST90002316	rs309375	A	C	0.574699	|| id:ebi-a-GCST90002316	TRUE	reported	igd
102	4	102722182	0.011141	0.002015	3.27002e-08	524923	ebi-a-GCST90002316	rs34499378	A	G	0.329853	|| id:ebi-a-GCST90002316	TRUE	reported	igd
103	4	103554722	0.036884	0.001892	1.45011e-84	524923	ebi-a-GCST90002316	rs5026470	G	A	0.517317	|| id:ebi-a-GCST90002316	TRUE	reported	igd
104	4	38031267	0.022015	0.002011	7.55962e-28	524923	ebi-a-GCST90002316	rs6531603	C	T	0.668982	|| id:ebi-a-GCST90002316	TRUE	reported	igd
105	4	55066077	0.014203	0.00224	2.34002e-10	524923	ebi-a-GCST90002316	rs6554158	A	G	0.231214	|| id:ebi-a-GCST90002316	TRUE	reported	igd
106	4	80898027	-0.016333	0.001366	6.32995e-33	524923	ebi-a-GCST90002316	rs10027415	T	C	0.529463	|| id:ebi-a-GCST90002316	TRUE	reported	igd
107	4	38602467	0.045686	0.002118	3.63915e-103	524923	ebi-a-GCST90002316	rs13105987	A	G	0.274165	|| id:ebi-a-GCST90002316	TRUE	reported	igd
108	5	16625591	0.014977	0.002097	9.49948e-13	524923	ebi-a-GCST90002316	rs419470	G	A	0.716626	|| id:ebi-a-GCST90002316	TRUE	reported	igd
109	5	52073844	0.018994	0.002326	3.33964e-16	524923	ebi-a-GCST90002316	rs2548496	G	A	0.208159	|| id:ebi-a-GCST90002316	TRUE	reported	igd
110	5	100148462	0.014003	0.001946	6.48933e-13	524923	ebi-a-GCST90002316	rs2548256	T	G	0.62009	|| id:ebi-a-GCST90002316	TRUE	reported	igd
111	5	111079024	0.019727	0.002999	4.93969e-11	524923	ebi-a-GCST90002316	rs3797727	A	T	0.112161	|| id:ebi-a-GCST90002316	TRUE	reported	igd
112	5	88114476	0.011999	0.002047	4.71998e-09	524923	ebi-a-GCST90002316	rs160044	C	T	0.308028	|| id:ebi-a-GCST90002316	TRUE	reported	igd
113	5	131596419	-0.022827	0.001907	5.5195e-33	524923	ebi-a-GCST90002316	rs10076701	C	T	0.55724	|| id:ebi-a-GCST90002316	TRUE	reported	igd
114	5	134722833	0.085435	0.006412	1.83992e-40	524923	ebi-a-GCST90002316	rs75925066	A	C	0.022916	|| id:ebi-a-GCST90002316	TRUE	reported	igd
115	5	150530679	-0.017513	0.001909	4.83949e-20	524923	ebi-a-GCST90002316	rs1862362	G	A	0.442303	|| id:ebi-a-GCST90002316	TRUE	reported	igd
116	5	147940042	-0.011929	0.002006	2.80001e-09	524923	ebi-a-GCST90002316	rs1820075	T	C	0.33131	|| id:ebi-a-GCST90002316	TRUE	reported	igd
117	5	124350767	0.011507	0.001907	1.63999e-09	524923	ebi-a-GCST90002316	rs6595567	T	G	0.433512	|| id:ebi-a-GCST90002316	TRUE	reported	igd
118	5	179237896	-0.015091	0.002483	1.25e-09	524923	ebi-a-GCST90002316	rs13360957	A	G	0.818237	|| id:ebi-a-GCST90002316	TRUE	reported	igd
119	5	1519079	0.018355	0.003281	2.27002e-08	524923	ebi-a-GCST90002316	rs4406174	T	C	0.101238	|| id:ebi-a-GCST90002316	TRUE	reported	igd
120	5	54904336	-0.015156	0.002121	9.27043e-13	524923	ebi-a-GCST90002316	rs2408018	T	C	0.698233	|| id:ebi-a-GCST90002316	TRUE	reported	igd
121	5	157969475	-0.029726	0.002177	2.14981e-42	524923	ebi-a-GCST90002316	rs17055818	C	T	0.252258	|| id:ebi-a-GCST90002316	TRUE	reported	igd
122	5	72418309	-0.015416	0.002196	2.32006e-12	524923	ebi-a-GCST90002316	rs678393	G	T	0.261711	|| id:ebi-a-GCST90002316	TRUE	reported	igd
123	5	35859863	0.054358	0.002147	2.39883e-141	524923	ebi-a-GCST90002316	rs11567701	T	G	0.261577	|| id:ebi-a-GCST90002316	TRUE	reported	igd
124	5	118695579	-0.031522	0.002348	4.71954e-41	524923	ebi-a-GCST90002316	rs73239280	A	G	0.203256	|| id:ebi-a-GCST90002316	TRUE	reported	igd
125	5	67509801	-0.017302	0.001922	2.39001e-19	524923	ebi-a-GCST90002316	rs251398	C	T	0.446922	|| id:ebi-a-GCST90002316	TRUE	reported	igd
126	5	176673068	0.024419	0.002519	3.44033e-22	524923	ebi-a-GCST90002316	rs4976642	A	T	0.831367	|| id:ebi-a-GCST90002316	TRUE	reported	igd
127	5	173207353	-0.021106	0.002273	1.69005e-20	524923	ebi-a-GCST90002316	rs360017	G	A	0.775253	|| id:ebi-a-GCST90002316	TRUE	reported	igd
128	6	122720806	0.026814	0.001896	2.22998e-45	524923	ebi-a-GCST90002316	rs6926219	A	G	0.547273	|| id:ebi-a-GCST90002316	TRUE	reported	igd
129	6	31298202	-0.054528	0.002594	5.12035e-98	524923	ebi-a-GCST90002316	rs9265546	A	G	0.239856	|| id:ebi-a-GCST90002316	TRUE	reported	igd
130	6	410417	0.024519	0.001898	3.97009e-38	524923	ebi-a-GCST90002316	rs1050979	G	A	0.525212	|| id:ebi-a-GCST90002316	TRUE	reported	igd
131	6	35530146	-0.062075	0.006204	1.53993e-23	524923	ebi-a-GCST90002316	rs6917735	C	A	0.024231	|| id:ebi-a-GCST90002316	TRUE	reported	igd
132	6	108053364	0.037387	0.002688	6.06038e-44	524923	ebi-a-GCST90002316	rs12526696	A	G	0.160592	|| id:ebi-a-GCST90002316	TRUE	reported	igd
133	6	53136516	0.019028	0.002069	3.83972e-20	524923	ebi-a-GCST90002316	rs2294861	T	C	0.294117	|| id:ebi-a-GCST90002316	TRUE	reported	igd
134	6	15319305	-0.015191	0.001974	1.49005e-14	524923	ebi-a-GCST90002316	rs794794	G	T	0.352864	|| id:ebi-a-GCST90002316	TRUE	reported	igd
135	6	90976768	-0.033322	0.002481	4.24033e-41	524923	ebi-a-GCST90002316	rs72928038	A	G	0.176926	|| id:ebi-a-GCST90002316	TRUE	reported	igd
136	6	10518350	-0.012901	0.001906	1.33999e-11	524923	ebi-a-GCST90002316	rs504117	A	G	0.521621	|| id:ebi-a-GCST90002316	TRUE	reported	igd
137	6	135048564	0.016613	0.002328	9.92887e-13	524923	ebi-a-GCST90002316	rs2327531	G	A	0.20699	|| id:ebi-a-GCST90002316	TRUE	reported	igd
138	6	42024634	0.034829	0.002856	3.59998e-34	524923	ebi-a-GCST90002316	rs74526869	A	G	0.125385	|| id:ebi-a-GCST90002316	TRUE	reported	igd
139	6	31313033	-0.065768	0.002211	1.94984e-194	524923	ebi-a-GCST90002316	rs9265878	A	G	0.265913	|| id:ebi-a-GCST90002316	TRUE	reported	igd
140	6	150360882	0.012374	0.002135	7.00003e-09	524923	ebi-a-GCST90002316	rs9384068	A	G	0.267532	|| id:ebi-a-GCST90002316	TRUE	reported	igd
141	6	170586082	-0.014956	0.001984	5.03965e-14	524923	ebi-a-GCST90002316	rs2273215	A	G	0.458202	|| id:ebi-a-GCST90002316	TRUE	reported	igd
142	6	109741530	-0.014999	0.002222	1.51985e-11	524923	ebi-a-GCST90002316	rs61076041	G	C	0.297592	|| id:ebi-a-GCST90002316	TRUE	reported	igd
143	6	153043035	0.020604	0.002451	4.45041e-17	524923	ebi-a-GCST90002316	rs17710008	A	G	0.18168	|| id:ebi-a-GCST90002316	TRUE	reported	igd
144	6	31235261	0.085485	0.002063	1e-200	524923	ebi-a-GCST90002316	rs2395470	A	G	0.333046	|| id:ebi-a-GCST90002316	TRUE	reported	igd
145	6	6901582	0.024675	0.002167	5.26017e-30	524923	ebi-a-GCST90002316	rs9392840	T	C	0.273532	|| id:ebi-a-GCST90002316	TRUE	reported	igd
146	6	135418916	-0.04014	0.00215	9.8107e-78	524923	ebi-a-GCST90002316	rs7776054	G	A	0.260832	|| id:ebi-a-GCST90002316	TRUE	reported	igd
147	7	156595998	-0.013501	0.001976	8.66962e-12	524923	ebi-a-GCST90002316	rs55633929	A	G	0.424552	|| id:ebi-a-GCST90002316	TRUE	reported	igd
148	7	2755237	-0.011961	0.001954	9.59003e-10	524923	ebi-a-GCST90002316	rs7797295	C	G	0.584671	|| id:ebi-a-GCST90002316	TRUE	reported	igd
149	7	55151537	-0.014997	0.002453	1e-09	524923	ebi-a-GCST90002316	rs17172438	C	T	0.182335	|| id:ebi-a-GCST90002316	TRUE	reported	igd
150	7	100329189	-0.019055	0.002601	2.4598e-13	524923	ebi-a-GCST90002316	rs6975957	T	C	0.813644	|| id:ebi-a-GCST90002316	TRUE	reported	igd
151	7	37406615	0.025374	0.003085	2.03986e-16	524923	ebi-a-GCST90002316	rs113659298	C	G	0.105356	|| id:ebi-a-GCST90002316	TRUE	reported	igd
152	7	5562740	0.013426	0.001996	1.79019e-11	524923	ebi-a-GCST90002316	rs852432	G	A	0.364479	|| id:ebi-a-GCST90002316	TRUE	reported	igd
153	7	6524843	0.028115	0.002154	6.95024e-39	524923	ebi-a-GCST90002316	rs2347784	G	C	0.268157	|| id:ebi-a-GCST90002316	TRUE	reported	igd
154	7	150294476	0.024676	0.00227	1.72982e-27	524923	ebi-a-GCST90002316	rs35114152	G	A	0.225583	|| id:ebi-a-GCST90002316	TRUE	reported	igd
155	7	970039	-0.016188	0.002087	9.10961e-15	524923	ebi-a-GCST90002316	rs10480060	T	C	0.518191	|| id:ebi-a-GCST90002316	TRUE	reported	igd
156	7	116200092	0.02939	0.003092	2.14981e-21	524923	ebi-a-GCST90002316	rs9920	C	T	0.104682	|| id:ebi-a-GCST90002316	TRUE	reported	igd
157	7	98931658	0.039649	0.003998	3.72992e-23	524923	ebi-a-GCST90002316	rs200984644	G	A	0.063614	|| id:ebi-a-GCST90002316	TRUE	reported	igd
158	7	45009341	0.044361	0.002643	3.55959e-63	524923	ebi-a-GCST90002316	rs3735485	G	A	0.844816	|| id:ebi-a-GCST90002316	TRUE	reported	igd
159	7	22740513	-0.026515	0.002334	6.95024e-30	524923	ebi-a-GCST90002316	rs35345753	G	C	0.207147	|| id:ebi-a-GCST90002316	TRUE	reported	igd
160	7	18215216	-0.013235	0.002318	1.16001e-08	524923	ebi-a-GCST90002316	rs1961051	T	C	0.210789	|| id:ebi-a-GCST90002316	TRUE	reported	igd
161	7	56036024	-0.019182	0.002008	1.3499e-21	524923	ebi-a-GCST90002316	rs10237524	A	G	0.330226	|| id:ebi-a-GCST90002316	TRUE	reported	igd
162	7	70113409	-0.017869	0.002085	1.10002e-17	524923	ebi-a-GCST90002316	rs4718976	C	T	0.694537	|| id:ebi-a-GCST90002316	TRUE	reported	igd
163	7	84674997	0.014219	0.002097	1.22999e-11	524923	ebi-a-GCST90002316	rs10486847	A	G	0.288451	|| id:ebi-a-GCST90002316	TRUE	reported	igd
164	7	74297551	0.014365	0.002325	6.62995e-10	524923	ebi-a-GCST90002316	rs2108321	A	T	0.285243	|| id:ebi-a-GCST90002316	TRUE	reported	igd
165	7	130743720	-0.022248	0.002333	1.6099e-21	524923	ebi-a-GCST90002316	rs4336553	G	A	0.792536	|| id:ebi-a-GCST90002316	TRUE	reported	igd
166	7	127015083	0.055993	0.006836	2.73023e-16	524923	ebi-a-GCST90002316	rs62621812	A	G	0.020688	|| id:ebi-a-GCST90002316	TRUE	reported	igd
167	7	23625993	0.012452	0.002166	9.23996e-09	524923	ebi-a-GCST90002316	rs34576444	T	C	0.257733	|| id:ebi-a-GCST90002316	TRUE	reported	igd
168	8	142217115	-0.022001	0.002012	8.49963e-28	524923	ebi-a-GCST90002316	rs7007986	A	G	0.601181	|| id:ebi-a-GCST90002316	TRUE	reported	igd
169	8	106302118	0.014317	0.002174	4.6505e-11	524923	ebi-a-GCST90002316	rs575500817	T	G	0.299782	|| id:ebi-a-GCST90002316	TRUE	reported	igd
170	8	61386533	0.015461	0.001959	3.08035e-15	524923	ebi-a-GCST90002316	rs7839516	C	T	0.369365	|| id:ebi-a-GCST90002316	TRUE	reported	igd
171	8	421777	0.02071	0.003362	7.47997e-10	524923	ebi-a-GCST90002316	rs10503147	T	C	0.088907	|| id:ebi-a-GCST90002316	TRUE	reported	igd
172	8	21769432	-0.040102	0.004704	1.6099e-17	524923	ebi-a-GCST90002316	rs56094005	G	A	0.042917	|| id:ebi-a-GCST90002316	TRUE	reported	igd
173	8	79657666	0.050185	0.002184	9.7949e-117	524923	ebi-a-GCST90002316	rs1441850	C	T	0.25197	|| id:ebi-a-GCST90002316	TRUE	reported	igd
174	8	59415337	-0.012427	0.00204	1.13999e-09	524923	ebi-a-GCST90002316	rs13277751	G	T	0.641593	|| id:ebi-a-GCST90002316	TRUE	reported	igd
175	8	72911579	-0.018847	0.00223	3.05e-17	524923	ebi-a-GCST90002316	rs7840378	A	C	0.237844	|| id:ebi-a-GCST90002316	TRUE	reported	igd
176	8	10647044	0.02245	0.002348	1.24997e-21	524923	ebi-a-GCST90002316	rs28588745	T	A	0.205718	|| id:ebi-a-GCST90002316	TRUE	reported	igd
177	8	41540828	-0.049492	0.006461	1.94984e-14	524923	ebi-a-GCST90002316	rs72638978	C	T	0.022381	|| id:ebi-a-GCST90002316	TRUE	reported	igd
178	8	41630447	0.026819	0.002264	2.47002e-32	524923	ebi-a-GCST90002316	rs4737010	A	G	0.228863	|| id:ebi-a-GCST90002316	TRUE	reported	igd
179	8	11643459	0.01242	0.002248	3.37e-08	524923	ebi-a-GCST90002316	rs8191663	T	C	0.233035	|| id:ebi-a-GCST90002316	TRUE	reported	igd
180	8	79865370	-0.017049	0.002557	2.72019e-11	524923	ebi-a-GCST90002316	rs11782946	G	T	0.162651	|| id:ebi-a-GCST90002316	TRUE	reported	igd
181	8	126480543	-0.0138	0.00214	1.15001e-10	524923	ebi-a-GCST90002316	rs6988140	T	C	0.539657	|| id:ebi-a-GCST90002316	TRUE	reported	igd
182	8	25287397	0.018486	0.002326	2.02023e-15	524923	ebi-a-GCST90002316	rs1812594	C	T	0.209	|| id:ebi-a-GCST90002316	TRUE	reported	igd
183	8	101484638	-0.018992	0.001926	6.55994e-23	524923	ebi-a-GCST90002316	rs881492	G	C	0.467464	|| id:ebi-a-GCST90002316	TRUE	reported	igd
184	8	102450266	0.011762	0.002061	1.17999e-08	524923	ebi-a-GCST90002316	rs497123	C	A	0.686227	|| id:ebi-a-GCST90002316	TRUE	reported	igd
185	8	129002419	-0.025338	0.001992	5.0501e-37	524923	ebi-a-GCST90002316	rs10956401	A	G	0.345058	|| id:ebi-a-GCST90002316	TRUE	reported	igd
186	8	119886923	-0.013407	0.001901	1.83992e-12	524923	ebi-a-GCST90002316	rs2055101	T	C	0.527164	|| id:ebi-a-GCST90002316	TRUE	reported	igd
187	9	4039727	-0.017739	0.001941	6.75927e-20	524923	ebi-a-GCST90002316	rs501461	T	G	0.599659	|| id:ebi-a-GCST90002316	TRUE	reported	igd
188	9	22142756	-0.04761	0.002561	4.66015e-77	524923	ebi-a-GCST90002316	rs12376511	C	T	0.16391	|| id:ebi-a-GCST90002316	TRUE	reported	igd
189	9	82187095	0.021641	0.001999	2.78997e-27	524923	ebi-a-GCST90002316	rs2807303	A	G	0.346234	|| id:ebi-a-GCST90002316	TRUE	reported	igd
190	9	139927062	0.029356	0.002198	1.16011e-40	524923	ebi-a-GCST90002316	rs4880192	G	A	0.720804	|| id:ebi-a-GCST90002316	TRUE	reported	igd
191	9	91495135	-0.070296	0.004108	1.35988e-65	524923	ebi-a-GCST90002316	rs61750929	T	C	0.056331	|| id:ebi-a-GCST90002316	TRUE	reported	igd
192	9	136145414	-0.01863	0.002935	2.27002e-10	524923	ebi-a-GCST90002316	rs587611953	A	C	0.16543	|| id:ebi-a-GCST90002316	TRUE	reported	igd
193	9	125925995	-0.018992	0.002707	2.39001e-12	524923	ebi-a-GCST90002316	rs3758331	A	T	0.14186	|| id:ebi-a-GCST90002316	TRUE	reported	igd
194	9	21986847	0.043598	0.002107	5.14044e-95	524923	ebi-a-GCST90002316	rs3731211	A	T	0.719794	|| id:ebi-a-GCST90002316	TRUE	reported	igd
195	9	21785894	-0.021717	0.003163	6.82025e-12	524923	ebi-a-GCST90002316	rs12336678	T	C	0.099298	|| id:ebi-a-GCST90002316	TRUE	reported	igd
196	9	123689597	0.020501	0.001907	6.26037e-27	524923	ebi-a-GCST90002316	rs3761846	T	C	0.569525	|| id:ebi-a-GCST90002316	TRUE	reported	igd
197	9	38196117	-0.019034	0.001896	1.10994e-23	524923	ebi-a-GCST90002316	rs10973700	C	G	0.487233	|| id:ebi-a-GCST90002316	TRUE	reported	igd
198	9	35716066	-0.019395	0.002045	2.55976e-21	524923	ebi-a-GCST90002316	rs2737273	C	T	0.688382	|| id:ebi-a-GCST90002316	TRUE	reported	igd
199	9	112678121	0.014877	0.002086	1.02991e-12	524923	ebi-a-GCST90002316	rs7855586	G	A	0.290115	|| id:ebi-a-GCST90002316	TRUE	reported	igd
200	9	99098331	-0.012228	0.002024	1.58001e-09	524923	ebi-a-GCST90002316	rs7046533	C	T	0.492496	|| id:ebi-a-GCST90002316	TRUE	reported	igd
201	10	25218243	-0.032062	0.001968	1.29003e-59	524923	ebi-a-GCST90002316	rs10828725	T	G	0.366094	|| id:ebi-a-GCST90002316	TRUE	reported	igd
202	10	76488387	-0.013552	0.002126	1.88999e-10	524923	ebi-a-GCST90002316	rs10824231	C	G	0.72488	|| id:ebi-a-GCST90002316	TRUE	reported	igd
203	10	14884509	-0.020643	0.003262	2.56e-10	524923	ebi-a-GCST90002316	rs12770830	A	G	0.094236	|| id:ebi-a-GCST90002316	TRUE	reported	igd
204	10	116024458	0.021702	0.002604	8.1508e-17	524923	ebi-a-GCST90002316	rs35896146	A	G	0.158799	|| id:ebi-a-GCST90002316	TRUE	reported	igd
205	10	4140086	-0.019552	0.003568	4.36999e-08	524923	ebi-a-GCST90002316	rs6601810	T	C	0.076338	|| id:ebi-a-GCST90002316	TRUE	reported	igd
206	10	44513645	0.012732	0.002238	1.31999e-08	524923	ebi-a-GCST90002316	rs4948822	G	T	0.231555	|| id:ebi-a-GCST90002316	TRUE	reported	igd
207	10	8098719	0.025838	0.002529	1.82012e-24	524923	ebi-a-GCST90002316	rs1399180	C	T	0.828961	|| id:ebi-a-GCST90002316	TRUE	reported	igd
208	10	6101129	0.029198	0.00206	1.50003e-45	524923	ebi-a-GCST90002316	rs3118469	T	A	0.299989	|| id:ebi-a-GCST90002316	TRUE	reported	igd
209	10	63719739	-0.021918	0.001998	5.68984e-28	524923	ebi-a-GCST90002316	rs4948492	T	C	0.661671	|| id:ebi-a-GCST90002316	TRUE	reported	igd
210	10	102075479	0.020453	0.002498	2.77971e-16	524923	ebi-a-GCST90002316	rs603424	A	G	0.174511	|| id:ebi-a-GCST90002316	TRUE	reported	igd
211	10	96524395	-0.02322	0.00289	9.9106e-16	524923	ebi-a-GCST90002316	rs58667319	T	C	0.122978	|| id:ebi-a-GCST90002316	TRUE	reported	igd
212	10	126358073	-0.021252	0.002001	2.49977e-26	524923	ebi-a-GCST90002316	rs10794175	T	G	0.416037	|| id:ebi-a-GCST90002316	TRUE	reported	igd
213	10	44884959	-0.016564	0.002067	1.17004e-15	524923	ebi-a-GCST90002316	rs2861442	C	T	0.298967	|| id:ebi-a-GCST90002316	TRUE	reported	igd
214	10	30456128	0.012792	0.001994	1.43999e-10	524923	ebi-a-GCST90002316	rs2779071	C	T	0.651631	|| id:ebi-a-GCST90002316	TRUE	reported	igd
215	10	50252936	-0.032458	0.002245	2.59e-47	524923	ebi-a-GCST90002316	rs61850684	A	G	0.233502	|| id:ebi-a-GCST90002316	TRUE	reported	igd
216	10	70975897	-0.020326	0.002037	1.98016e-23	524923	ebi-a-GCST90002316	rs5030937	T	C	0.680389	|| id:ebi-a-GCST90002316	TRUE	reported	igd
217	10	26711954	-0.020989	0.002582	4.60045e-16	524923	ebi-a-GCST90002316	rs72803224	T	C	0.159321	|| id:ebi-a-GCST90002316	TRUE	reported	igd
218	10	94533630	0.01786	0.002388	7.76962e-14	524923	ebi-a-GCST90002316	rs12357541	C	T	0.197099	|| id:ebi-a-GCST90002316	TRUE	reported	igd
219	10	121031659	0.015449	0.001971	4.74024e-15	524923	ebi-a-GCST90002316	rs928670	T	C	0.507355	|| id:ebi-a-GCST90002316	TRUE	reported	igd
220	10	73508791	-0.03428	0.002004	1.53003e-65	524923	ebi-a-GCST90002316	rs748113	C	T	0.436258	|| id:ebi-a-GCST90002316	TRUE	reported	igd
221	11	47999218	-0.036085	0.002353	5.00956e-53	524923	ebi-a-GCST90002316	rs1017875	T	C	0.201673	|| id:ebi-a-GCST90002316	TRUE	reported	igd
222	11	108357137	0.044672	0.005984	8.67961e-14	524923	ebi-a-GCST90002316	rs74911261	A	G	0.025691	|| id:ebi-a-GCST90002316	TRUE	reported	igd
223	11	100456604	-0.0383	0.003174	1.72982e-33	524923	ebi-a-GCST90002316	rs11224302	T	C	0.098823	|| id:ebi-a-GCST90002316	TRUE	reported	igd
224	11	36074218	0.019588	0.00192	2.07014e-24	524923	ebi-a-GCST90002316	rs11033388	T	A	0.418839	|| id:ebi-a-GCST90002316	TRUE	reported	igd
225	11	391562	0.010925	0.00199	4.09996e-08	524923	ebi-a-GCST90002316	rs6598027	T	A	0.551145	|| id:ebi-a-GCST90002316	TRUE	reported	igd
226	11	68908815	0.014295	0.002067	4.79954e-12	524923	ebi-a-GCST90002316	rs34662054	C	G	0.299106	|| id:ebi-a-GCST90002316	TRUE	reported	igd
227	11	113995405	0.01164	0.001919	1.34999e-09	524923	ebi-a-GCST90002316	rs238891	C	T	0.414436	|| id:ebi-a-GCST90002316	TRUE	reported	igd
228	11	18101078	0.011959	0.00192	4.81005e-10	524923	ebi-a-GCST90002316	rs2403246	G	C	0.414485	|| id:ebi-a-GCST90002316	TRUE	reported	igd
229	11	196606	-0.018515	0.00235	3.44033e-15	524923	ebi-a-GCST90002316	rs28416859	C	A	0.375688	|| id:ebi-a-GCST90002316	TRUE	reported	igd
230	11	60267695	0.017291	0.001948	7.18952e-19	524923	ebi-a-GCST90002316	rs7933244	C	T	0.525172	|| id:ebi-a-GCST90002316	TRUE	reported	igd
231	11	86297189	0.014189	0.002137	3.25987e-11	524923	ebi-a-GCST90002316	rs949349	C	T	0.271122	|| id:ebi-a-GCST90002316	TRUE	reported	igd
232	11	66189414	0.012609	0.002253	2.24001e-08	524923	ebi-a-GCST90002316	rs79994868	A	G	0.23134	|| id:ebi-a-GCST90002316	TRUE	reported	igd
233	11	122509237	0.033008	0.001958	1.02991e-63	524923	ebi-a-GCST90002316	rs11218725	G	A	0.376523	|| id:ebi-a-GCST90002316	TRUE	reported	igd
234	11	46744369	0.027702	0.003395	3.50994e-16	524923	ebi-a-GCST90002316	rs3136448	A	G	0.085402	|| id:ebi-a-GCST90002316	TRUE	reported	igd
235	11	128380742	0.022161	0.001997	1.38007e-28	524923	ebi-a-GCST90002316	rs7924522	A	C	0.659383	|| id:ebi-a-GCST90002316	TRUE	reported	igd
236	12	751609	-0.016986	0.001914	7.43019e-19	524923	ebi-a-GCST90002316	rs2369391	C	A	0.494127	|| id:ebi-a-GCST90002316	TRUE	reported	igd
237	12	26438189	0.019723	0.002284	6.20012e-18	524923	ebi-a-GCST90002316	rs6487543	A	G	0.770994	|| id:ebi-a-GCST90002316	TRUE	reported	igd
238	12	12883633	0.020749	0.002624	2.77013e-15	524923	ebi-a-GCST90002316	rs59768035	A	G	0.286882	|| id:ebi-a-GCST90002316	TRUE	reported	igd
239	12	48208368	-0.019487	0.00193	6.03949e-24	524923	ebi-a-GCST90002316	rs11168249	C	T	0.461347	|| id:ebi-a-GCST90002316	TRUE	reported	igd
240	12	101867997	0.017218	0.002009	1.08993e-17	524923	ebi-a-GCST90002316	rs10860738	A	G	0.669617	|| id:ebi-a-GCST90002316	TRUE	reported	igd
241	12	68520751	0.014779	0.002075	1.10002e-12	524923	ebi-a-GCST90002316	rs1118866	T	C	0.703532	|| id:ebi-a-GCST90002316	TRUE	reported	igd
242	12	14397702	-0.024522	0.004189	4.90998e-09	524923	ebi-a-GCST90002316	rs12424807	C	T	0.055356	|| id:ebi-a-GCST90002316	TRUE	reported	igd
243	12	6452468	-0.020782	0.001954	2.23975e-26	524923	ebi-a-GCST90002316	rs4149569	G	C	0.41411	|| id:ebi-a-GCST90002316	TRUE	reported	igd
244	12	6502832	0.061958	0.00246	7.09578e-140	524923	ebi-a-GCST90002316	rs10466905	A	G	0.190033	|| id:ebi-a-GCST90002316	TRUE	reported	igd
245	12	124400261	-0.014107	0.001924	2.36974e-13	524923	ebi-a-GCST90002316	rs10846577	C	T	0.442146	|| id:ebi-a-GCST90002316	TRUE	reported	igd
246	12	112197562	-0.047882	0.008049	2.78003e-09	524923	ebi-a-GCST90002316	rs34229224	A	G	0.014131	|| id:ebi-a-GCST90002316	TRUE	reported	igd
247	12	111833788	-0.087786	0.001917	1e-200	524923	ebi-a-GCST90002316	rs10774624	A	G	0.514001	|| id:ebi-a-GCST90002316	TRUE	reported	igd
248	12	48375965	0.013373	0.00197	1.17004e-11	524923	ebi-a-GCST90002316	rs2276457	T	C	0.381335	|| id:ebi-a-GCST90002316	TRUE	reported	igd
249	12	124134656	0.013014	0.001928	1.53993e-11	524923	ebi-a-GCST90002316	rs34996665	T	C	0.414408	|| id:ebi-a-GCST90002316	TRUE	reported	igd
250	12	49125044	-0.014742	0.002005	2.03986e-13	524923	ebi-a-GCST90002316	rs10875864	G	C	0.336632	|| id:ebi-a-GCST90002316	TRUE	reported	igd
251	12	90561450	0.014929	0.002153	4.21988e-12	524923	ebi-a-GCST90002316	rs1371076	C	T	0.740378	|| id:ebi-a-GCST90002316	TRUE	reported	igd
252	12	89851232	0.015969	0.00218	2.47002e-13	524923	ebi-a-GCST90002316	rs7308380	C	A	0.750511	|| id:ebi-a-GCST90002316	TRUE	reported	igd
253	12	123873242	-0.025074	0.002098	7.16968e-33	524923	ebi-a-GCST90002316	rs28533432	T	C	0.699647	|| id:ebi-a-GCST90002316	TRUE	reported	igd
254	13	99815898	-0.01542	0.002204	2.73023e-12	524923	ebi-a-GCST90002316	rs9513573	A	G	0.279129	|| id:ebi-a-GCST90002316	TRUE	reported	igd
255	13	114920867	0.030122	0.002107	2.51015e-46	524923	ebi-a-GCST90002316	rs9590390	A	G	0.291922	|| id:ebi-a-GCST90002316	TRUE	reported	igd
256	13	72503638	-0.035358	0.00473	8.05935e-14	524923	ebi-a-GCST90002316	rs67483792	T	C	0.042874	|| id:ebi-a-GCST90002316	TRUE	reported	igd
257	13	28604007	0.062814	0.008702	5.49035e-13	524923	ebi-a-GCST90002316	rs76428106	C	T	0.013444	|| id:ebi-a-GCST90002316	TRUE	reported	igd
258	13	114775511	-0.064717	0.009372	5.19996e-12	524923	ebi-a-GCST90002316	rs142396597	A	G	0.012782	|| id:ebi-a-GCST90002316	TRUE	reported	igd
259	13	50645164	-0.025746	0.002302	5.32967e-29	524923	ebi-a-GCST90002316	rs9316484	C	T	0.218219	|| id:ebi-a-GCST90002316	TRUE	reported	igd
260	13	74701736	0.04349	0.002142	1.32008e-91	524923	ebi-a-GCST90002316	rs3812849	C	A	0.266158	|| id:ebi-a-GCST90002316	TRUE	reported	igd
261	13	41522338	-0.032336	0.002704	6.32995e-33	524923	ebi-a-GCST90002316	rs9532679	C	A	0.148984	|| id:ebi-a-GCST90002316	TRUE	reported	igd
262	14	99789267	0.01432	0.001963	3.14992e-13	524923	ebi-a-GCST90002316	rs1257326	A	C	0.379271	|| id:ebi-a-GCST90002316	TRUE	reported	igd
263	14	64975861	0.027118	0.002032	1.35988e-40	524923	ebi-a-GCST90002316	rs1966865	A	G	0.317295	|| id:ebi-a-GCST90002316	TRUE	reported	igd
264	14	23793305	-0.020532	0.00258	1.85012e-15	524923	ebi-a-GCST90002316	rs45528934	T	C	0.161765	|| id:ebi-a-GCST90002316	TRUE	reported	igd
265	14	50412380	-0.026707	0.004632	8.35007e-09	524923	ebi-a-GCST90002316	rs112992671	A	G	0.045938	|| id:ebi-a-GCST90002316	TRUE	reported	igd
266	14	65004453	0.012965	0.002194	3.55001e-09	524923	ebi-a-GCST90002316	rs112604343	T	C	0.41182	|| id:ebi-a-GCST90002316	TRUE	reported	igd
267	14	104009630	0.017846	0.002136	6.82967e-17	524923	ebi-a-GCST90002316	rs34633710	G	A	0.282361	|| id:ebi-a-GCST90002316	TRUE	reported	igd
268	14	35580186	0.013591	0.002464	3.53997e-08	524923	ebi-a-GCST90002316	rs112697442	T	C	0.179174	|| id:ebi-a-GCST90002316	TRUE	reported	igd
269	14	65258100	0.014279	0.002155	3.60994e-11	524923	ebi-a-GCST90002316	rs2269302	A	G	0.264075	|| id:ebi-a-GCST90002316	TRUE	reported	igd
270	14	35871093	0.025359	0.001966	4.93969e-38	524923	ebi-a-GCST90002316	rs696	T	C	0.364762	|| id:ebi-a-GCST90002316	TRUE	reported	igd
271	14	75981856	0.026141	0.00193	9.20026e-42	524923	ebi-a-GCST90002316	rs175714	C	T	0.577477	|| id:ebi-a-GCST90002316	TRUE	reported	igd
272	14	103350813	0.030407	0.002283	1.99022e-40	524923	ebi-a-GCST90002316	rs7157267	C	T	0.222096	|| id:ebi-a-GCST90002316	TRUE	reported	igd
273	15	91021412	0.038051	0.002032	3.37987e-78	524923	ebi-a-GCST90002316	rs28539372	A	T	0.319096	|| id:ebi-a-GCST90002316	TRUE	reported	igd
274	15	70033578	-0.032806	0.003133	1.24997e-25	524923	ebi-a-GCST90002316	rs34025077	G	A	0.101398	|| id:ebi-a-GCST90002316	TRUE	reported	igd
275	15	40782620	-0.016103	0.002006	1.03992e-15	524923	ebi-a-GCST90002316	rs2444303	T	C	0.624216	|| id:ebi-a-GCST90002316	TRUE	reported	igd
276	15	48541700	0.016104	0.002432	3.66016e-11	524923	ebi-a-GCST90002316	rs2279365	A	G	0.810581	|| id:ebi-a-GCST90002316	TRUE	reported	igd
277	15	90555181	0.048221	0.005006	6.24022e-22	524923	ebi-a-GCST90002316	rs187856913	A	G	0.038815	|| id:ebi-a-GCST90002316	TRUE	reported	igd
278	15	69583434	0.048621	0.006697	4.04017e-13	524923	ebi-a-GCST90002316	rs149453951	T	C	0.023606	|| id:ebi-a-GCST90002316	TRUE	reported	igd
279	15	90645265	-0.013005	0.00193	1.65006e-11	524923	ebi-a-GCST90002316	rs62019188	A	G	0.573698	|| id:ebi-a-GCST90002316	TRUE	reported	igd
280	15	58770523	0.034112	0.0036	2.78997e-21	524923	ebi-a-GCST90002316	rs7161799	T	C	0.076225	|| id:ebi-a-GCST90002316	TRUE	reported	igd
281	15	44027885	0.054097	0.005994	1.89017e-19	524923	ebi-a-GCST90002316	rs139974673	C	T	0.026033	|| id:ebi-a-GCST90002316	TRUE	reported	igd
282	16	30760412	0.018909	0.002199	8.55067e-18	524923	ebi-a-GCST90002316	rs28436836	G	C	0.533982	|| id:ebi-a-GCST90002316	TRUE	reported	igd
283	16	78536697	0.015178	0.002331	7.65949e-11	524923	ebi-a-GCST90002316	rs11150082	C	T	0.791263	|| id:ebi-a-GCST90002316	TRUE	reported	igd
284	16	67273173	-0.041423	0.007033	3.96004e-09	524923	ebi-a-GCST90002316	rs150016766	A	G	0.019569	|| id:ebi-a-GCST90002316	TRUE	reported	igd
285	16	3651579	-0.023648	0.00356	3.19963e-11	524923	ebi-a-GCST90002316	rs78487935	G	A	0.077712	|| id:ebi-a-GCST90002316	TRUE	reported	igd
286	16	11062936	-0.019172	0.002326	1.77992e-16	524923	ebi-a-GCST90002316	rs17229044	T	C	0.210111	|| id:ebi-a-GCST90002316	TRUE	reported	igd
287	16	30482540	0.055094	0.001917	1.58125e-181	524923	ebi-a-GCST90002316	rs12598978	G	T	0.519622	|| id:ebi-a-GCST90002316	TRUE	reported	igd
288	16	4148240	0.017926	0.002015	6.09958e-19	524923	ebi-a-GCST90002316	rs447361	G	T	0.666344	|| id:ebi-a-GCST90002316	TRUE	reported	igd
289	16	57075180	0.022219	0.001915	4.32016e-31	524923	ebi-a-GCST90002316	rs7192652	G	A	0.480623	|| id:ebi-a-GCST90002316	TRUE	reported	igd
290	16	84582965	0.038651	0.002294	1.18987e-63	524923	ebi-a-GCST90002316	rs247826	T	C	0.220693	|| id:ebi-a-GCST90002316	TRUE	reported	igd
291	16	24044921	-0.030887	0.004077	3.71022e-14	524923	ebi-a-GCST90002316	rs145719494	G	A	0.058785	|| id:ebi-a-GCST90002316	TRUE	reported	igd
292	16	88849421	-0.020571	0.00203	4.14e-24	524923	ebi-a-GCST90002316	rs2608604	G	A	0.616546	|| id:ebi-a-GCST90002316	TRUE	reported	igd
293	16	67680806	0.044471	0.004114	3.30979e-27	524923	ebi-a-GCST90002316	rs117556162	A	G	0.05762	|| id:ebi-a-GCST90002316	TRUE	reported	igd
294	17	4625892	0.031862	0.002332	1.93999e-42	524923	ebi-a-GCST90002316	rs35186877	A	G	0.213822	|| id:ebi-a-GCST90002316	TRUE	reported	igd
295	17	27955540	-0.01651	0.001892	2.74979e-18	524923	ebi-a-GCST90002316	rs3809790	T	C	0.476503	|| id:ebi-a-GCST90002316	TRUE	reported	igd
296	17	2159784	-0.037201	0.003208	4.69029e-31	524923	ebi-a-GCST90002316	rs67298622	A	G	0.096291	|| id:ebi-a-GCST90002316	TRUE	reported	igd
297	17	38023745	-0.03016	0.001892	3.61993e-57	524923	ebi-a-GCST90002316	rs4795397	G	A	0.478576	|| id:ebi-a-GCST90002316	TRUE	reported	igd
298	17	16472850	-0.062174	0.008409	1.49005e-13	524923	ebi-a-GCST90002316	rs146207734	T	A	0.01758	|| id:ebi-a-GCST90002316	TRUE	reported	igd
299	17	42312861	-0.054036	0.007635	1.53003e-12	524923	ebi-a-GCST90002316	rs111729895	A	G	0.016969	|| id:ebi-a-GCST90002316	TRUE	reported	igd
300	17	17715317	-0.022432	0.002068	2.19989e-27	524923	ebi-a-GCST90002316	rs2297508	G	C	0.647622	|| id:ebi-a-GCST90002316	TRUE	reported	igd
301	17	72691928	0.025958	0.002445	2.67979e-26	524923	ebi-a-GCST90002316	rs2034310	C	T	0.812986	|| id:ebi-a-GCST90002316	TRUE	reported	igd
302	17	2729652	0.028939	0.002252	9.25977e-38	524923	ebi-a-GCST90002316	rs6502555	C	T	0.269464	|| id:ebi-a-GCST90002316	TRUE	reported	igd
303	17	76414385	0.014448	0.002624	3.73999e-08	524923	ebi-a-GCST90002316	rs1540773	A	G	0.828509	|| id:ebi-a-GCST90002316	TRUE	reported	igd
304	17	38716360	-0.038249	0.00408	7.44046e-21	524923	ebi-a-GCST90002316	rs2290065	A	G	0.064974	|| id:ebi-a-GCST90002316	TRUE	reported	igd
305	17	57928290	-0.022504	0.001903	3.0903e-32	524923	ebi-a-GCST90002316	rs1292069	C	T	0.449582	|| id:ebi-a-GCST90002316	TRUE	reported	igd
306	17	55233853	0.01525	0.00262	6.00994e-09	524923	ebi-a-GCST90002316	rs12936050	T	G	0.155285	|| id:ebi-a-GCST90002316	TRUE	reported	igd
307	17	74419177	0.02652	0.002301	1.05003e-30	524923	ebi-a-GCST90002316	rs4789294	G	A	0.219391	|| id:ebi-a-GCST90002316	TRUE	reported	igd
308	18	20461322	-0.017551	0.002175	7.37055e-16	524923	ebi-a-GCST90002316	rs3851820	T	A	0.744961	|| id:ebi-a-GCST90002316	TRUE	reported	igd
309	18	60826343	0.023283	0.002808	1.17004e-16	524923	ebi-a-GCST90002316	rs4940572	A	G	0.136477	|| id:ebi-a-GCST90002316	TRUE	reported	igd
310	18	77250669	0.027778	0.003337	8.97016e-17	524923	ebi-a-GCST90002316	rs111626441	A	G	0.096614	|| id:ebi-a-GCST90002316	TRUE	reported	igd
311	18	48954037	0.01286	0.002236	9.06004e-09	524923	ebi-a-GCST90002316	rs1456059	G	A	0.766259	|| id:ebi-a-GCST90002316	TRUE	reported	igd
312	18	60783729	-0.023535	0.003245	4.29042e-13	524923	ebi-a-GCST90002316	rs17676919	G	A	0.095569	|| id:ebi-a-GCST90002316	TRUE	reported	igd
313	18	74768999	0.011498	0.002003	9.68992e-09	524923	ebi-a-GCST90002316	rs56060144	C	T	0.594686	|| id:ebi-a-GCST90002316	TRUE	reported	igd
314	19	33752994	0.017139	0.00198	5.23962e-18	524923	ebi-a-GCST90002316	rs4530278	T	G	0.598216	|| id:ebi-a-GCST90002316	TRUE	reported	igd
315	19	10399904	-0.042002	0.002018	3.3597e-96	524923	ebi-a-GCST90002316	rs2569693	T	C	0.384414	|| id:ebi-a-GCST90002316	TRUE	reported	igd
316	19	13123188	0.018921	0.002172	3.12033e-18	524923	ebi-a-GCST90002316	rs56252104	T	C	0.260661	|| id:ebi-a-GCST90002316	TRUE	reported	igd
317	19	16449517	-0.082387	0.002111	1e-200	524923	ebi-a-GCST90002316	rs1000329	T	C	0.676463	|| id:ebi-a-GCST90002316	TRUE	reported	igd
318	19	1083532	-0.06105	0.003866	4.05976e-56	524923	ebi-a-GCST90002316	rs35646539	T	C	0.071	|| id:ebi-a-GCST90002316	TRUE	reported	igd
319	19	49458262	0.020784	0.002791	1e-13	524923	ebi-a-GCST90002316	rs4645881	T	C	0.85231	|| id:ebi-a-GCST90002316	TRUE	reported	igd
320	19	47695751	0.031193	0.002167	6.22014e-47	524923	ebi-a-GCST90002316	rs56179616	T	G	0.258737	|| id:ebi-a-GCST90002316	TRUE	reported	igd
321	19	33832399	0.024946	0.003772	3.90032e-11	524923	ebi-a-GCST90002316	rs55865721	A	G	0.074985	|| id:ebi-a-GCST90002316	TRUE	reported	igd
322	19	6854446	0.020982	0.003488	1.84001e-09	524923	ebi-a-GCST90002316	rs10422184	G	A	0.083545	|| id:ebi-a-GCST90002316	TRUE	reported	igd
323	19	52249947	-0.016487	0.002024	3.94003e-16	524923	ebi-a-GCST90002316	rs2070745	G	C	0.366758	|| id:ebi-a-GCST90002316	TRUE	reported	igd
324	20	62595169	0.011778	0.001973	2.45002e-09	524923	ebi-a-GCST90002316	rs817325	G	A	0.589608	|| id:ebi-a-GCST90002316	TRUE	reported	igd
325	20	8637727	-0.017662	0.002145	1.9002e-16	524923	ebi-a-GCST90002316	rs6140670	A	G	0.709131	|| id:ebi-a-GCST90002316	TRUE	reported	igd
326	20	57748369	-0.027105	0.001992	3.91021e-42	524923	ebi-a-GCST90002316	rs259981	A	T	0.360441	|| id:ebi-a-GCST90002316	TRUE	reported	igd
327	20	52176395	0.016934	0.00269	3.15e-10	524923	ebi-a-GCST90002316	rs6063964	G	C	0.145924	|| id:ebi-a-GCST90002316	TRUE	reported	igd
328	20	42815738	-0.014841	0.001948	2.64972e-14	524923	ebi-a-GCST90002316	rs6031444	T	G	0.560838	|| id:ebi-a-GCST90002316	TRUE	reported	igd
329	20	1930897	-0.045103	0.002147	6.38999e-98	524923	ebi-a-GCST90002316	rs4411786	C	T	0.265295	|| id:ebi-a-GCST90002316	TRUE	reported	igd
330	20	39260927	0.019842	0.001942	1.77011e-24	524923	ebi-a-GCST90002316	rs6072080	T	C	0.585279	|| id:ebi-a-GCST90002316	TRUE	reported	igd
331	20	20406245	-0.010588	0.001939	4.83003e-08	524923	ebi-a-GCST90002316	rs967269	C	T	0.603049	|| id:ebi-a-GCST90002316	TRUE	reported	igd
332	20	31387954	0.01702	0.001905	4.44017e-19	524923	ebi-a-GCST90002316	rs1997797	G	C	0.445711	|| id:ebi-a-GCST90002316	TRUE	reported	igd
333	21	37750829	0.017241	0.002748	3.59998e-10	524923	ebi-a-GCST90002316	rs113382956	C	T	0.143657	|| id:ebi-a-GCST90002316	TRUE	reported	igd
334	21	47957767	-0.018902	0.00203	1.35988e-20	524923	ebi-a-GCST90002316	rs721131	C	T	0.31956	|| id:ebi-a-GCST90002316	TRUE	reported	igd
335	21	16817051	0.011767	0.00191	7.43995e-10	524923	ebi-a-GCST90002316	rs1297265	G	A	0.443092	|| id:ebi-a-GCST90002316	TRUE	reported	igd
336	22	39570230	-0.03204	0.004168	1.55991e-14	524923	ebi-a-GCST90002316	rs113314301	A	G	0.060379	|| id:ebi-a-GCST90002316	TRUE	reported	igd
337	22	51095286	0.012588	0.002204	1.15001e-08	524923	ebi-a-GCST90002316	rs6009946	T	C	0.24692	|| id:ebi-a-GCST90002316	TRUE	reported	igd
338	22	28717032	-0.032274	0.002955	9.94947e-28	524923	ebi-a-GCST90002316	rs16986308	A	G	0.116161	|| id:ebi-a-GCST90002316	TRUE	reported	igd
339	22	21917479	-0.040865	0.002471	2.18978e-61	524923	ebi-a-GCST90002316	rs5998509	T	C	0.188334	|| id:ebi-a-GCST90002316	TRUE	reported	igd
340	22	41752747	0.030051	0.002291	2.83988e-39	524923	ebi-a-GCST90002316	rs12484074	A	G	0.227761	|| id:ebi-a-GCST90002316	TRUE	reported	igd
341	22	30577771	-0.034906	0.001905	5.95937e-75	524923	ebi-a-GCST90002316	rs714027	G	A	0.552066	|| id:ebi-a-GCST90002316	TRUE	reported	igd

## Sheet: Neu_SNP_C1
	chr.exposure	pos.exposure	beta.exposure	se.exposure	pval.exposure	samplesize.exposure	id.exposure	SNP	effect_allele.exposure	other_allele.exposure	eaf.exposure	exposure	mr_keep.exposure	pval_origin.exposure	data_source.exposure
1	1	31227027	0.022803	0.002508	1.03992e-19	519288	ebi-a-GCST90002351	rs12137058	G	T	0.192738	|| id:ebi-a-GCST90002351	TRUE	reported	igd
2	1	205023764	0.024711	0.003477	1.23994e-12	519288	ebi-a-GCST90002351	rs4951163	C	T	0.916543	|| id:ebi-a-GCST90002351	TRUE	reported	igd
3	1	159175494	-0.173021	0.008416	7.26942e-94	519288	ebi-a-GCST90002351	rs34599082	T	C	0.013435	|| id:ebi-a-GCST90002351	TRUE	reported	igd
4	1	161617820	-0.021587	0.002298	6.09958e-21	519288	ebi-a-GCST90002351	rs55970405	C	G	0.268744	|| id:ebi-a-GCST90002351	TRUE	reported	igd
5	1	114377568	0.038024	0.003178	5.81969e-33	519288	ebi-a-GCST90002351	rs2476601	G	A	0.899665	|| id:ebi-a-GCST90002351	TRUE	reported	igd
6	1	56979431	-0.038703	0.004641	7.85055e-17	519288	ebi-a-GCST90002351	rs74076327	C	T	0.044994	|| id:ebi-a-GCST90002351	TRUE	reported	igd
7	1	11301714	0.012078	0.002164	2.45997e-08	519288	ebi-a-GCST90002351	rs1135172	G	A	0.729972	|| id:ebi-a-GCST90002351	TRUE	reported	igd
8	1	247572528	-0.021686	0.002593	6.3797e-17	519288	ebi-a-GCST90002351	rs10802496	A	T	0.8307	|| id:ebi-a-GCST90002351	TRUE	reported	igd
9	1	247606276	-0.027427	0.001984	1.93019e-43	519288	ebi-a-GCST90002351	rs56188865	C	T	0.373715	|| id:ebi-a-GCST90002351	TRUE	reported	igd
10	1	236105910	-0.058459	0.003081	3.07964e-80	519288	ebi-a-GCST90002351	rs1886654	C	T	0.892013	|| id:ebi-a-GCST90002351	TRUE	reported	igd
11	1	111710668	0.018558	0.002019	4.02995e-20	519288	ebi-a-GCST90002351	rs325888	A	T	0.647682	|| id:ebi-a-GCST90002351	TRUE	reported	igd
12	1	221057662	0.021889	0.00242	1.59001e-19	519288	ebi-a-GCST90002351	rs3738182	A	G	0.193577	|| id:ebi-a-GCST90002351	TRUE	reported	igd
13	1	66096768	-0.059558	0.009354	1.98999e-10	519288	ebi-a-GCST90002351	rs574199292	G	A	0.017267	|| id:ebi-a-GCST90002351	TRUE	reported	igd
14	1	66077624	-0.042708	0.001986	1.45881e-102	519288	ebi-a-GCST90002351	rs6678033	A	G	0.367919	|| id:ebi-a-GCST90002351	TRUE	reported	igd
15	1	234792046	-0.016766	0.002396	2.71019e-12	519288	ebi-a-GCST90002351	rs660824	G	C	0.200137	|| id:ebi-a-GCST90002351	TRUE	reported	igd
16	1	8497307	-0.013472	0.001944	4.40048e-12	519288	ebi-a-GCST90002351	rs301802	A	T	0.579718	|| id:ebi-a-GCST90002351	TRUE	reported	igd
17	1	8918313	0.023683	0.001914	4.00959e-35	519288	ebi-a-GCST90002351	rs10864368	C	T	0.502691	|| id:ebi-a-GCST90002351	TRUE	reported	igd
18	1	36943916	-0.05153	0.001947	2.99916e-154	519288	ebi-a-GCST90002351	rs3917932	G	C	0.577138	|| id:ebi-a-GCST90002351	TRUE	reported	igd
19	1	224637790	0.024539	0.002344	1.29003e-25	519288	ebi-a-GCST90002351	rs35571080	C	T	0.212152	|| id:ebi-a-GCST90002351	TRUE	reported	igd
20	1	248047350	-0.013306	0.002103	2.56e-10	519288	ebi-a-GCST90002351	rs12037562	C	T	0.65979	|| id:ebi-a-GCST90002351	TRUE	reported	igd
21	1	46381239	-0.019727	0.002019	1.61994e-22	519288	ebi-a-GCST90002351	rs35945607	T	G	0.408205	|| id:ebi-a-GCST90002351	TRUE	reported	igd
22	1	234923446	0.019937	0.002086	1.29987e-21	519288	ebi-a-GCST90002351	rs28568988	A	G	0.567425	|| id:ebi-a-GCST90002351	TRUE	reported	igd
23	1	92554283	0.031849	0.00566	1.88001e-08	519288	ebi-a-GCST90002351	rs34856868	A	G	0.029515	|| id:ebi-a-GCST90002351	TRUE	reported	igd
24	1	93229909	0.040344	0.006236	1.02e-10	519288	ebi-a-GCST90002351	rs116631966	A	G	0.02482	|| id:ebi-a-GCST90002351	TRUE	reported	igd
25	1	208034329	-0.023379	0.002236	1.44012e-25	519288	ebi-a-GCST90002351	rs4844622	T	C	0.240327	|| id:ebi-a-GCST90002351	TRUE	reported	igd
26	1	174643725	-0.016341	0.00254	1.29999e-10	519288	ebi-a-GCST90002351	rs201950089	C	A	0.185318	|| id:ebi-a-GCST90002351	TRUE	reported	igd
27	1	183440531	-0.03588	0.004892	2.33024e-13	519288	ebi-a-GCST90002351	rs41272536	G	A	0.046043	|| id:ebi-a-GCST90002351	TRUE	reported	igd
28	1	150506589	0.01568	0.002246	3.0297e-12	519288	ebi-a-GCST90002351	rs4970996	C	G	0.750593	|| id:ebi-a-GCST90002351	TRUE	reported	igd
29	1	79411968	0.058668	0.005486	1.16011e-26	519288	ebi-a-GCST90002351	rs41313381	A	C	0.030511	|| id:ebi-a-GCST90002351	TRUE	reported	igd
30	1	43803120	0.011075	0.001965	1.76999e-08	519288	ebi-a-GCST90002351	rs839993	A	C	0.388143	|| id:ebi-a-GCST90002351	TRUE	reported	igd
31	2	182308352	0.021748	0.00194	3.95003e-29	519288	ebi-a-GCST90002351	rs6740847	G	A	0.562056	|| id:ebi-a-GCST90002351	TRUE	reported	igd
32	2	111835489	0.015749	0.002154	2.72019e-13	519288	ebi-a-GCST90002351	rs10181102	C	T	0.272406	|| id:ebi-a-GCST90002351	TRUE	reported	igd
33	2	160687231	-0.035655	0.002553	2.67979e-44	519288	ebi-a-GCST90002351	rs2729707	G	A	0.830755	|| id:ebi-a-GCST90002351	TRUE	reported	igd
34	2	202665227	-0.01267	0.002223	1.23001e-08	519288	ebi-a-GCST90002351	rs2052249	A	C	0.250937	|| id:ebi-a-GCST90002351	TRUE	reported	igd
35	2	43786818	0.048554	0.00358	7.18952e-42	519288	ebi-a-GCST90002351	rs77552263	A	G	0.077954	|| id:ebi-a-GCST90002351	TRUE	reported	igd
36	2	237780727	0.02794	0.002198	5.61048e-37	519288	ebi-a-GCST90002351	rs4074882	C	T	0.741751	|| id:ebi-a-GCST90002351	TRUE	reported	igd
37	2	85543222	-0.0192	0.001994	6.57961e-22	519288	ebi-a-GCST90002351	rs4599108	T	C	0.488121	|| id:ebi-a-GCST90002351	TRUE	reported	igd
38	2	16684222	-0.011437	0.002023	1.61002e-08	519288	ebi-a-GCST90002351	rs1430057	C	T	0.656987	|| id:ebi-a-GCST90002351	TRUE	reported	igd
39	2	192514856	0.028237	0.004266	3.72992e-11	519288	ebi-a-GCST90002351	rs13392977	A	G	0.053967	|| id:ebi-a-GCST90002351	TRUE	reported	igd
40	2	143883952	0.01478	0.001954	4.08037e-14	519288	ebi-a-GCST90002351	rs354703	C	T	0.593464	|| id:ebi-a-GCST90002351	TRUE	reported	igd
41	2	65642097	0.022846	0.001961	2.45019e-31	519288	ebi-a-GCST90002351	rs6731993	T	A	0.408305	|| id:ebi-a-GCST90002351	TRUE	reported	igd
42	2	182254087	0.014074	0.002232	2.95999e-10	519288	ebi-a-GCST90002351	rs62189859	C	T	0.244372	|| id:ebi-a-GCST90002351	TRUE	reported	igd
43	2	43354280	-0.016099	0.00199	6.29071e-16	519288	ebi-a-GCST90002351	rs17030394	G	A	0.386004	|| id:ebi-a-GCST90002351	TRUE	reported	igd
44	2	153247766	-0.015099	0.002741	3.69003e-08	519288	ebi-a-GCST90002351	rs2345872	C	G	0.143486	|| id:ebi-a-GCST90002351	TRUE	reported	igd
45	2	113841030	0.03936	0.00195	1.58016e-90	519288	ebi-a-GCST90002351	rs6734238	G	A	0.40298	|| id:ebi-a-GCST90002351	TRUE	reported	igd
46	2	219020958	-0.16255	0.010051	8.73977e-59	519288	ebi-a-GCST90002351	rs114050631	T	C	0.011126	|| id:ebi-a-GCST90002351	TRUE	reported	igd
47	2	211543055	-0.019247	0.002078	2.1301e-20	519288	ebi-a-GCST90002351	rs715	C	T	0.311272	|| id:ebi-a-GCST90002351	TRUE	reported	igd
48	2	145477217	0.014282	0.002069	5.27959e-12	519288	ebi-a-GCST90002351	rs3856364	G	C	0.679714	|| id:ebi-a-GCST90002351	TRUE	reported	igd
49	2	54787592	0.033029	0.00369	3.76011e-19	519288	ebi-a-GCST90002351	rs75475627	G	C	0.076758	|| id:ebi-a-GCST90002351	TRUE	reported	igd
50	2	12928971	0.012236	0.001931	2.42003e-10	519288	ebi-a-GCST90002351	rs6432335	G	T	0.451562	|| id:ebi-a-GCST90002351	TRUE	reported	igd
51	2	61711815	-0.020525	0.001917	1.02991e-26	519288	ebi-a-GCST90002351	rs2421200	T	G	0.486641	|| id:ebi-a-GCST90002351	TRUE	reported	igd
52	2	27730940	-0.032512	0.001958	6.91035e-62	519288	ebi-a-GCST90002351	rs1260326	C	T	0.602032	|| id:ebi-a-GCST90002351	TRUE	reported	igd
53	2	24387532	0.021071	0.002104	1.40994e-23	519288	ebi-a-GCST90002351	rs36101491	T	C	0.294234	|| id:ebi-a-GCST90002351	TRUE	reported	igd
54	2	101735838	0.023127	0.002028	4.26973e-30	519288	ebi-a-GCST90002351	rs2309996	G	T	0.62485	|| id:ebi-a-GCST90002351	TRUE	reported	igd
55	2	127886955	0.030649	0.004249	5.72005e-13	519288	ebi-a-GCST90002351	rs11683933	A	C	0.055134	|| id:ebi-a-GCST90002351	TRUE	reported	igd
56	2	169709757	-0.020634	0.001919	6.18016e-27	519288	ebi-a-GCST90002351	rs527393	A	G	0.467915	|| id:ebi-a-GCST90002351	TRUE	reported	igd
57	2	232579795	-0.017244	0.002331	1.46016e-13	519288	ebi-a-GCST90002351	rs6755895	C	T	0.231057	|| id:ebi-a-GCST90002351	TRUE	reported	igd
58	3	140933565	0.030279	0.002887	1.03992e-25	519288	ebi-a-GCST90002351	rs2012610	T	G	0.127764	|| id:ebi-a-GCST90002351	TRUE	reported	igd
59	3	98408826	0.01439	0.001974	3.22033e-13	519288	ebi-a-GCST90002351	rs11721064	T	G	0.609084	|| id:ebi-a-GCST90002351	TRUE	reported	igd
60	3	12962914	0.017409	0.002789	4.45e-10	519288	ebi-a-GCST90002351	rs56217149	A	G	0.150714	|| id:ebi-a-GCST90002351	TRUE	reported	igd
61	3	107295665	-0.022268	0.00257	4.82948e-18	519288	ebi-a-GCST90002351	rs7639292	T	C	0.169103	|| id:ebi-a-GCST90002351	TRUE	reported	igd
62	3	119775428	-0.013915	0.001986	2.5398e-12	519288	ebi-a-GCST90002351	rs4687892	C	T	0.373798	|| id:ebi-a-GCST90002351	TRUE	reported	igd
63	3	42909050	-0.021881	0.001969	1.20005e-28	519288	ebi-a-GCST90002351	rs1366045	C	T	0.38497	|| id:ebi-a-GCST90002351	TRUE	reported	igd
64	3	71528943	0.017015	0.002418	2.06016e-12	519288	ebi-a-GCST90002351	rs12487658	T	C	0.801636	|| id:ebi-a-GCST90002351	TRUE	reported	igd
65	3	185307363	0.011119	0.001959	1.41e-08	519288	ebi-a-GCST90002351	rs4686683	G	T	0.403538	|| id:ebi-a-GCST90002351	TRUE	reported	igd
66	3	141206800	-0.043123	0.003916	3.63999e-28	519288	ebi-a-GCST90002351	rs9819371	T	C	0.064869	|| id:ebi-a-GCST90002351	TRUE	reported	igd
67	3	128301390	-0.067521	0.003335	4.20049e-91	519288	ebi-a-GCST90002351	rs2734031	C	T	0.907968	|| id:ebi-a-GCST90002351	TRUE	reported	igd
68	3	47311154	-0.017051	0.002079	2.48028e-16	519288	ebi-a-GCST90002351	rs58472056	C	T	0.386888	|| id:ebi-a-GCST90002351	TRUE	reported	igd
69	3	183702089	0.017362	0.001984	2.19989e-18	519288	ebi-a-GCST90002351	rs3749440	G	A	0.372369	|| id:ebi-a-GCST90002351	TRUE	reported	igd
70	3	128189386	-0.016425	0.002447	1.99022e-11	519288	ebi-a-GCST90002351	rs2981015	A	G	0.801	|| id:ebi-a-GCST90002351	TRUE	reported	igd
71	3	58033701	-0.015247	0.002042	8.6896e-14	519288	ebi-a-GCST90002351	rs6779340	G	C	0.336877	|| id:ebi-a-GCST90002351	TRUE	reported	igd
72	3	169320058	-0.012851	0.001992	1.16001e-10	519288	ebi-a-GCST90002351	rs11716015	T	C	0.635724	|| id:ebi-a-GCST90002351	TRUE	reported	igd
73	3	194405966	0.013974	0.001961	1.07004e-12	519288	ebi-a-GCST90002351	rs789858	T	C	0.403723	|| id:ebi-a-GCST90002351	TRUE	reported	igd
74	3	196504902	-0.020801	0.001946	1.26999e-26	519288	ebi-a-GCST90002351	rs7626444	C	G	0.4215	|| id:ebi-a-GCST90002351	TRUE	reported	igd
75	3	151976549	0.011986	0.002069	7.12e-09	519288	ebi-a-GCST90002351	rs73154149	G	A	0.323926	|| id:ebi-a-GCST90002351	TRUE	reported	igd
76	3	156797225	0.015453	0.001973	5.08042e-15	519288	ebi-a-GCST90002351	rs56082403	C	T	0.403508	|| id:ebi-a-GCST90002351	TRUE	reported	igd
77	4	74594043	0.040683	0.00201	5.03037e-91	519288	ebi-a-GCST90002351	rs10031141	G	A	0.40419	|| id:ebi-a-GCST90002351	TRUE	reported	igd
78	4	152019760	0.015903	0.001976	8.82064e-16	519288	ebi-a-GCST90002351	rs7673991	A	G	0.449531	|| id:ebi-a-GCST90002351	TRUE	reported	igd
79	4	57761417	-0.014105	0.001965	7.34007e-13	519288	ebi-a-GCST90002351	rs2412771	C	T	0.416903	|| id:ebi-a-GCST90002351	TRUE	reported	igd
80	4	36312542	0.05608	0.004812	2.35993e-31	519288	ebi-a-GCST90002351	rs28530750	A	G	0.043105	|| id:ebi-a-GCST90002351	TRUE	reported	igd
81	4	706700	0.023416	0.002022	5.42001e-31	519288	ebi-a-GCST90002351	rs35734242	C	T	0.427831	|| id:ebi-a-GCST90002351	TRUE	reported	igd
82	4	55539264	-0.021445	0.001945	3.04018e-28	519288	ebi-a-GCST90002351	rs12503461	T	C	0.452189	|| id:ebi-a-GCST90002351	TRUE	reported	igd
83	4	88220509	0.011065	0.001937	1.13999e-08	519288	ebi-a-GCST90002351	rs7687658	G	A	0.434196	|| id:ebi-a-GCST90002351	TRUE	reported	igd
84	4	145026126	0.047562	0.00534	5.58985e-19	519288	ebi-a-GCST90002351	rs11735662	T	C	0.033581	|| id:ebi-a-GCST90002351	TRUE	reported	igd
85	4	6969919	-0.021595	0.001999	3.65006e-27	519288	ebi-a-GCST90002351	rs6831368	G	A	0.362388	|| id:ebi-a-GCST90002351	TRUE	reported	igd
86	4	26290470	-0.029998	0.005031	2.55e-09	519288	ebi-a-GCST90002351	rs547380175	T	A	0.043142	|| id:ebi-a-GCST90002351	TRUE	reported	igd
87	4	105704196	0.045205	0.005851	1.16011e-14	519288	ebi-a-GCST90002351	rs17216465	G	C	0.028687	|| id:ebi-a-GCST90002351	TRUE	reported	igd
88	4	106061534	-0.023824	0.001977	2.14981e-33	519288	ebi-a-GCST90002351	rs7679673	A	C	0.379766	|| id:ebi-a-GCST90002351	TRUE	reported	igd
89	4	39603132	0.011122	0.002017	3.57998e-08	519288	ebi-a-GCST90002351	rs7658676	T	C	0.353026	|| id:ebi-a-GCST90002351	TRUE	reported	igd
90	4	74948054	-0.07253	0.00198	1e-200	519288	ebi-a-GCST90002351	rs1371794	C	A	0.622286	|| id:ebi-a-GCST90002351	TRUE	reported	igd
91	4	120155806	-0.013326	0.001959	1.05999e-11	519288	ebi-a-GCST90002351	rs4145952	A	C	0.399341	|| id:ebi-a-GCST90002351	TRUE	reported	igd
92	4	55408875	0.031802	0.002233	5.58985e-46	519288	ebi-a-GCST90002351	rs218264	T	A	0.250834	|| id:ebi-a-GCST90002351	TRUE	reported	igd
93	5	131797578	0.024	0.00193	1.88018e-35	519288	ebi-a-GCST90002351	rs2522051	C	T	0.454362	|| id:ebi-a-GCST90002351	TRUE	reported	igd
94	5	86268229	0.014183	0.00243	5.45997e-09	519288	ebi-a-GCST90002351	rs62375385	C	T	0.193932	|| id:ebi-a-GCST90002351	TRUE	reported	igd
95	5	34654477	0.010683	0.001927	3.02002e-08	519288	ebi-a-GCST90002351	rs464609	A	G	0.544404	|| id:ebi-a-GCST90002351	TRUE	reported	igd
96	5	122042452	0.012184	0.001933	3.01002e-10	519288	ebi-a-GCST90002351	rs6866004	G	A	0.447359	|| id:ebi-a-GCST90002351	TRUE	reported	igd
97	5	156170215	-0.020405	0.002614	6.16027e-15	519288	ebi-a-GCST90002351	rs284440	G	T	0.838384	|| id:ebi-a-GCST90002351	TRUE	reported	igd
98	5	71742622	-0.04036	0.002931	4.29042e-43	519288	ebi-a-GCST90002351	rs6859727	C	T	0.878025	|| id:ebi-a-GCST90002351	TRUE	reported	igd
99	5	118627271	0.014401	0.002026	1.21004e-12	519288	ebi-a-GCST90002351	rs1966479	G	A	0.660217	|| id:ebi-a-GCST90002351	TRUE	reported	igd
100	5	96275201	0.01491	0.001945	1.89017e-14	519288	ebi-a-GCST90002351	rs2432142	A	G	0.435047	|| id:ebi-a-GCST90002351	TRUE	reported	igd
101	5	179128706	-0.016483	0.001923	1.10002e-17	519288	ebi-a-GCST90002351	rs11744662	T	G	0.506547	|| id:ebi-a-GCST90002351	TRUE	reported	igd
102	5	57274612	-0.015947	0.002452	8.05008e-11	519288	ebi-a-GCST90002351	rs62360185	G	A	0.190708	|| id:ebi-a-GCST90002351	TRUE	reported	igd
103	5	141514443	0.019317	0.001988	2.77971e-22	519288	ebi-a-GCST90002351	rs35887942	C	T	0.371058	|| id:ebi-a-GCST90002351	TRUE	reported	igd
104	5	100041821	0.01366	0.001921	1.22011e-12	519288	ebi-a-GCST90002351	rs34612958	C	T	0.492464	|| id:ebi-a-GCST90002351	TRUE	reported	igd
105	5	179354082	0.012489	0.002014	5.72994e-10	519288	ebi-a-GCST90002351	rs248230	A	G	0.355839	|| id:ebi-a-GCST90002351	TRUE	reported	igd
106	5	148203144	-0.030634	0.00199	1.9602e-53	519288	ebi-a-GCST90002351	rs11960649	C	A	0.552546	|| id:ebi-a-GCST90002351	TRUE	reported	igd
107	5	68598335	0.023379	0.00198	3.86011e-32	519288	ebi-a-GCST90002351	rs60299793	A	G	0.462801	|| id:ebi-a-GCST90002351	TRUE	reported	igd
108	5	57552464	0.01303	0.002195	3.01002e-09	519288	ebi-a-GCST90002351	rs12658947	G	A	0.256773	|| id:ebi-a-GCST90002351	TRUE	reported	igd
109	5	1285974	0.033578	0.002174	9.18967e-54	519288	ebi-a-GCST90002351	rs7705526	A	C	0.327035	|| id:ebi-a-GCST90002351	TRUE	reported	igd
110	5	1102706	-0.012023	0.002099	1.03999e-08	519288	ebi-a-GCST90002351	rs10067280	T	C	0.64252	|| id:ebi-a-GCST90002351	TRUE	reported	igd
111	5	173205282	-0.034011	0.002173	3.4898e-55	519288	ebi-a-GCST90002351	rs2561758	G	A	0.72298	|| id:ebi-a-GCST90002351	TRUE	reported	igd
112	6	43757896	0.014865	0.001968	4.42996e-14	519288	ebi-a-GCST90002351	rs998584	A	C	0.484309	|| id:ebi-a-GCST90002351	TRUE	reported	igd
113	6	147701217	0.017735	0.001926	3.4898e-20	519288	ebi-a-GCST90002351	rs9390461	G	A	0.538879	|| id:ebi-a-GCST90002351	TRUE	reported	igd
114	6	109621494	0.025882	0.001921	2.39994e-41	519288	ebi-a-GCST90002351	rs6927569	C	T	0.523171	|| id:ebi-a-GCST90002351	TRUE	reported	igd
115	6	82463376	-0.017639	0.002142	1.91999e-16	519288	ebi-a-GCST90002351	rs915125	T	C	0.281985	|| id:ebi-a-GCST90002351	TRUE	reported	igd
116	6	159470058	-0.021224	0.001932	4.70977e-28	519288	ebi-a-GCST90002351	rs212409	A	G	0.554194	|| id:ebi-a-GCST90002351	TRUE	reported	igd
117	6	21368678	-0.013448	0.002025	3.19963e-11	519288	ebi-a-GCST90002351	rs6456420	C	T	0.346386	|| id:ebi-a-GCST90002351	TRUE	reported	igd
118	6	122835447	0.010894	0.00198	3.84999e-08	519288	ebi-a-GCST90002351	rs129830	A	C	0.553271	|| id:ebi-a-GCST90002351	TRUE	reported	igd
119	6	135419688	-0.033846	0.002214	1.05003e-52	519288	ebi-a-GCST90002351	rs9402685	C	T	0.256024	|| id:ebi-a-GCST90002351	TRUE	reported	igd
120	6	144411338	-0.045545	0.00462	6.74062e-23	519288	ebi-a-GCST90002351	rs73008259	A	G	0.046008	|| id:ebi-a-GCST90002351	TRUE	reported	igd
121	6	32445691	0.059685	0.001926	1e-200	519288	ebi-a-GCST90002351	rs9378212	T	C	0.469078	|| id:ebi-a-GCST90002351	TRUE	reported	igd
122	6	29911114	0.039388	0.001993	7.25939e-87	519288	ebi-a-GCST90002351	rs3173420	A	G	0.534459	|| id:ebi-a-GCST90002351	TRUE	reported	igd
123	6	87980735	-0.025302	0.001921	1.38007e-39	519288	ebi-a-GCST90002351	rs6454596	C	G	0.489705	|| id:ebi-a-GCST90002351	TRUE	reported	igd
124	6	7156759	0.031956	0.003873	1.65006e-16	519288	ebi-a-GCST90002351	rs55986493	T	C	0.066971	|| id:ebi-a-GCST90002351	TRUE	reported	igd
125	6	121788972	0.01741	0.002404	4.60999e-13	519288	ebi-a-GCST90002351	rs12215332	A	G	0.199755	|| id:ebi-a-GCST90002351	TRUE	reported	igd
126	6	30993533	-0.019466	0.001924	5.00956e-24	519288	ebi-a-GCST90002351	rs2523898	G	A	0.533381	|| id:ebi-a-GCST90002351	TRUE	reported	igd
127	6	42510305	0.029687	0.002362	3.4898e-36	519288	ebi-a-GCST90002351	rs10948036	A	C	0.210175	|| id:ebi-a-GCST90002351	TRUE	reported	igd
128	6	16758002	-0.032312	0.00256	1.71002e-36	519288	ebi-a-GCST90002351	rs6915310	T	C	0.173979	|| id:ebi-a-GCST90002351	TRUE	reported	igd
129	6	137203746	-0.015263	0.001956	6.34016e-15	519288	ebi-a-GCST90002351	rs7750251	A	G	0.597448	|| id:ebi-a-GCST90002351	TRUE	reported	igd
130	7	73029437	-0.027627	0.00287	6.62979e-22	519288	ebi-a-GCST90002351	rs33951980	T	C	0.12936	|| id:ebi-a-GCST90002351	TRUE	reported	igd
131	7	75657850	-0.017188	0.002578	2.6903e-11	519288	ebi-a-GCST90002351	rs11983987	G	A	0.166766	|| id:ebi-a-GCST90002351	TRUE	reported	igd
132	7	130578993	0.021646	0.00362	2.30999e-09	519288	ebi-a-GCST90002351	rs157923	C	G	0.922198	|| id:ebi-a-GCST90002351	TRUE	reported	igd
133	7	38252864	0.010699	0.001925	2.77997e-08	519288	ebi-a-GCST90002351	rs12531618	A	G	0.456912	|| id:ebi-a-GCST90002351	TRUE	reported	igd
134	7	92196258	0.024454	0.002619	1.05999e-20	519288	ebi-a-GCST90002351	rs58164473	T	C	0.159473	|| id:ebi-a-GCST90002351	TRUE	reported	igd
135	7	6394836	-0.014019	0.002137	5.58985e-11	519288	ebi-a-GCST90002351	rs62454327	T	G	0.28599	|| id:ebi-a-GCST90002351	TRUE	reported	igd
136	7	50270105	0.019281	0.002029	2.21004e-21	519288	ebi-a-GCST90002351	rs2168589	A	T	0.340836	|| id:ebi-a-GCST90002351	TRUE	reported	igd
137	7	92408370	-0.091294	0.003231	1.36144e-175	519288	ebi-a-GCST90002351	rs445	T	C	0.09833	|| id:ebi-a-GCST90002351	TRUE	reported	igd
138	7	28724374	0.070039	0.002132	1e-200	519288	ebi-a-GCST90002351	rs56388170	T	G	0.293956	|| id:ebi-a-GCST90002351	TRUE	reported	igd
139	7	45009341	0.029483	0.002681	4.19952e-28	519288	ebi-a-GCST90002351	rs3735485	G	A	0.844938	|| id:ebi-a-GCST90002351	TRUE	reported	igd
140	7	8022016	-0.03953	0.004095	5.12979e-22	519288	ebi-a-GCST90002351	rs73049276	A	G	0.058516	|| id:ebi-a-GCST90002351	TRUE	reported	igd
141	7	148886058	-0.0203	0.002026	1.33999e-23	519288	ebi-a-GCST90002351	rs13231262	T	C	0.655938	|| id:ebi-a-GCST90002351	TRUE	reported	igd
142	7	130742066	-0.019268	0.002201	2.18978e-18	519288	ebi-a-GCST90002351	rs7803075	G	A	0.73519	|| id:ebi-a-GCST90002351	TRUE	reported	igd
143	7	6755724	0.026158	0.003052	1.07004e-17	519288	ebi-a-GCST90002351	rs6954012	C	A	0.113118	|| id:ebi-a-GCST90002351	TRUE	reported	igd
144	7	66203017	0.020164	0.002526	1.49005e-15	519288	ebi-a-GCST90002351	rs12698545	G	T	0.258217	|| id:ebi-a-GCST90002351	TRUE	reported	igd
145	7	18023617	-0.016172	0.002739	3.63003e-09	519288	ebi-a-GCST90002351	rs12530608	G	A	0.146298	|| id:ebi-a-GCST90002351	TRUE	reported	igd
146	7	28277810	-0.043347	0.002023	8.66962e-102	519288	ebi-a-GCST90002351	rs544632	T	C	0.34837	|| id:ebi-a-GCST90002351	TRUE	reported	igd
147	7	99266318	-0.016304	0.002623	5.21999e-10	519288	ebi-a-GCST90002351	rs4646450	A	G	0.162442	|| id:ebi-a-GCST90002351	TRUE	reported	igd
148	7	116388021	0.012607	0.001926	6.19013e-11	519288	ebi-a-GCST90002351	rs35759345	T	C	0.449913	|| id:ebi-a-GCST90002351	TRUE	reported	igd
149	7	106338989	-0.015768	0.001933	3.61993e-16	519288	ebi-a-GCST90002351	rs342242	C	T	0.453135	|| id:ebi-a-GCST90002351	TRUE	reported	igd
150	8	22966769	-0.030838	0.002548	1.08993e-33	519288	ebi-a-GCST90002351	rs12550612	A	G	0.821991	|| id:ebi-a-GCST90002351	TRUE	reported	igd
151	8	129966539	0.014515	0.001921	4.33012e-14	519288	ebi-a-GCST90002351	rs35577546	G	A	0.521493	|| id:ebi-a-GCST90002351	TRUE	reported	igd
152	8	6900336	-0.014483	0.002067	2.52988e-12	519288	ebi-a-GCST90002351	rs10086568	A	G	0.320866	|| id:ebi-a-GCST90002351	TRUE	reported	igd
153	8	103901234	-0.022624	0.002333	3.3597e-22	519288	ebi-a-GCST90002351	rs10104995	T	C	0.230765	|| id:ebi-a-GCST90002351	TRUE	reported	igd
154	8	87169063	0.012808	0.002156	2.93002e-09	519288	ebi-a-GCST90002351	rs10808538	A	G	0.296155	|| id:ebi-a-GCST90002351	TRUE	reported	igd
155	8	9187961	0.015344	0.002395	1.54999e-10	519288	ebi-a-GCST90002351	rs28494016	C	A	0.792465	|| id:ebi-a-GCST90002351	TRUE	reported	igd
156	8	10706411	0.022916	0.001983	7.39946e-31	519288	ebi-a-GCST90002351	rs1991651	G	C	0.617966	|| id:ebi-a-GCST90002351	TRUE	reported	igd
157	8	61650831	0.063921	0.002458	4.69894e-149	519288	ebi-a-GCST90002351	rs7846314	T	A	0.187341	|| id:ebi-a-GCST90002351	TRUE	reported	igd
158	8	79013333	-0.028446	0.002728	1.99022e-25	519288	ebi-a-GCST90002351	rs16939607	A	G	0.146029	|| id:ebi-a-GCST90002351	TRUE	reported	igd
159	8	142202856	-0.012436	0.002067	1.83e-09	519288	ebi-a-GCST90002351	rs6990186	T	C	0.378817	|| id:ebi-a-GCST90002351	TRUE	reported	igd
160	8	106583124	-0.02134	0.002144	2.63027e-23	519288	ebi-a-GCST90002351	rs4734879	G	A	0.276452	|| id:ebi-a-GCST90002351	TRUE	reported	igd
161	8	30306989	0.017648	0.002253	4.92947e-15	519288	ebi-a-GCST90002351	rs2015311	G	A	0.76021	|| id:ebi-a-GCST90002351	TRUE	reported	igd
162	8	55407312	-0.02185	0.002453	5.47016e-19	519288	ebi-a-GCST90002351	rs140753685	C	T	0.208231	|| id:ebi-a-GCST90002351	TRUE	reported	igd
163	8	56782692	-0.016568	0.001946	1.77992e-17	519288	ebi-a-GCST90002351	rs2044813	A	G	0.425871	|| id:ebi-a-GCST90002351	TRUE	reported	igd
164	8	41828063	0.013665	0.00221	6.50999e-10	519288	ebi-a-GCST90002351	rs12216862	T	C	0.288738	|| id:ebi-a-GCST90002351	TRUE	reported	igd
165	8	68797559	-0.016443	0.001994	1.71989e-16	519288	ebi-a-GCST90002351	rs4448259	A	G	0.62564	|| id:ebi-a-GCST90002351	TRUE	reported	igd
166	8	130618150	-0.038247	0.00202	6.4003e-80	519288	ebi-a-GCST90002351	rs59697075	T	C	0.586811	|| id:ebi-a-GCST90002351	TRUE	reported	igd
167	8	142337734	-0.027376	0.002089	3.3597e-39	519288	ebi-a-GCST90002351	rs6985508	A	G	0.357978	|| id:ebi-a-GCST90002351	TRUE	reported	igd
168	9	22164991	-0.013505	0.002386	1.55998e-08	519288	ebi-a-GCST90002351	rs10811668	A	C	0.208459	|| id:ebi-a-GCST90002351	TRUE	reported	igd
169	9	310672	-0.022571	0.002265	2.33991e-23	519288	ebi-a-GCST90002351	rs10969550	G	T	0.755228	|| id:ebi-a-GCST90002351	TRUE	reported	igd
170	9	86577541	-0.02067	0.002211	9.41022e-21	519288	ebi-a-GCST90002351	rs796007	A	G	0.252821	|| id:ebi-a-GCST90002351	TRUE	reported	igd
171	9	95382302	0.015692	0.00258	1.22e-09	519288	ebi-a-GCST90002351	rs12686781	G	C	0.166216	|| id:ebi-a-GCST90002351	TRUE	reported	igd
172	9	112744601	0.017366	0.002665	7.41993e-11	519288	ebi-a-GCST90002351	rs4978410	T	G	0.156098	|| id:ebi-a-GCST90002351	TRUE	reported	igd
173	9	35079361	0.0123	0.00212	6.74e-09	519288	ebi-a-GCST90002351	rs504082	T	G	0.713568	|| id:ebi-a-GCST90002351	TRUE	reported	igd
174	9	136141870	-0.040099	0.00248	9.83105e-59	519288	ebi-a-GCST90002351	rs2519093	T	C	0.184749	|| id:ebi-a-GCST90002351	TRUE	reported	igd
175	9	136909261	0.016729	0.00206	4.9204e-16	519288	ebi-a-GCST90002351	rs457420	T	C	0.38686	|| id:ebi-a-GCST90002351	TRUE	reported	igd
176	9	4763176	0.023445	0.001932	7.70016e-34	519288	ebi-a-GCST90002351	rs385893	C	T	0.521145	|| id:ebi-a-GCST90002351	TRUE	reported	igd
177	9	116047472	-0.019905	0.002302	5.64027e-18	519288	ebi-a-GCST90002351	rs17831500	C	A	0.223581	|| id:ebi-a-GCST90002351	TRUE	reported	igd
178	9	79317722	-0.019507	0.002271	9.36052e-18	519288	ebi-a-GCST90002351	rs646698	A	G	0.760155	|| id:ebi-a-GCST90002351	TRUE	reported	igd
179	9	139330158	0.033654	0.002228	1.65006e-51	519288	ebi-a-GCST90002351	rs4413892	A	G	0.277885	|| id:ebi-a-GCST90002351	TRUE	reported	igd
180	9	35687556	0.012622	0.002117	2.55e-09	519288	ebi-a-GCST90002351	rs3793537	C	G	0.291154	|| id:ebi-a-GCST90002351	TRUE	reported	igd
181	9	102281113	0.011474	0.002038	1.84999e-08	519288	ebi-a-GCST90002351	rs10760690	T	G	0.374011	|| id:ebi-a-GCST90002351	TRUE	reported	igd
182	9	4644978	-0.012867	0.00193	2.71019e-11	519288	ebi-a-GCST90002351	rs418122	A	T	0.527102	|| id:ebi-a-GCST90002351	TRUE	reported	igd
183	10	44880260	-0.021031	0.002085	6.70965e-24	519288	ebi-a-GCST90002351	rs72790862	C	T	0.307083	|| id:ebi-a-GCST90002351	TRUE	reported	igd
184	10	28800023	0.032165	0.002288	7.53009e-45	519288	ebi-a-GCST90002351	rs2993986	T	C	0.773598	|| id:ebi-a-GCST90002351	TRUE	reported	igd
185	10	25214050	-0.04002	0.001997	2.78997e-89	519288	ebi-a-GCST90002351	rs9804265	C	A	0.366957	|| id:ebi-a-GCST90002351	TRUE	reported	igd
186	10	99068738	0.042348	0.001955	6.05341e-104	519288	ebi-a-GCST90002351	rs10786325	G	C	0.595938	|| id:ebi-a-GCST90002351	TRUE	reported	igd
187	10	104487443	0.016148	0.001992	5.41003e-16	519288	ebi-a-GCST90002351	rs7917772	A	G	0.631343	|| id:ebi-a-GCST90002351	TRUE	reported	igd
188	10	126348565	0.024234	0.002094	6.26037e-31	519288	ebi-a-GCST90002351	rs3781454	A	G	0.677892	|| id:ebi-a-GCST90002351	TRUE	reported	igd
189	10	133758358	-0.012402	0.001962	2.65999e-10	519288	ebi-a-GCST90002351	rs9419387	A	G	0.405212	|| id:ebi-a-GCST90002351	TRUE	reported	igd
190	10	30503955	0.013687	0.002027	1.49005e-11	519288	ebi-a-GCST90002351	rs2689216	A	G	0.645139	|| id:ebi-a-GCST90002351	TRUE	reported	igd
191	10	81047575	-0.013907	0.002029	7.44046e-12	519288	ebi-a-GCST90002351	rs2802372	C	A	0.434926	|| id:ebi-a-GCST90002351	TRUE	reported	igd
192	10	115743098	-0.01269	0.001992	1.94998e-10	519288	ebi-a-GCST90002351	rs180908	T	C	0.626162	|| id:ebi-a-GCST90002351	TRUE	reported	igd
193	10	112029405	-0.021052	0.00281	7.0194e-14	519288	ebi-a-GCST90002351	rs10509912	A	T	0.134894	|| id:ebi-a-GCST90002351	TRUE	reported	igd
194	10	69586392	-0.034865	0.004555	2.03986e-14	519288	ebi-a-GCST90002351	rs138645114	G	T	0.055732	|| id:ebi-a-GCST90002351	TRUE	reported	igd
195	10	13536512	0.01719	0.001943	9.66051e-19	519288	ebi-a-GCST90002351	rs10906393	T	A	0.577559	|| id:ebi-a-GCST90002351	TRUE	reported	igd
196	10	65010672	-0.030415	0.001923	2.86022e-56	519288	ebi-a-GCST90002351	rs10995477	C	T	0.473501	|| id:ebi-a-GCST90002351	TRUE	reported	igd
197	10	93647412	-0.015445	0.002501	6.82999e-10	519288	ebi-a-GCST90002351	rs7089122	C	T	0.820664	|| id:ebi-a-GCST90002351	TRUE	reported	igd
198	10	91002804	0.021069	0.002026	2.63998e-25	519288	ebi-a-GCST90002351	rs1412445	T	C	0.338068	|| id:ebi-a-GCST90002351	TRUE	reported	igd
199	11	59852446	-0.016801	0.00231	3.62994e-13	519288	ebi-a-GCST90002351	rs116009633	A	T	0.262564	|| id:ebi-a-GCST90002351	TRUE	reported	igd
200	11	61581368	-0.024831	0.002135	3.19007e-31	519288	ebi-a-GCST90002351	rs174557	G	A	0.307356	|| id:ebi-a-GCST90002351	TRUE	reported	igd
201	11	93462607	0.014492	0.002474	4.79005e-09	519288	ebi-a-GCST90002351	rs7131178	T	A	0.811752	|| id:ebi-a-GCST90002351	TRUE	reported	igd
202	11	47723512	0.019238	0.00207	1.55991e-20	519288	ebi-a-GCST90002351	rs11823949	A	G	0.347387	|| id:ebi-a-GCST90002351	TRUE	reported	igd
203	11	3004526	0.01632	0.002087	5.57956e-15	519288	ebi-a-GCST90002351	rs1468102	G	C	0.306305	|| id:ebi-a-GCST90002351	TRUE	reported	igd
204	11	18162482	0.014714	0.002287	1.29e-10	519288	ebi-a-GCST90002351	rs1840595	T	C	0.230222	|| id:ebi-a-GCST90002351	TRUE	reported	igd
205	11	113982321	0.029201	0.002076	6.62979e-45	519288	ebi-a-GCST90002351	rs73000965	A	T	0.315728	|| id:ebi-a-GCST90002351	TRUE	reported	igd
206	11	118392566	0.066994	0.008611	7.58054e-15	519288	ebi-a-GCST90002351	rs9332865	A	G	0.013302	|| id:ebi-a-GCST90002351	TRUE	reported	igd
207	11	76154846	-0.012603	0.002063	1.03001e-09	519288	ebi-a-GCST90002351	rs2282611	G	T	0.319925	|| id:ebi-a-GCST90002351	TRUE	reported	igd
208	11	134035812	0.023347	0.004121	1.5e-08	519288	ebi-a-GCST90002351	rs570682465	C	T	0.061086	|| id:ebi-a-GCST90002351	TRUE	reported	igd
209	11	308314	0.049297	0.002156	1.2106e-115	519288	ebi-a-GCST90002351	rs14408	C	T	0.36831	|| id:ebi-a-GCST90002351	TRUE	reported	igd
210	11	28067650	0.013564	0.002377	1.19001e-08	519288	ebi-a-GCST90002351	rs35043339	A	C	0.230942	|| id:ebi-a-GCST90002351	TRUE	reported	igd
211	11	108341554	0.017944	0.001959	5.44001e-20	519288	ebi-a-GCST90002351	rs10749917	A	C	0.412275	|| id:ebi-a-GCST90002351	TRUE	reported	igd
212	11	10475967	0.013425	0.001963	8.35988e-12	519288	ebi-a-GCST90002351	rs4909932	G	A	0.597552	|| id:ebi-a-GCST90002351	TRUE	reported	igd
213	11	128328913	-0.018333	0.002092	1.97015e-18	519288	ebi-a-GCST90002351	rs8705	A	G	0.31676	|| id:ebi-a-GCST90002351	TRUE	reported	igd
214	12	123885930	0.047734	0.006484	1.89017e-13	519288	ebi-a-GCST90002351	rs370591186	T	C	0.026417	|| id:ebi-a-GCST90002351	TRUE	reported	igd
215	12	88843474	-0.025942	0.002106	7.83971e-35	519288	ebi-a-GCST90002351	rs11104881	C	T	0.701718	|| id:ebi-a-GCST90002351	TRUE	reported	igd
216	12	64982202	0.014443	0.001949	1.33015e-13	519288	ebi-a-GCST90002351	rs1533710	T	C	0.571579	|| id:ebi-a-GCST90002351	TRUE	reported	igd
217	12	111884608	-0.029388	0.001927	1.9002e-52	519288	ebi-a-GCST90002351	rs3184504	C	T	0.517462	|| id:ebi-a-GCST90002351	TRUE	reported	igd
218	12	52305786	0.02158	0.002327	1.91999e-20	519288	ebi-a-GCST90002351	rs1700159	T	C	0.773937	|| id:ebi-a-GCST90002351	TRUE	reported	igd
219	12	51134741	-0.014616	0.002019	4.75007e-13	519288	ebi-a-GCST90002351	rs7968440	G	A	0.347204	|| id:ebi-a-GCST90002351	TRUE	reported	igd
220	12	27393975	-0.028105	0.004295	6.20012e-11	519288	ebi-a-GCST90002351	rs549435091	G	T	0.066942	|| id:ebi-a-GCST90002351	TRUE	reported	igd
221	12	69732105	0.021599	0.001928	4.25011e-29	519288	ebi-a-GCST90002351	rs4761234	C	T	0.483663	|| id:ebi-a-GCST90002351	TRUE	reported	igd
222	12	4332009	-0.024062	0.002361	2.33991e-24	519288	ebi-a-GCST90002351	rs10849020	G	C	0.210147	|| id:ebi-a-GCST90002351	TRUE	reported	igd
223	12	66358347	0.012765	0.001924	3.32966e-11	519288	ebi-a-GCST90002351	rs1042725	T	C	0.494436	|| id:ebi-a-GCST90002351	TRUE	reported	igd
224	12	108159191	-0.011366	0.001982	1.01e-08	519288	ebi-a-GCST90002351	rs35864914	T	C	0.37651	|| id:ebi-a-GCST90002351	TRUE	reported	igd
225	12	121365432	-0.014228	0.002135	2.73023e-11	519288	ebi-a-GCST90002351	rs182546302	A	T	0.334683	|| id:ebi-a-GCST90002351	TRUE	reported	igd
226	12	3355168	0.022974	0.003385	1.18005e-11	519288	ebi-a-GCST90002351	rs11062590	G	C	0.093581	|| id:ebi-a-GCST90002351	TRUE	reported	igd
227	13	50122928	0.016416	0.002501	5.39014e-11	519288	ebi-a-GCST90002351	rs4942845	T	G	0.814821	|| id:ebi-a-GCST90002351	TRUE	reported	igd
228	13	114186800	0.022964	0.002133	5.22035e-27	519288	ebi-a-GCST90002351	rs2260766	G	A	0.281952	|| id:ebi-a-GCST90002351	TRUE	reported	igd
229	13	42843630	0.021293	0.002282	1.13006e-20	519288	ebi-a-GCST90002351	rs78738581	A	G	0.231943	|| id:ebi-a-GCST90002351	TRUE	reported	igd
230	13	28604007	0.104475	0.008878	6.25029e-32	519288	ebi-a-GCST90002351	rs76428106	C	T	0.013438	|| id:ebi-a-GCST90002351	TRUE	reported	igd
231	13	109003805	-0.052592	0.007502	2.47002e-12	519288	ebi-a-GCST90002351	rs150861794	T	C	0.019777	|| id:ebi-a-GCST90002351	TRUE	reported	igd
232	13	73638478	0.012822	0.00195	5.06058e-11	519288	ebi-a-GCST90002351	rs9543219	T	C	0.574059	|| id:ebi-a-GCST90002351	TRUE	reported	igd
233	14	69281448	0.019666	0.002479	2.25009e-15	519288	ebi-a-GCST90002351	rs72731565	A	G	0.185723	|| id:ebi-a-GCST90002351	TRUE	reported	igd
234	14	105272678	0.01296	0.002065	3.61002e-10	519288	ebi-a-GCST90002351	rs45490496	T	A	0.612368	|| id:ebi-a-GCST90002351	TRUE	reported	igd
235	14	93103309	-0.030199	0.002491	8.72971e-34	519288	ebi-a-GCST90002351	rs10498635	T	C	0.183683	|| id:ebi-a-GCST90002351	TRUE	reported	igd
236	14	25461989	0.033462	0.00197	1.24997e-64	519288	ebi-a-GCST90002351	rs2038700	C	T	0.394281	|| id:ebi-a-GCST90002351	TRUE	reported	igd
237	14	35596323	0.020857	0.002507	9.21086e-17	519288	ebi-a-GCST90002351	rs72664840	T	C	0.178952	|| id:ebi-a-GCST90002351	TRUE	reported	igd
238	14	69852940	0.041722	0.003891	8.58025e-27	519288	ebi-a-GCST90002351	rs34765661	C	T	0.065332	|| id:ebi-a-GCST90002351	TRUE	reported	igd
239	14	81701082	-0.016123	0.001937	8.91046e-17	519288	ebi-a-GCST90002351	rs8004096	G	T	0.553825	|| id:ebi-a-GCST90002351	TRUE	reported	igd
240	14	105644421	-0.015284	0.002061	1.26009e-13	519288	ebi-a-GCST90002351	rs11625865	A	G	0.61034	|| id:ebi-a-GCST90002351	TRUE	reported	igd
241	15	91428589	-0.017034	0.001973	6.26037e-18	519288	ebi-a-GCST90002351	rs7183988	G	T	0.526501	|| id:ebi-a-GCST90002351	TRUE	reported	igd
242	15	64672002	0.047004	0.004075	9.62055e-31	519288	ebi-a-GCST90002351	rs2062250	A	G	0.938519	|| id:ebi-a-GCST90002351	TRUE	reported	igd
243	15	51409741	-0.019395	0.001971	8.05008e-23	519288	ebi-a-GCST90002351	rs10851495	G	C	0.391913	|| id:ebi-a-GCST90002351	TRUE	reported	igd
244	15	40597229	0.013811	0.002198	3.40001e-10	519288	ebi-a-GCST90002351	rs4924450	A	G	0.70545	|| id:ebi-a-GCST90002351	TRUE	reported	igd
245	15	42248826	-0.043218	0.003051	1.71002e-45	519288	ebi-a-GCST90002351	rs72726027	C	T	0.11173	|| id:ebi-a-GCST90002351	TRUE	reported	igd
246	15	65695786	0.017238	0.002017	1.33015e-17	519288	ebi-a-GCST90002351	rs77389	T	A	0.396622	|| id:ebi-a-GCST90002351	TRUE	reported	igd
247	15	86119420	0.013601	0.002005	1.22999e-11	519288	ebi-a-GCST90002351	rs1026721	C	T	0.644975	|| id:ebi-a-GCST90002351	TRUE	reported	igd
248	15	101748227	0.043563	0.003151	1.99022e-43	519288	ebi-a-GCST90002351	rs67175901	T	C	0.107472	|| id:ebi-a-GCST90002351	TRUE	reported	igd
249	15	101916347	0.012279	0.002139	9.67008e-09	519288	ebi-a-GCST90002351	rs2955958	A	G	0.315166	|| id:ebi-a-GCST90002351	TRUE	reported	igd
250	15	62800455	0.012562	0.002158	6.04004e-09	519288	ebi-a-GCST90002351	rs812957	G	A	0.274322	|| id:ebi-a-GCST90002351	TRUE	reported	igd
251	15	75290377	-0.01887	0.002426	7.78933e-15	519288	ebi-a-GCST90002351	rs8030089	T	C	0.195361	|| id:ebi-a-GCST90002351	TRUE	reported	igd
252	16	1340854	-0.015352	0.002028	3.88956e-14	519288	ebi-a-GCST90002351	rs2401948	C	G	0.530738	|| id:ebi-a-GCST90002351	TRUE	reported	igd
253	16	3746241	-0.022363	0.00212	5.52968e-26	519288	ebi-a-GCST90002351	rs6500550	T	C	0.304296	|| id:ebi-a-GCST90002351	TRUE	reported	igd
254	16	74596618	0.021608	0.002406	2.83009e-19	519288	ebi-a-GCST90002351	rs12927351	A	C	0.198578	|| id:ebi-a-GCST90002351	TRUE	reported	igd
255	16	85936978	0.036633	0.002594	3.04018e-45	519288	ebi-a-GCST90002351	rs305082	C	T	0.172255	|| id:ebi-a-GCST90002351	TRUE	reported	igd
256	16	30485393	0.020345	0.001947	1.57e-25	519288	ebi-a-GCST90002351	rs11574938	C	G	0.519832	|| id:ebi-a-GCST90002351	TRUE	reported	igd
257	16	49885785	0.018278	0.002376	1.49005e-14	519288	ebi-a-GCST90002351	rs1362623	T	C	0.207792	|| id:ebi-a-GCST90002351	TRUE	reported	igd
258	16	87827042	-0.011479	0.002098	4.58005e-08	519288	ebi-a-GCST90002351	rs9936870	C	G	0.393946	|| id:ebi-a-GCST90002351	TRUE	reported	igd
259	16	27786106	-0.030206	0.005117	3.67003e-09	519288	ebi-a-GCST90002351	rs117484464	A	G	0.039399	|| id:ebi-a-GCST90002351	TRUE	reported	igd
260	16	2144176	-0.024707	0.003723	3.33964e-11	519288	ebi-a-GCST90002351	rs34197769	A	G	0.079237	|| id:ebi-a-GCST90002351	TRUE	reported	igd
261	16	89237729	0.0312	0.004337	6.57961e-13	519288	ebi-a-GCST90002351	rs4638573	G	A	0.056884	|| id:ebi-a-GCST90002351	TRUE	reported	igd
262	16	53122486	-0.014176	0.001963	5.43e-13	519288	ebi-a-GCST90002351	rs11648664	A	G	0.402087	|| id:ebi-a-GCST90002351	TRUE	reported	igd
263	16	57058987	-0.012609	0.001975	1.78999e-10	519288	ebi-a-GCST90002351	rs1549669	C	A	0.579505	|| id:ebi-a-GCST90002351	TRUE	reported	igd
264	17	1373518	0.022774	0.002227	1.61994e-24	519288	ebi-a-GCST90002351	rs9905106	C	T	0.733598	|| id:ebi-a-GCST90002351	TRUE	reported	igd
265	17	17167492	-0.016662	0.002785	2.27002e-09	519288	ebi-a-GCST90002351	rs8070995	T	C	0.137671	|| id:ebi-a-GCST90002351	TRUE	reported	igd
266	17	38089344	0.076088	0.001942	1e-200	519288	ebi-a-GCST90002351	rs4794820	G	A	0.551375	|| id:ebi-a-GCST90002351	TRUE	reported	igd
267	17	27544763	0.018896	0.002786	1.22011e-11	519288	ebi-a-GCST90002351	rs12936086	G	A	0.139806	|| id:ebi-a-GCST90002351	TRUE	reported	igd
268	17	57875292	0.02951	0.001927	6.74062e-53	519288	ebi-a-GCST90002351	rs2665405	A	G	0.54844	|| id:ebi-a-GCST90002351	TRUE	reported	igd
269	17	76244283	-0.014526	0.002142	1.22999e-11	519288	ebi-a-GCST90002351	rs72901753	C	G	0.326884	|| id:ebi-a-GCST90002351	TRUE	reported	igd
270	17	44173215	-0.017268	0.002654	7.95976e-11	519288	ebi-a-GCST90002351	rs74521229	C	T	0.206945	|| id:ebi-a-GCST90002351	TRUE	reported	igd
271	17	5217179	0.011902	0.001958	1.25e-09	519288	ebi-a-GCST90002351	rs11078557	T	C	0.397076	|| id:ebi-a-GCST90002351	TRUE	reported	igd
272	17	16170764	-0.037084	0.001924	9.1791e-83	519288	ebi-a-GCST90002351	rs7210990	A	C	0.477932	|| id:ebi-a-GCST90002351	TRUE	reported	igd
273	17	28128657	-0.01979	0.001925	9.12011e-25	519288	ebi-a-GCST90002351	rs2250320	C	G	0.496329	|| id:ebi-a-GCST90002351	TRUE	reported	igd
274	17	72699384	0.018874	0.002179	4.93969e-18	519288	ebi-a-GCST90002351	rs749780	A	C	0.731874	|| id:ebi-a-GCST90002351	TRUE	reported	igd
275	17	75383679	0.012012	0.002004	2.12002e-09	519288	ebi-a-GCST90002351	rs2001613	T	C	0.472052	|| id:ebi-a-GCST90002351	TRUE	reported	igd
276	17	2157774	0.015236	0.002012	3.8699e-14	519288	ebi-a-GCST90002351	rs12943566	G	A	0.653306	|| id:ebi-a-GCST90002351	TRUE	reported	igd
277	17	38182844	-0.016684	0.002254	1.38995e-13	519288	ebi-a-GCST90002351	rs2302775	C	T	0.238683	|| id:ebi-a-GCST90002351	TRUE	reported	igd
278	17	41172481	-0.021191	0.002084	2.99985e-24	519288	ebi-a-GCST90002351	rs28678167	T	G	0.319886	|| id:ebi-a-GCST90002351	TRUE	reported	igd
279	17	56413635	0.033832	0.004073	1.03992e-16	519288	ebi-a-GCST90002351	rs75394768	A	C	0.060997	|| id:ebi-a-GCST90002351	TRUE	reported	igd
280	18	21074922	-0.022761	0.002045	9.56974e-29	519288	ebi-a-GCST90002351	rs303753	A	G	0.345097	|| id:ebi-a-GCST90002351	TRUE	reported	igd
281	18	43724520	-0.016004	0.00193	1.16011e-16	519288	ebi-a-GCST90002351	rs11664534	T	C	0.524958	|| id:ebi-a-GCST90002351	TRUE	reported	igd
282	18	60163025	-0.015852	0.002131	1.05999e-13	519288	ebi-a-GCST90002351	rs1108167	G	A	0.284049	|| id:ebi-a-GCST90002351	TRUE	reported	igd
283	18	61559135	0.013488	0.002471	4.93003e-08	519288	ebi-a-GCST90002351	rs2202555	C	T	0.188594	|| id:ebi-a-GCST90002351	TRUE	reported	igd
284	18	74072245	-0.036483	0.003879	5.52968e-21	519288	ebi-a-GCST90002351	rs72973711	T	A	0.06693	|| id:ebi-a-GCST90002351	TRUE	reported	igd
285	18	19693990	0.013371	0.002025	4.14954e-11	519288	ebi-a-GCST90002351	rs4800107	A	T	0.347075	|| id:ebi-a-GCST90002351	TRUE	reported	igd
286	18	3457606	-0.024976	0.003608	4.58987e-12	519288	ebi-a-GCST90002351	rs4468717	T	C	0.077663	|| id:ebi-a-GCST90002351	TRUE	reported	igd
287	18	41973779	0.031107	0.002856	1.3499e-27	519288	ebi-a-GCST90002351	rs9965539	A	G	0.133702	|| id:ebi-a-GCST90002351	TRUE	reported	igd
288	19	10332988	-0.021916	0.002078	5.55009e-26	519288	ebi-a-GCST90002351	rs10409243	T	C	0.601086	|| id:ebi-a-GCST90002351	TRUE	reported	igd
289	19	17842221	0.012017	0.001944	6.52995e-10	519288	ebi-a-GCST90002351	rs12104396	C	G	0.495854	|| id:ebi-a-GCST90002351	TRUE	reported	igd
290	19	45742094	-0.048844	0.002196	1.44877e-109	519288	ebi-a-GCST90002351	rs11673093	A	G	0.259947	|| id:ebi-a-GCST90002351	TRUE	reported	igd
291	19	33896432	-0.014435	0.002068	3.05e-12	519288	ebi-a-GCST90002351	rs4805881	C	A	0.665289	|| id:ebi-a-GCST90002351	TRUE	reported	igd
292	19	44153100	-0.075213	0.002693	1.41906e-171	519288	ebi-a-GCST90002351	rs4760	G	A	0.153372	|| id:ebi-a-GCST90002351	TRUE	reported	igd
293	19	18513594	0.026496	0.002038	1.29003e-38	519288	ebi-a-GCST90002351	rs1985157	C	T	0.410403	|| id:ebi-a-GCST90002351	TRUE	reported	igd
294	19	7827830	-0.037928	0.002701	9.75888e-45	519288	ebi-a-GCST90002351	rs571497	A	G	0.154629	|| id:ebi-a-GCST90002351	TRUE	reported	igd
295	19	1021902	0.021192	0.002091	4.19952e-24	519288	ebi-a-GCST90002351	rs6510991	T	G	0.632129	|| id:ebi-a-GCST90002351	TRUE	reported	igd
296	20	42660286	-0.01233	0.002141	8.62005e-09	519288	ebi-a-GCST90002351	rs2179593	A	C	0.715877	|| id:ebi-a-GCST90002351	TRUE	reported	igd
297	20	55970333	-0.011011	0.002014	4.67003e-08	519288	ebi-a-GCST90002351	rs2426714	A	G	0.623751	|| id:ebi-a-GCST90002351	TRUE	reported	igd
298	20	1546742	-0.012809	0.002018	2.24001e-10	519288	ebi-a-GCST90002351	rs2243602	A	T	0.56299	|| id:ebi-a-GCST90002351	TRUE	reported	igd
299	20	8126920	-0.014609	0.002019	4.78961e-13	519288	ebi-a-GCST90002351	rs12481262	C	T	0.460009	|| id:ebi-a-GCST90002351	TRUE	reported	igd
300	20	43042364	-0.051942	0.005553	8.99083e-21	519288	ebi-a-GCST90002351	rs1800961	T	C	0.031018	|| id:ebi-a-GCST90002351	TRUE	reported	igd
301	20	2904143	0.014955	0.002028	1.7398e-13	519288	ebi-a-GCST90002351	rs633284	T	A	0.516133	|| id:ebi-a-GCST90002351	TRUE	reported	igd
302	20	39261979	0.016688	0.001978	3.46976e-17	519288	ebi-a-GCST90002351	rs6065259	A	G	0.407461	|| id:ebi-a-GCST90002351	TRUE	reported	igd
303	20	62343956	0.016403	0.002058	1.63983e-15	519288	ebi-a-GCST90002351	rs2315008	G	T	0.666951	|| id:ebi-a-GCST90002351	TRUE	reported	igd
304	21	18944889	-0.016198	0.002529	1.55998e-10	519288	ebi-a-GCST90002351	rs62239920	A	G	0.202834	|| id:ebi-a-GCST90002351	TRUE	reported	igd
305	21	30461373	-0.012725	0.0022	7.43002e-09	519288	ebi-a-GCST90002351	rs7283930	T	C	0.739014	|| id:ebi-a-GCST90002351	TRUE	reported	igd
306	21	40463283	-0.022323	0.002215	7.34007e-24	519288	ebi-a-GCST90002351	rs9977672	A	G	0.2588	|| id:ebi-a-GCST90002351	TRUE	reported	igd
307	21	44472118	0.012971	0.001949	2.9703e-11	519288	ebi-a-GCST90002351	rs35990176	C	A	0.450648	|| id:ebi-a-GCST90002351	TRUE	reported	igd
308	21	47687144	-0.013129	0.001958	2.09991e-11	519288	ebi-a-GCST90002351	rs2839183	A	G	0.404817	|| id:ebi-a-GCST90002351	TRUE	reported	igd
309	22	43559451	0.012315	0.002049	1.91999e-09	519288	ebi-a-GCST90002351	rs138918	A	G	0.393006	|| id:ebi-a-GCST90002351	TRUE	reported	igd
310	22	18133500	0.022058	0.001925	2.29985e-30	519288	ebi-a-GCST90002351	rs5747308	C	A	0.504471	|| id:ebi-a-GCST90002351	TRUE	reported	igd
311	22	18294697	0.011562	0.00209	3.22998e-08	519288	ebi-a-GCST90002351	rs389347	T	C	0.364409	|| id:ebi-a-GCST90002351	TRUE	reported	igd
312	22	17533056	-0.02068	0.003274	2.74998e-10	519288	ebi-a-GCST90002351	rs5748835	A	G	0.095934	|| id:ebi-a-GCST90002351	TRUE	reported	igd
313	22	31813058	0.018967	0.001985	1.33999e-21	519288	ebi-a-GCST90002351	rs35955747	T	A	0.538868	|| id:ebi-a-GCST90002351	TRUE	reported	igd
314	22	44324730	-0.01613	0.002355	7.73927e-12	519288	ebi-a-GCST90002351	rs738408	T	C	0.216873	|| id:ebi-a-GCST90002351	TRUE	reported	igd

## Sheet: Bas_SNP_C1
	chr.exposure	pos.exposure	beta.exposure	se.exposure	pval.exposure	samplesize.exposure	id.exposure	SNP	effect_allele.exposure	other_allele.exposure	eaf.exposure	exposure	mr_keep.exposure	pval_origin.exposure	data_source.exposure
1	1	236103965	0.079216	0.0033	2.99916e-127	474001	ebi-a-GCST90002292	rs10927074	C	T	0.892265	|| id:ebi-a-GCST90002292	TRUE	reported	igd
2	1	28634072	-0.012975	0.002205	4.09996e-09	474001	ebi-a-GCST90002292	rs693332	G	A	0.568649	|| id:ebi-a-GCST90002292	TRUE	reported	igd
3	1	159175354	0.027771	0.002071	6.02005e-41	474001	ebi-a-GCST90002292	rs12075	A	G	0.579533	|| id:ebi-a-GCST90002292	TRUE	reported	igd
4	1	21506930	-0.02066	0.002069	1.85012e-23	474001	ebi-a-GCST90002292	rs4060971	T	C	0.551092	|| id:ebi-a-GCST90002292	TRUE	reported	igd
5	1	20915418	-0.011709	0.002066	1.49001e-08	474001	ebi-a-GCST90002292	rs603412	G	C	0.431101	|| id:ebi-a-GCST90002292	TRUE	reported	igd
6	1	205639611	-0.025405	0.004578	2.94002e-08	474001	ebi-a-GCST90002292	rs73078376	A	C	0.055641	|| id:ebi-a-GCST90002292	TRUE	reported	igd
7	1	212563114	0.029865	0.002162	2.40991e-43	474001	ebi-a-GCST90002292	rs1086893	C	T	0.343174	|| id:ebi-a-GCST90002292	TRUE	reported	igd
8	1	198994619	-0.014136	0.00237	2.52e-09	474001	ebi-a-GCST90002292	rs6667939	T	C	0.718556	|| id:ebi-a-GCST90002292	TRUE	reported	igd
9	1	150519823	-0.020969	0.003321	2.80001e-10	474001	ebi-a-GCST90002292	rs61819440	A	G	0.108432	|| id:ebi-a-GCST90002292	TRUE	reported	igd
10	1	247719769	-0.026025	0.003975	6.03949e-11	474001	ebi-a-GCST90002292	rs56043070	A	G	0.071468	|| id:ebi-a-GCST90002292	TRUE	reported	igd
11	1	185001740	-0.02517	0.004585	4.12003e-08	474001	ebi-a-GCST90002292	rs201979985	C	T	0.056497	|| id:ebi-a-GCST90002292	TRUE	reported	igd
12	1	87739219	-0.025079	0.003425	2.54976e-13	474001	ebi-a-GCST90002292	rs1537061	C	T	0.098713	|| id:ebi-a-GCST90002292	TRUE	reported	igd
13	1	161614490	-0.016951	0.002197	1.24997e-14	474001	ebi-a-GCST90002292	rs1771582	G	T	0.555297	|| id:ebi-a-GCST90002292	TRUE	reported	igd
14	1	8917102	0.012743	0.002043	4.58997e-10	474001	ebi-a-GCST90002292	rs11121246	G	T	0.502219	|| id:ebi-a-GCST90002292	TRUE	reported	igd
15	1	118139540	-0.016822	0.003077	4.70999e-08	474001	ebi-a-GCST90002292	rs17613339	T	C	0.128384	|| id:ebi-a-GCST90002292	TRUE	reported	igd
16	1	205135600	-0.029063	0.002183	2.19989e-40	474001	ebi-a-GCST90002292	rs11240373	C	A	0.437202	|| id:ebi-a-GCST90002292	TRUE	reported	igd
17	2	219022910	0.014737	0.00205	6.77018e-13	474001	ebi-a-GCST90002292	rs13410318	G	T	0.478742	|| id:ebi-a-GCST90002292	TRUE	reported	igd
18	2	148533708	0.01882	0.002192	9.46019e-18	474001	ebi-a-GCST90002292	rs1424951	C	T	0.334729	|| id:ebi-a-GCST90002292	TRUE	reported	igd
19	2	181844316	0.013815	0.002321	2.71e-09	474001	ebi-a-GCST90002292	rs4595925	T	C	0.725502	|| id:ebi-a-GCST90002292	TRUE	reported	igd
20	2	103092575	0.013669	0.002219	7.43002e-10	474001	ebi-a-GCST90002292	rs6543144	G	A	0.312924	|| id:ebi-a-GCST90002292	TRUE	reported	igd
21	2	113841030	0.012064	0.002085	7.37004e-09	474001	ebi-a-GCST90002292	rs6734238	G	A	0.402301	|| id:ebi-a-GCST90002292	TRUE	reported	igd
22	2	8735869	-0.031667	0.004658	1.08993e-11	474001	ebi-a-GCST90002292	rs62105478	A	G	0.051684	|| id:ebi-a-GCST90002292	TRUE	reported	igd
23	2	112167931	-0.016626	0.002285	3.57026e-13	474001	ebi-a-GCST90002292	rs62160676	C	T	0.296123	|| id:ebi-a-GCST90002292	TRUE	reported	igd
24	2	213844822	0.024035	0.002752	2.63998e-18	474001	ebi-a-GCST90002292	rs73987603	A	G	0.166369	|| id:ebi-a-GCST90002292	TRUE	reported	igd
25	2	182319301	0.015569	0.002067	5.14991e-14	474001	ebi-a-GCST90002292	rs1449263	T	C	0.556421	|| id:ebi-a-GCST90002292	TRUE	reported	igd
26	2	85767735	-0.01396	0.002059	1.24997e-11	474001	ebi-a-GCST90002292	rs2028900	T	C	0.449306	|| id:ebi-a-GCST90002292	TRUE	reported	igd
27	2	145400317	0.021037	0.002263	1.57e-20	474001	ebi-a-GCST90002292	rs1427499	G	A	0.710264	|| id:ebi-a-GCST90002292	TRUE	reported	igd
28	2	65658369	0.020354	0.00215	3.01023e-21	474001	ebi-a-GCST90002292	rs7576126	A	G	0.407264	|| id:ebi-a-GCST90002292	TRUE	reported	igd
29	3	47087837	0.017418	0.002259	1.32008e-14	474001	ebi-a-GCST90002292	rs13063578	A	T	0.400575	|| id:ebi-a-GCST90002292	TRUE	reported	igd
30	3	16908518	-0.036371	0.002483	1.54989e-48	474001	ebi-a-GCST90002292	rs7613595	C	A	0.217603	|| id:ebi-a-GCST90002292	TRUE	reported	igd
31	3	107470613	0.012103	0.002125	1.26e-08	474001	ebi-a-GCST90002292	rs6809506	T	C	0.439683	|| id:ebi-a-GCST90002292	TRUE	reported	igd
32	3	27795397	0.014579	0.002121	6.48037e-12	474001	ebi-a-GCST90002292	rs12497690	C	A	0.371338	|| id:ebi-a-GCST90002292	TRUE	reported	igd
33	3	141206800	-0.0301	0.00419	7.05018e-13	474001	ebi-a-GCST90002292	rs9819371	T	C	0.064572	|| id:ebi-a-GCST90002292	TRUE	reported	igd
34	3	46250652	-0.037064	0.00228	2.22998e-59	474001	ebi-a-GCST90002292	rs3181077	T	C	0.718492	|| id:ebi-a-GCST90002292	TRUE	reported	igd
35	3	128315725	-0.087901	0.003291	4.63447e-157	474001	ebi-a-GCST90002292	rs2335235	C	G	0.107846	|| id:ebi-a-GCST90002292	TRUE	reported	igd
36	3	187424334	-0.016363	0.00211	9.31966e-15	474001	ebi-a-GCST90002292	rs6780544	A	G	0.62255	|| id:ebi-a-GCST90002292	TRUE	reported	igd
37	3	196548403	0.011617	0.002044	1.33999e-08	474001	ebi-a-GCST90002292	rs2342987	A	G	0.5127	|| id:ebi-a-GCST90002292	TRUE	reported	igd
38	3	3198380	-0.033996	0.002785	3.0903e-34	474001	ebi-a-GCST90002292	rs1669340	T	G	0.839194	|| id:ebi-a-GCST90002292	TRUE	reported	igd
39	3	3108242	-0.018851	0.002089	1.9002e-19	474001	ebi-a-GCST90002292	rs340829	G	T	0.427497	|| id:ebi-a-GCST90002292	TRUE	reported	igd
40	4	83585153	-0.017539	0.002312	3.44985e-14	474001	ebi-a-GCST90002292	rs28391520	G	A	0.26741	|| id:ebi-a-GCST90002292	TRUE	reported	igd
41	4	87940205	-0.034946	0.002607	6.03949e-41	474001	ebi-a-GCST90002292	rs56406125	T	G	0.190072	|| id:ebi-a-GCST90002292	TRUE	reported	igd
42	4	55509189	-0.011854	0.002048	7.35005e-09	474001	ebi-a-GCST90002292	rs7684939	A	G	0.488692	|| id:ebi-a-GCST90002292	TRUE	reported	igd
43	4	103407342	-0.014501	0.002087	3.83001e-12	474001	ebi-a-GCST90002292	rs11097787	T	C	0.402632	|| id:ebi-a-GCST90002292	TRUE	reported	igd
44	4	9956821	-0.016599	0.002592	1.55998e-10	474001	ebi-a-GCST90002292	rs4481234	C	T	0.209837	|| id:ebi-a-GCST90002292	TRUE	reported	igd
45	5	10731180	0.015836	0.002799	1.57e-08	474001	ebi-a-GCST90002292	rs2918387	T	G	0.18075	|| id:ebi-a-GCST90002292	TRUE	reported	igd
46	5	150847783	-0.014318	0.002166	3.99025e-11	474001	ebi-a-GCST90002292	rs181548	A	G	0.386399	|| id:ebi-a-GCST90002292	TRUE	reported	igd
47	5	126091428	0.042265	0.00247	1.44012e-65	474001	ebi-a-GCST90002292	rs2271352	C	G	0.225593	|| id:ebi-a-GCST90002292	TRUE	reported	igd
48	5	98187510	-0.026796	0.003727	6.79986e-13	474001	ebi-a-GCST90002292	rs111536497	A	G	0.091213	|| id:ebi-a-GCST90002292	TRUE	reported	igd
49	5	35853319	-0.019117	0.002278	5.08042e-17	474001	ebi-a-GCST90002292	rs13188960	T	G	0.27945	|| id:ebi-a-GCST90002292	TRUE	reported	igd
50	5	54863190	-0.012282	0.002235	3.97e-08	474001	ebi-a-GCST90002292	rs3857286	T	C	0.695123	|| id:ebi-a-GCST90002292	TRUE	reported	igd
51	5	173205318	-0.017777	0.002319	1.86982e-14	474001	ebi-a-GCST90002292	rs2594836	A	G	0.722276	|| id:ebi-a-GCST90002292	TRUE	reported	igd
52	6	32202221	-0.028886	0.002642	8.51922e-28	474001	ebi-a-GCST90002292	rs9267893	T	A	0.21002	|| id:ebi-a-GCST90002292	TRUE	reported	igd
53	6	109605323	0.022467	0.002116	2.60976e-26	474001	ebi-a-GCST90002292	rs9487032	T	G	0.484426	|| id:ebi-a-GCST90002292	TRUE	reported	igd
54	6	135499460	0.023167	0.002147	4.14954e-27	474001	ebi-a-GCST90002292	rs9376098	A	T	0.349186	|| id:ebi-a-GCST90002292	TRUE	reported	igd
55	6	82685793	-0.014665	0.002096	2.72019e-12	474001	ebi-a-GCST90002292	rs10943841	G	T	0.596402	|| id:ebi-a-GCST90002292	TRUE	reported	igd
56	6	7058516	-0.031393	0.004636	1.33015e-11	474001	ebi-a-GCST90002292	rs62393575	C	G	0.053036	|| id:ebi-a-GCST90002292	TRUE	reported	igd
57	6	31242174	0.031209	0.002077	5.46009e-51	474001	ebi-a-GCST90002292	rs2524079	A	G	0.419059	|| id:ebi-a-GCST90002292	TRUE	reported	igd
58	6	107432157	-0.011383	0.002069	3.86999e-08	474001	ebi-a-GCST90002292	rs35045014	A	C	0.455669	|| id:ebi-a-GCST90002292	TRUE	reported	igd
59	6	82463376	-0.029254	0.002288	2.18022e-37	474001	ebi-a-GCST90002292	rs915125	T	C	0.281093	|| id:ebi-a-GCST90002292	TRUE	reported	igd
60	7	8013293	-0.038785	0.004518	9.58076e-18	474001	ebi-a-GCST90002292	rs140289677	G	A	0.058442	|| id:ebi-a-GCST90002292	TRUE	reported	igd
61	7	75270073	-0.023633	0.002142	2.90001e-28	474001	ebi-a-GCST90002292	rs2705789	A	T	0.458931	|| id:ebi-a-GCST90002292	TRUE	reported	igd
62	7	143081942	0.034127	0.0023	9.22996e-50	474001	ebi-a-GCST90002292	rs11772895	C	G	0.277783	|| id:ebi-a-GCST90002292	TRUE	reported	igd
63	7	105320063	0.020951	0.003836	4.84005e-08	474001	ebi-a-GCST90002292	rs71562671	C	T	0.07867	|| id:ebi-a-GCST90002292	TRUE	reported	igd
64	7	92196258	0.021214	0.0028	3.69999e-14	474001	ebi-a-GCST90002292	rs58164473	T	C	0.158769	|| id:ebi-a-GCST90002292	TRUE	reported	igd
65	7	28724374	0.031399	0.002277	3.33964e-43	474001	ebi-a-GCST90002292	rs56388170	T	G	0.293002	|| id:ebi-a-GCST90002292	TRUE	reported	igd
66	7	50370254	0.026584	0.002887	3.48017e-20	474001	ebi-a-GCST90002292	rs149007767	T	C	0.162151	|| id:ebi-a-GCST90002292	TRUE	reported	igd
67	7	129685597	0.014617	0.002124	6.09958e-12	474001	ebi-a-GCST90002292	rs56179563	A	G	0.389066	|| id:ebi-a-GCST90002292	TRUE	reported	igd
68	7	28295265	-0.014708	0.002225	3.97009e-11	474001	ebi-a-GCST90002292	rs177446	T	C	0.348247	|| id:ebi-a-GCST90002292	TRUE	reported	igd
69	7	92408370	-0.075795	0.003477	2.69153e-105	474001	ebi-a-GCST90002292	rs445	T	C	0.096624	|| id:ebi-a-GCST90002292	TRUE	reported	igd
70	7	80283457	0.021448	0.003927	4.82003e-08	474001	ebi-a-GCST90002292	rs3211851	C	A	0.074314	|| id:ebi-a-GCST90002292	TRUE	reported	igd
71	8	70736943	-0.012409	0.002123	5.18e-09	474001	ebi-a-GCST90002292	rs7844108	G	A	0.485065	|| id:ebi-a-GCST90002292	TRUE	reported	igd
72	8	6696927	0.027476	0.002057	1.17004e-40	474001	ebi-a-GCST90002292	rs2977799	G	A	0.50924	|| id:ebi-a-GCST90002292	TRUE	reported	igd
73	8	106590705	-0.018912	0.002307	2.60976e-16	474001	ebi-a-GCST90002292	rs4541868	A	C	0.275638	|| id:ebi-a-GCST90002292	TRUE	reported	igd
74	8	6743973	0.014552	0.002119	6.79047e-12	474001	ebi-a-GCST90002292	rs2738164	C	T	0.595066	|| id:ebi-a-GCST90002292	TRUE	reported	igd
75	8	48651633	-0.045322	0.005335	2.08018e-17	474001	ebi-a-GCST90002292	rs45577137	G	A	0.045208	|| id:ebi-a-GCST90002292	TRUE	reported	igd
76	8	11433780	0.014717	0.002061	9.75888e-13	474001	ebi-a-GCST90002292	rs2409797	C	T	0.534432	|| id:ebi-a-GCST90002292	TRUE	reported	igd
77	8	119114110	-0.017086	0.002111	6.00067e-16	474001	ebi-a-GCST90002292	rs4876400	G	A	0.626316	|| id:ebi-a-GCST90002292	TRUE	reported	igd
78	8	6902043	-0.03494	0.0022	8.931e-57	474001	ebi-a-GCST90002292	rs55690609	A	G	0.322693	|| id:ebi-a-GCST90002292	TRUE	reported	igd
79	8	22974450	-0.023599	0.002683	1.49005e-18	474001	ebi-a-GCST90002292	rs9644063	C	T	0.822008	|| id:ebi-a-GCST90002292	TRUE	reported	igd
80	8	59567885	0.014168	0.002274	4.79005e-10	474001	ebi-a-GCST90002292	rs16923637	T	G	0.286039	|| id:ebi-a-GCST90002292	TRUE	reported	igd
81	8	130673600	-0.014633	0.002257	9.30037e-11	474001	ebi-a-GCST90002292	rs6991966	T	G	0.289029	|| id:ebi-a-GCST90002292	TRUE	reported	igd
82	9	22142756	-0.020682	0.002779	1.02991e-13	474001	ebi-a-GCST90002292	rs12376511	C	T	0.162947	|| id:ebi-a-GCST90002292	TRUE	reported	igd
83	9	21986847	0.016416	0.002286	7.14003e-13	474001	ebi-a-GCST90002292	rs3731211	A	T	0.720311	|| id:ebi-a-GCST90002292	TRUE	reported	igd
84	9	135879138	-0.016647	0.002317	7.0194e-13	474001	ebi-a-GCST90002292	rs1633768	T	C	0.275307	|| id:ebi-a-GCST90002292	TRUE	reported	igd
85	9	82233842	0.016724	0.002799	2.37001e-09	474001	ebi-a-GCST90002292	rs7044519	G	T	0.16139	|| id:ebi-a-GCST90002292	TRUE	reported	igd
86	9	113945067	-0.013303	0.002049	8.75992e-11	474001	ebi-a-GCST90002292	rs2150052	T	A	0.50554	|| id:ebi-a-GCST90002292	TRUE	reported	igd
87	9	140015081	-0.036645	0.006338	7.58997e-09	474001	ebi-a-GCST90002292	rs140737965	T	G	0.0336	|| id:ebi-a-GCST90002292	TRUE	reported	igd
88	10	126355129	0.019847	0.002131	1.33999e-20	474001	ebi-a-GCST90002292	rs3781452	T	C	0.632095	|| id:ebi-a-GCST90002292	TRUE	reported	igd
89	10	77140864	-0.016071	0.002107	2.5398e-14	474001	ebi-a-GCST90002292	rs7078507	G	A	0.609239	|| id:ebi-a-GCST90002292	TRUE	reported	igd
90	10	102096354	-0.016926	0.002224	2.86022e-14	474001	ebi-a-GCST90002292	rs2148204	A	C	0.363883	|| id:ebi-a-GCST90002292	TRUE	reported	igd
91	10	28787794	0.021112	0.002737	1.29003e-14	474001	ebi-a-GCST90002292	rs2790430	C	A	0.830072	|| id:ebi-a-GCST90002292	TRUE	reported	igd
92	10	13498371	-0.012492	0.002234	2.29002e-08	474001	ebi-a-GCST90002292	rs10906375	G	A	0.300993	|| id:ebi-a-GCST90002292	TRUE	reported	igd
93	10	101274033	-0.01313	0.002268	7.29995e-09	474001	ebi-a-GCST90002292	rs10883359	G	A	0.284616	|| id:ebi-a-GCST90002292	TRUE	reported	igd
94	10	50376394	-0.013947	0.002461	1.47999e-08	474001	ebi-a-GCST90002292	rs72786903	T	C	0.222439	|| id:ebi-a-GCST90002292	TRUE	reported	igd
95	10	960761	0.048265	0.002498	3.85035e-83	474001	ebi-a-GCST90002292	rs12762973	G	C	0.23708	|| id:ebi-a-GCST90002292	TRUE	reported	igd
96	10	73508791	-0.011699	0.002089	2.18998e-08	474001	ebi-a-GCST90002292	rs748113	C	T	0.436133	|| id:ebi-a-GCST90002292	TRUE	reported	igd
97	10	26734518	0.02368	0.002093	1.22999e-29	474001	ebi-a-GCST90002292	rs11595895	A	C	0.402655	|| id:ebi-a-GCST90002292	TRUE	reported	igd
98	11	3965428	0.014086	0.002188	1.26e-10	474001	ebi-a-GCST90002292	rs1452048	T	G	0.329782	|| id:ebi-a-GCST90002292	TRUE	reported	igd
99	11	65667796	-0.012044	0.002066	5.73997e-09	474001	ebi-a-GCST90002292	rs1058068	A	G	0.443017	|| id:ebi-a-GCST90002292	TRUE	reported	igd
100	11	32077472	-0.01662	0.002297	4.82948e-13	474001	ebi-a-GCST90002292	rs742631	T	C	0.28374	|| id:ebi-a-GCST90002292	TRUE	reported	igd
101	11	128149065	-0.012711	0.002073	8.96995e-10	474001	ebi-a-GCST90002292	rs722345	A	G	0.425137	|| id:ebi-a-GCST90002292	TRUE	reported	igd
102	11	128562098	0.01697	0.002242	3.93007e-14	474001	ebi-a-GCST90002292	rs695113	T	C	0.696269	|| id:ebi-a-GCST90002292	TRUE	reported	igd
103	11	72946279	0.102642	0.004745	1.02094e-103	474001	ebi-a-GCST90002292	rs74472890	C	T	0.04944	|| id:ebi-a-GCST90002292	TRUE	reported	igd
104	11	89654536	-0.02157	0.002342	3.41979e-20	474001	ebi-a-GCST90002292	rs4753251	A	T	0.727861	|| id:ebi-a-GCST90002292	TRUE	reported	igd
105	11	33876424	-0.030847	0.005645	4.74002e-08	474001	ebi-a-GCST90002292	rs567468016	G	A	0.041741	|| id:ebi-a-GCST90002292	TRUE	reported	igd
106	11	2366260	-0.026341	0.003664	6.79047e-13	474001	ebi-a-GCST90002292	rs61871633	T	C	0.085694	|| id:ebi-a-GCST90002292	TRUE	reported	igd
107	11	113957880	0.015734	0.002124	1.33015e-13	474001	ebi-a-GCST90002292	rs2606724	A	G	0.453028	|| id:ebi-a-GCST90002292	TRUE	reported	igd
108	11	305619	0.018366	0.002068	6.96947e-19	474001	ebi-a-GCST90002292	rs6421984	C	T	0.514051	|| id:ebi-a-GCST90002292	TRUE	reported	igd
109	12	6499533	0.023189	0.003001	1.15001e-14	474001	ebi-a-GCST90002292	rs2286599	A	G	0.141728	|| id:ebi-a-GCST90002292	TRUE	reported	igd
110	12	12514842	0.013481	0.002399	1.94998e-08	474001	ebi-a-GCST90002292	rs6488516	T	C	0.757717	|| id:ebi-a-GCST90002292	TRUE	reported	igd
111	12	111884608	-0.02822	0.002051	5.08042e-43	474001	ebi-a-GCST90002292	rs3184504	C	T	0.518576	|| id:ebi-a-GCST90002292	TRUE	reported	igd
112	12	80317335	-0.024628	0.004396	2.15998e-08	474001	ebi-a-GCST90002292	rs2596799	T	C	0.942382	|| id:ebi-a-GCST90002292	TRUE	reported	igd
113	12	51740350	0.104693	0.009859	2.61999e-26	474001	ebi-a-GCST90002292	rs17860282	T	C	0.011189	|| id:ebi-a-GCST90002292	TRUE	reported	igd
114	12	27103449	0.022392	0.003534	2.43002e-10	474001	ebi-a-GCST90002292	rs146970669	A	G	0.094107	|| id:ebi-a-GCST90002292	TRUE	reported	igd
115	12	66698461	0.018347	0.002052	4.02995e-19	474001	ebi-a-GCST90002292	rs2118140	G	A	0.528383	|| id:ebi-a-GCST90002292	TRUE	reported	igd
116	12	129302255	-0.013524	0.002127	2.10999e-10	474001	ebi-a-GCST90002292	rs4475963	G	T	0.370213	|| id:ebi-a-GCST90002292	TRUE	reported	igd
117	12	76981753	0.028439	0.004091	3.74973e-12	474001	ebi-a-GCST90002292	rs75084335	G	C	0.069244	|| id:ebi-a-GCST90002292	TRUE	reported	igd
118	13	37025916	-0.013376	0.002291	5.43e-09	474001	ebi-a-GCST90002292	rs4941839	A	G	0.714109	|| id:ebi-a-GCST90002292	TRUE	reported	igd
119	13	41170140	0.052069	0.007062	1.7398e-13	474001	ebi-a-GCST90002292	rs2701863	T	C	0.305823	|| id:ebi-a-GCST90002292	TRUE	reported	igd
120	13	28604007	0.081896	0.009385	2.77971e-18	474001	ebi-a-GCST90002292	rs76428106	C	T	0.013391	|| id:ebi-a-GCST90002292	TRUE	reported	igd
121	14	75807762	-0.019316	0.002422	1.59993e-15	474001	ebi-a-GCST90002292	rs72721631	A	C	0.237093	|| id:ebi-a-GCST90002292	TRUE	reported	igd
122	14	57857162	0.028179	0.002564	4.58987e-28	474001	ebi-a-GCST90002292	rs11158159	C	G	0.769788	|| id:ebi-a-GCST90002292	TRUE	reported	igd
123	14	35366971	0.01288	0.00223	7.89005e-09	474001	ebi-a-GCST90002292	rs114917114	G	A	0.35372	|| id:ebi-a-GCST90002292	TRUE	reported	igd
124	14	23588731	0.034388	0.002255	1.89017e-52	474001	ebi-a-GCST90002292	rs2239635	C	G	0.70425	|| id:ebi-a-GCST90002292	TRUE	reported	igd
125	14	88454910	-0.016386	0.002078	3.29989e-15	474001	ebi-a-GCST90002292	rs2289511	A	G	0.582293	|| id:ebi-a-GCST90002292	TRUE	reported	igd
126	15	64548734	-0.03429	0.004663	1.99986e-13	474001	ebi-a-GCST90002292	rs62021606	G	T	0.050595	|| id:ebi-a-GCST90002292	TRUE	reported	igd
127	15	65744861	-0.012274	0.002075	3.42997e-09	474001	ebi-a-GCST90002292	rs8023716	C	G	0.426296	|| id:ebi-a-GCST90002292	TRUE	reported	igd
128	15	50545159	0.022675	0.002529	3.29989e-19	474001	ebi-a-GCST90002292	rs2070596	A	T	0.211403	|| id:ebi-a-GCST90002292	TRUE	reported	igd
129	15	101748227	0.026075	0.003356	8.23948e-15	474001	ebi-a-GCST90002292	rs67175901	T	C	0.108202	|| id:ebi-a-GCST90002292	TRUE	reported	igd
130	15	91009484	-0.030894	0.00205	2.71019e-51	474001	ebi-a-GCST90002292	rs2074585	A	G	0.514859	|| id:ebi-a-GCST90002292	TRUE	reported	igd
131	15	81888088	0.014544	0.002451	3.03997e-09	474001	ebi-a-GCST90002292	rs12443468	G	A	0.225894	|| id:ebi-a-GCST90002292	TRUE	reported	igd
132	16	16123048	-0.017944	0.002172	1.51985e-16	474001	ebi-a-GCST90002292	rs875740	A	C	0.665329	|| id:ebi-a-GCST90002292	TRUE	reported	igd
133	16	88517722	0.023452	0.002204	2.06016e-26	474001	ebi-a-GCST90002292	rs12447180	C	T	0.323627	|| id:ebi-a-GCST90002292	TRUE	reported	igd
134	16	57570561	-0.014985	0.002233	2.01002e-11	474001	ebi-a-GCST90002292	rs9928015	T	G	0.302009	|| id:ebi-a-GCST90002292	TRUE	reported	igd
135	16	30471109	0.016801	0.002081	7.18952e-16	474001	ebi-a-GCST90002292	rs7196129	C	T	0.529408	|| id:ebi-a-GCST90002292	TRUE	reported	igd
136	16	87900991	0.01527	0.00251	1.2e-09	474001	ebi-a-GCST90002292	rs72814377	A	C	0.21807	|| id:ebi-a-GCST90002292	TRUE	reported	igd
137	16	74523273	0.015904	0.002723	5.33998e-09	474001	ebi-a-GCST90002292	rs71391089	T	G	0.170388	|| id:ebi-a-GCST90002292	TRUE	reported	igd
138	16	84581684	0.016173	0.002392	1.42004e-11	474001	ebi-a-GCST90002292	rs247833	A	G	0.248859	|| id:ebi-a-GCST90002292	TRUE	reported	igd
139	17	56404625	0.036727	0.005871	4.06996e-10	474001	ebi-a-GCST90002292	rs11656162	C	G	0.033113	|| id:ebi-a-GCST90002292	TRUE	reported	igd
140	17	38159335	-0.046353	0.002071	7.70903e-111	474001	ebi-a-GCST90002292	rs12941811	C	T	0.578198	|| id:ebi-a-GCST90002292	TRUE	reported	igd
141	17	56358429	0.043291	0.004593	4.58036e-21	474001	ebi-a-GCST90002292	rs34097845	T	C	0.056678	|| id:ebi-a-GCST90002292	TRUE	reported	igd
142	17	57929535	-0.024975	0.002055	5.83042e-34	474001	ebi-a-GCST90002292	rs1295927	G	A	0.447843	|| id:ebi-a-GCST90002292	TRUE	reported	igd
143	17	2883320	-0.01342	0.002193	9.59997e-10	474001	ebi-a-GCST90002292	rs7503461	T	C	0.318513	|| id:ebi-a-GCST90002292	TRUE	reported	igd
144	17	72744512	-0.015358	0.002223	5.14044e-12	474001	ebi-a-GCST90002292	rs2384952	C	T	0.538552	|| id:ebi-a-GCST90002292	TRUE	reported	igd
145	18	60920854	-0.124742	0.006145	1.46994e-91	474001	ebi-a-GCST90002292	rs17758695	T	C	0.029551	|| id:ebi-a-GCST90002292	TRUE	reported	igd
146	18	23590203	0.014017	0.002241	4.14e-10	474001	ebi-a-GCST90002292	rs2959356	G	A	0.298096	|| id:ebi-a-GCST90002292	TRUE	reported	igd
147	18	9851388	-0.01406	0.002162	8.12082e-11	474001	ebi-a-GCST90002292	rs561102	T	C	0.65494	|| id:ebi-a-GCST90002292	TRUE	reported	igd
148	19	837190	-0.028841	0.002472	2.07014e-31	474001	ebi-a-GCST90002292	rs76427287	C	T	0.254032	|| id:ebi-a-GCST90002292	TRUE	reported	igd
149	19	33754548	-0.130213	0.003757	1e-200	474001	ebi-a-GCST90002292	rs78744187	T	C	0.081739	|| id:ebi-a-GCST90002292	TRUE	reported	igd
150	19	52160743	0.01903	0.003214	3.27997e-09	474001	ebi-a-GCST90002292	rs7259861	A	C	0.114959	|| id:ebi-a-GCST90002292	TRUE	reported	igd
151	19	38897162	0.072748	0.005691	2.25996e-37	474001	ebi-a-GCST90002292	rs35226967	A	T	0.034475	|| id:ebi-a-GCST90002292	TRUE	reported	igd
152	19	40218097	-0.011337	0.002048	3.17001e-08	474001	ebi-a-GCST90002292	rs386545	A	G	0.481133	|| id:ebi-a-GCST90002292	TRUE	reported	igd
153	19	16568197	0.022731	0.002225	1.79019e-24	474001	ebi-a-GCST90002292	rs2607278	T	C	0.306108	|| id:ebi-a-GCST90002292	TRUE	reported	igd
154	19	51728477	-0.016693	0.002188	2.44006e-14	474001	ebi-a-GCST90002292	rs12459419	T	C	0.322962	|| id:ebi-a-GCST90002292	TRUE	reported	igd
155	19	19743730	-0.021612	0.002364	6.41062e-20	474001	ebi-a-GCST90002292	rs8113682	G	T	0.747423	|| id:ebi-a-GCST90002292	TRUE	reported	igd
156	20	1931001	-0.016734	0.00233	7.1796e-13	474001	ebi-a-GCST90002292	rs6045612	T	C	0.26377	|| id:ebi-a-GCST90002292	TRUE	reported	igd
157	20	31078606	-0.015863	0.002179	3.44033e-13	474001	ebi-a-GCST90002292	rs4911235	C	G	0.331922	|| id:ebi-a-GCST90002292	TRUE	reported	igd
158	20	49150510	0.01369	0.002337	4.79999e-09	474001	ebi-a-GCST90002292	rs6091176	T	C	0.261115	|| id:ebi-a-GCST90002292	TRUE	reported	igd
159	20	62196253	0.012281	0.002091	4.41998e-09	474001	ebi-a-GCST90002292	rs310631	A	C	0.411889	|| id:ebi-a-GCST90002292	TRUE	reported	igd
160	20	43537200	-0.021088	0.002287	3.14992e-20	474001	ebi-a-GCST90002292	rs16989483	C	T	0.274125	|| id:ebi-a-GCST90002292	TRUE	reported	igd
161	20	31263342	0.032512	0.002901	4.12003e-29	474001	ebi-a-GCST90002292	rs6141781	T	C	0.147056	|| id:ebi-a-GCST90002292	TRUE	reported	igd
162	21	36789420	0.064177	0.006916	1.82012e-20	474001	ebi-a-GCST90002292	rs138595256	G	C	0.025574	|| id:ebi-a-GCST90002292	TRUE	reported	igd
163	21	39868781	0.01297	0.002086	5.19996e-10	474001	ebi-a-GCST90002292	rs11910637	G	A	0.414073	|| id:ebi-a-GCST90002292	TRUE	reported	igd
164	22	45647347	-0.013524	0.002066	6.13056e-11	474001	ebi-a-GCST90002292	rs5765233	T	C	0.446151	|| id:ebi-a-GCST90002292	TRUE	reported	igd
165	22	19972559	0.014208	0.002264	3.57998e-10	474001	ebi-a-GCST90002292	rs2238784	A	G	0.286518	|| id:ebi-a-GCST90002292	TRUE	reported	igd
166	22	24642009	-0.015157	0.002317	6.34016e-11	474001	ebi-a-GCST90002292	rs34288539	T	C	0.273948	|| id:ebi-a-GCST90002292	TRUE	reported	igd
167	22	41405753	0.03512	0.004154	2.96006e-17	474001	ebi-a-GCST90002292	rs34780507	G	A	0.065683	|| id:ebi-a-GCST90002292	TRUE	reported	igd

## Sheet: Eos_SNP_C1
	chr.exposure	pos.exposure	beta.exposure	se.exposure	pval.exposure	samplesize.exposure	id.exposure	SNP	effect_allele.exposure	other_allele.exposure	eaf.exposure	exposure	mr_keep.exposure	pval_origin.exposure	data_source.exposure
1	1	23850584	-0.017272	0.002079	1.00995e-16	474237	ebi-a-GCST90002298	rs144287473	A	C	0.523509	|| id:ebi-a-GCST90002298	TRUE	reported	igd
2	1	8504421	0.01933	0.002017	9.88098e-22	474237	ebi-a-GCST90002298	rs159963	A	C	0.581974	|| id:ebi-a-GCST90002298	TRUE	reported	igd
3	1	221092838	-0.024977	0.002552	1.35988e-22	474237	ebi-a-GCST90002298	rs1414517	G	C	0.187298	|| id:ebi-a-GCST90002298	TRUE	reported	igd
4	1	242023898	-0.0334	0.005569	2.07e-09	474237	ebi-a-GCST90002298	rs4149909	G	A	0.032649	|| id:ebi-a-GCST90002298	TRUE	reported	igd
5	1	226923505	0.026773	0.004244	2.90998e-10	474237	ebi-a-GCST90002298	rs708776	T	G	0.940532	|| id:ebi-a-GCST90002298	TRUE	reported	igd
6	1	79358827	0.041661	0.005053	1.72982e-16	474237	ebi-a-GCST90002298	rs1968956	T	G	0.039893	|| id:ebi-a-GCST90002298	TRUE	reported	igd
7	1	87752000	0.037659	0.003052	6.06038e-35	474237	ebi-a-GCST90002298	rs6684992	T	A	0.119465	|| id:ebi-a-GCST90002298	TRUE	reported	igd
8	1	161168189	-0.025253	0.003211	3.8699e-15	474237	ebi-a-GCST90002298	rs34448954	T	C	0.106374	|| id:ebi-a-GCST90002298	TRUE	reported	igd
9	1	24199290	0.021853	0.002002	1.05999e-27	474237	ebi-a-GCST90002298	rs2502995	C	T	0.57046	|| id:ebi-a-GCST90002298	TRUE	reported	igd
10	1	12099345	0.039991	0.003364	1.46016e-32	474237	ebi-a-GCST90002298	rs35249183	G	A	0.099837	|| id:ebi-a-GCST90002298	TRUE	reported	igd
11	1	111319655	-0.014687	0.002335	3.27002e-10	474237	ebi-a-GCST90002298	rs1494316	C	G	0.23455	|| id:ebi-a-GCST90002298	TRUE	reported	igd
12	1	93538949	-0.023291	0.002563	1.07994e-19	474237	ebi-a-GCST90002298	rs11807602	G	C	0.189708	|| id:ebi-a-GCST90002298	TRUE	reported	igd
13	1	65210790	-0.080949	0.010084	1.03992e-15	474237	ebi-a-GCST90002298	rs567910619	T	C	0.011007	|| id:ebi-a-GCST90002298	TRUE	reported	igd
14	1	120652158	0.016722	0.002236	7.93049e-14	474237	ebi-a-GCST90002298	rs2793925	A	T	0.684499	|| id:ebi-a-GCST90002298	TRUE	reported	igd
15	1	229693846	-0.017147	0.002441	2.23975e-12	474237	ebi-a-GCST90002298	rs4148757	C	A	0.210055	|| id:ebi-a-GCST90002298	TRUE	reported	igd
16	1	181060618	-0.014584	0.002027	6.46994e-13	474237	ebi-a-GCST90002298	rs4287133	A	G	0.593753	|| id:ebi-a-GCST90002298	TRUE	reported	igd
17	1	199012478	-0.032696	0.002257	1.6099e-47	474237	ebi-a-GCST90002298	rs1036332	C	A	0.737405	|| id:ebi-a-GCST90002298	TRUE	reported	igd
18	1	101652522	-0.043024	0.00316	3.55959e-42	474237	ebi-a-GCST90002298	rs111759324	T	C	0.110759	|| id:ebi-a-GCST90002298	TRUE	reported	igd
19	1	204549375	0.014481	0.00214	1.36994e-11	474237	ebi-a-GCST90002298	rs10793765	G	A	0.685298	|| id:ebi-a-GCST90002298	TRUE	reported	igd
20	1	198666232	-0.039356	0.002903	7.85055e-42	474237	ebi-a-GCST90002298	rs2296618	G	A	0.137256	|| id:ebi-a-GCST90002298	TRUE	reported	igd
21	1	9699377	-0.014281	0.002119	1.66994e-11	474237	ebi-a-GCST90002298	rs9430544	A	T	0.346436	|| id:ebi-a-GCST90002298	TRUE	reported	igd
22	1	150595537	-0.041331	0.002388	4.8899e-67	474237	ebi-a-GCST90002298	rs11204682	T	G	0.223016	|| id:ebi-a-GCST90002298	TRUE	reported	igd
23	1	172796505	0.020115	0.002015	1.9002e-23	474237	ebi-a-GCST90002298	rs6672031	G	C	0.48634	|| id:ebi-a-GCST90002298	TRUE	reported	igd
24	1	173223863	0.017168	0.00201	1.39991e-17	474237	ebi-a-GCST90002298	rs844648	A	G	0.436399	|| id:ebi-a-GCST90002298	TRUE	reported	igd
25	1	65423447	-0.041319	0.00328	2.35993e-36	474237	ebi-a-GCST90002298	rs12408934	A	G	0.10259	|| id:ebi-a-GCST90002298	TRUE	reported	igd
26	1	28469369	-0.029961	0.004219	1.27997e-12	474237	ebi-a-GCST90002298	rs116339278	T	A	0.060191	|| id:ebi-a-GCST90002298	TRUE	reported	igd
27	1	42370787	0.026184	0.002014	1.26999e-38	474237	ebi-a-GCST90002298	rs1004870	T	C	0.588952	|| id:ebi-a-GCST90002298	TRUE	reported	igd
28	2	148490202	0.015085	0.002216	1.02991e-11	474237	ebi-a-GCST90002298	rs12691761	G	C	0.302031	|| id:ebi-a-GCST90002298	TRUE	reported	igd
29	2	65656969	0.018707	0.002006	1.18987e-20	474237	ebi-a-GCST90002298	rs7569084	T	C	0.584311	|| id:ebi-a-GCST90002298	TRUE	reported	igd
30	2	61770126	-0.015442	0.002034	3.33964e-14	474237	ebi-a-GCST90002298	rs1562309	A	C	0.614025	|| id:ebi-a-GCST90002298	TRUE	reported	igd
31	2	136809033	-0.017937	0.002343	2.03986e-14	474237	ebi-a-GCST90002298	rs11678022	T	A	0.727727	|| id:ebi-a-GCST90002298	TRUE	reported	igd
32	2	97207321	0.047465	0.002032	1.1695e-120	474237	ebi-a-GCST90002298	rs2579506	A	G	0.386176	|| id:ebi-a-GCST90002298	TRUE	reported	igd
33	2	242698640	-0.045886	0.002267	4.73042e-91	474237	ebi-a-GCST90002298	rs34290285	A	G	0.257132	|| id:ebi-a-GCST90002298	TRUE	reported	igd
34	2	28686568	-0.022977	0.00198	4.08978e-31	474237	ebi-a-GCST90002298	rs11695281	T	C	0.514407	|| id:ebi-a-GCST90002298	TRUE	reported	igd
35	2	112395534	0.03047	0.002346	1.51985e-38	474237	ebi-a-GCST90002298	rs7593992	C	T	0.768386	|| id:ebi-a-GCST90002298	TRUE	reported	igd
36	2	231091223	0.02283	0.002519	1.3499e-19	474237	ebi-a-GCST90002298	rs13397985	G	T	0.189598	|| id:ebi-a-GCST90002298	TRUE	reported	igd
37	2	8757326	-0.030245	0.004452	1.13006e-11	474237	ebi-a-GCST90002298	rs62105489	T	C	0.052894	|| id:ebi-a-GCST90002298	TRUE	reported	igd
38	2	30431747	0.014321	0.002531	1.55998e-08	474237	ebi-a-GCST90002298	rs4951985	A	T	0.191375	|| id:ebi-a-GCST90002298	TRUE	reported	igd
39	2	234113301	-0.02987	0.002518	2.03986e-32	474237	ebi-a-GCST90002298	rs9247	T	C	0.190315	|| id:ebi-a-GCST90002298	TRUE	reported	igd
40	2	158520905	0.02494	0.002947	2.73968e-17	474237	ebi-a-GCST90002298	rs10195713	T	C	0.864395	|| id:ebi-a-GCST90002298	TRUE	reported	igd
41	2	74248871	-0.014357	0.00214	2.03002e-11	474237	ebi-a-GCST90002298	rs4853003	G	A	0.308274	|| id:ebi-a-GCST90002298	TRUE	reported	igd
42	2	242131237	-0.01218	0.002203	3.29997e-08	474237	ebi-a-GCST90002298	rs11686848	T	C	0.279882	|| id:ebi-a-GCST90002298	TRUE	reported	igd
43	2	134991024	0.014595	0.002535	8.81008e-09	474237	ebi-a-GCST90002298	rs1257192	G	A	0.812097	|| id:ebi-a-GCST90002298	TRUE	reported	igd
44	2	197027792	0.012746	0.002069	7.43002e-10	474237	ebi-a-GCST90002298	rs1519602	G	T	0.647802	|| id:ebi-a-GCST90002298	TRUE	reported	igd
45	2	207947633	-0.012859	0.002201	5.26999e-09	474237	ebi-a-GCST90002298	rs1263595	C	T	0.28783	|| id:ebi-a-GCST90002298	TRUE	reported	igd
46	2	43146109	-0.016957	0.002505	1.33999e-11	474237	ebi-a-GCST90002298	rs79635759	C	A	0.195513	|| id:ebi-a-GCST90002298	TRUE	reported	igd
47	2	98611701	-0.017065	0.002384	8.56052e-13	474237	ebi-a-GCST90002298	rs2279826	C	G	0.77753	|| id:ebi-a-GCST90002298	TRUE	reported	igd
48	2	102971200	-0.07986	0.002169	1e-200	474237	ebi-a-GCST90002298	rs9807989	C	T	0.327617	|| id:ebi-a-GCST90002298	TRUE	reported	igd
49	2	72047059	-0.017681	0.003076	9.24996e-09	474237	ebi-a-GCST90002298	rs7570930	T	C	0.8813	|| id:ebi-a-GCST90002298	TRUE	reported	igd
50	2	8438693	-0.02669	0.002104	7.54918e-37	474237	ebi-a-GCST90002298	rs346835	T	C	0.328293	|| id:ebi-a-GCST90002298	TRUE	reported	igd
51	2	43451957	-0.027093	0.003809	1.18005e-12	474237	ebi-a-GCST90002298	rs149290349	A	G	0.074881	|| id:ebi-a-GCST90002298	TRUE	reported	igd
52	2	54780203	0.015278	0.00253	1.59001e-09	474237	ebi-a-GCST90002298	rs61126015	A	G	0.188233	|| id:ebi-a-GCST90002298	TRUE	reported	igd
53	2	145400317	0.018666	0.002183	1.29987e-17	474237	ebi-a-GCST90002298	rs1427499	G	A	0.710269	|| id:ebi-a-GCST90002298	TRUE	reported	igd
54	2	112220359	0.016432	0.0024	7.89042e-12	474237	ebi-a-GCST90002298	rs1448187	C	T	0.699861	|| id:ebi-a-GCST90002298	TRUE	reported	igd
55	2	85810734	-0.016861	0.002237	5.08042e-14	474237	ebi-a-GCST90002298	rs2366640	C	A	0.31921	|| id:ebi-a-GCST90002298	TRUE	reported	igd
56	2	28875673	-0.012735	0.002133	2.42003e-09	474237	ebi-a-GCST90002298	rs6753015	T	A	0.314802	|| id:ebi-a-GCST90002298	TRUE	reported	igd
57	2	213830187	-0.063977	0.002243	8.35603e-179	474237	ebi-a-GCST90002298	rs6750754	G	T	0.264203	|| id:ebi-a-GCST90002298	TRUE	reported	igd
58	2	213898232	-0.047583	0.003614	1.46994e-39	474237	ebi-a-GCST90002298	rs1586068	G	A	0.917634	|| id:ebi-a-GCST90002298	TRUE	reported	igd
59	2	169695031	0.01471	0.002192	2.03002e-11	474237	ebi-a-GCST90002298	rs10930337	T	C	0.284759	|| id:ebi-a-GCST90002298	TRUE	reported	igd
60	2	182308836	0.017166	0.002002	1.03992e-17	474237	ebi-a-GCST90002298	rs6731125	C	T	0.564761	|| id:ebi-a-GCST90002298	TRUE	reported	igd
61	2	191973034	0.013265	0.002402	3.40997e-08	474237	ebi-a-GCST90002298	rs10174238	A	G	0.765591	|| id:ebi-a-GCST90002298	TRUE	reported	igd
62	3	12259545	-0.028788	0.002056	1.65006e-44	474237	ebi-a-GCST90002298	rs310747	G	T	0.624992	|| id:ebi-a-GCST90002298	TRUE	reported	igd
63	3	71452860	-0.012742	0.002239	1.29999e-08	474237	ebi-a-GCST90002298	rs9840310	G	A	0.734621	|| id:ebi-a-GCST90002298	TRUE	reported	igd
64	3	3153339	-0.03387	0.002045	1.55991e-61	474237	ebi-a-GCST90002298	rs1695315	A	G	0.605423	|| id:ebi-a-GCST90002298	TRUE	reported	igd
65	3	112804092	-0.012804	0.002009	1.91999e-10	474237	ebi-a-GCST90002298	rs13088861	G	C	0.590386	|| id:ebi-a-GCST90002298	TRUE	reported	igd
66	3	25348620	0.016125	0.002091	1.29987e-14	474237	ebi-a-GCST90002298	rs322692	A	G	0.345083	|| id:ebi-a-GCST90002298	TRUE	reported	igd
67	3	183737498	0.014864	0.002111	1.99022e-12	474237	ebi-a-GCST90002298	rs55846170	G	A	0.324804	|| id:ebi-a-GCST90002298	TRUE	reported	igd
68	3	33049152	0.015707	0.001989	2.9902e-15	474237	ebi-a-GCST90002298	rs1133253	T	C	0.505089	|| id:ebi-a-GCST90002298	TRUE	reported	igd
69	3	169488691	0.024869	0.002402	4.25991e-25	474237	ebi-a-GCST90002298	rs191674933	T	A	0.240219	|| id:ebi-a-GCST90002298	TRUE	reported	igd
70	3	27772014	0.020226	0.00199	3.0903e-24	474237	ebi-a-GCST90002298	rs1353286	G	T	0.453022	|| id:ebi-a-GCST90002298	TRUE	reported	igd
71	3	122014682	0.01798	0.002127	2.9703e-17	474237	ebi-a-GCST90002298	rs13061521	T	A	0.316264	|| id:ebi-a-GCST90002298	TRUE	reported	igd
72	3	128300468	0.120719	0.003053	1e-200	474237	ebi-a-GCST90002298	rs4857909	G	A	0.87972	|| id:ebi-a-GCST90002298	TRUE	reported	igd
73	3	72172181	0.017597	0.002617	1.82012e-11	474237	ebi-a-GCST90002298	rs7646695	T	C	0.17966	|| id:ebi-a-GCST90002298	TRUE	reported	igd
74	3	42906116	0.062272	0.004111	8.8308e-52	474237	ebi-a-GCST90002298	rs2228467	C	T	0.061584	|| id:ebi-a-GCST90002298	TRUE	reported	igd
75	3	188441161	0.028359	0.002157	1.93019e-39	474237	ebi-a-GCST90002298	rs9815874	T	C	0.299538	|| id:ebi-a-GCST90002298	TRUE	reported	igd
76	3	196544117	0.01588	0.00198	1.10002e-15	474237	ebi-a-GCST90002298	rs13080125	C	T	0.518826	|| id:ebi-a-GCST90002298	TRUE	reported	igd
77	3	98707112	0.014092	0.00214	4.70002e-11	474237	ebi-a-GCST90002298	rs62276887	C	T	0.346163	|| id:ebi-a-GCST90002298	TRUE	reported	igd
78	3	142323770	-0.016119	0.002772	6.20998e-09	474237	ebi-a-GCST90002298	rs9844137	A	T	0.161362	|| id:ebi-a-GCST90002298	TRUE	reported	igd
79	3	171503934	-0.019559	0.002988	6.10942e-11	474237	ebi-a-GCST90002298	rs73176183	C	T	0.125715	|| id:ebi-a-GCST90002298	TRUE	reported	igd
80	3	112059768	-0.024714	0.001979	9.54993e-36	474237	ebi-a-GCST90002298	rs1131199	G	C	0.529533	|| id:ebi-a-GCST90002298	TRUE	reported	igd
81	3	128559710	-0.032393	0.00592	4.54999e-08	474237	ebi-a-GCST90002298	rs113631892	T	C	0.030914	|| id:ebi-a-GCST90002298	TRUE	reported	igd
82	3	150941492	-0.015734	0.002175	4.84953e-13	474237	ebi-a-GCST90002298	rs4680250	G	C	0.692997	|| id:ebi-a-GCST90002298	TRUE	reported	igd
83	3	141206800	-0.023065	0.004043	1.2e-08	474237	ebi-a-GCST90002298	rs9819371	T	C	0.064563	|| id:ebi-a-GCST90002298	TRUE	reported	igd
84	3	48768680	0.023133	0.001983	2.08978e-31	474237	ebi-a-GCST90002298	rs6799186	T	C	0.497106	|| id:ebi-a-GCST90002298	TRUE	reported	igd
85	3	101281534	0.018183	0.002001	1.08993e-19	474237	ebi-a-GCST90002298	rs4618204	C	T	0.443836	|| id:ebi-a-GCST90002298	TRUE	reported	igd
86	3	10233524	0.018987	0.002007	3.33964e-21	474237	ebi-a-GCST90002298	rs155583	T	C	0.566092	|| id:ebi-a-GCST90002298	TRUE	reported	igd
87	4	57738491	0.015386	0.0024	1.5e-10	474237	ebi-a-GCST90002298	rs62308111	T	G	0.221457	|| id:ebi-a-GCST90002298	TRUE	reported	igd
88	4	6906076	-0.014708	0.002434	1.55998e-09	474237	ebi-a-GCST90002298	rs7687708	G	T	0.219981	|| id:ebi-a-GCST90002298	TRUE	reported	igd
89	4	103449131	-0.063217	0.006522	3.46976e-22	474237	ebi-a-GCST90002298	rs113473633	G	A	0.026223	|| id:ebi-a-GCST90002298	TRUE	reported	igd
90	4	39022515	-0.014365	0.002015	1.05999e-12	474237	ebi-a-GCST90002298	rs2566133	C	T	0.583621	|| id:ebi-a-GCST90002298	TRUE	reported	igd
91	4	153291513	0.019253	0.002213	3.48017e-18	474237	ebi-a-GCST90002298	rs11931711	T	C	0.282445	|| id:ebi-a-GCST90002298	TRUE	reported	igd
92	4	2689449	0.013079	0.002033	1.28e-10	474237	ebi-a-GCST90002298	rs1828803	A	C	0.392417	|| id:ebi-a-GCST90002298	TRUE	reported	igd
93	4	83545976	-0.054823	0.002551	2.34963e-102	474237	ebi-a-GCST90002298	rs13138355	T	C	0.185539	|| id:ebi-a-GCST90002298	TRUE	reported	igd
94	4	175486022	0.011627	0.00206	1.71002e-08	474237	ebi-a-GCST90002298	rs1365623	T	C	0.37246	|| id:ebi-a-GCST90002298	TRUE	reported	igd
95	4	123184411	-0.020387	0.002063	5.39014e-23	474237	ebi-a-GCST90002298	rs6827756	C	T	0.63772	|| id:ebi-a-GCST90002298	TRUE	reported	igd
96	4	26090375	0.013917	0.002161	1.22e-10	474237	ebi-a-GCST90002298	rs7441808	G	A	0.301163	|| id:ebi-a-GCST90002298	TRUE	reported	igd
97	4	38664131	0.067388	0.002418	8.22243e-171	474237	ebi-a-GCST90002298	rs73232881	C	T	0.213178	|| id:ebi-a-GCST90002298	TRUE	reported	igd
98	4	123602097	0.022875	0.002357	3.04018e-22	474237	ebi-a-GCST90002298	rs2390353	C	T	0.232063	|| id:ebi-a-GCST90002298	TRUE	reported	igd
99	4	139092719	0.015459	0.002118	2.99985e-13	474237	ebi-a-GCST90002298	rs13120371	G	A	0.327238	|| id:ebi-a-GCST90002298	TRUE	reported	igd
100	5	35844125	-0.035152	0.002092	2.63998e-63	474237	ebi-a-GCST90002298	rs1961220	A	G	0.339835	|| id:ebi-a-GCST90002298	TRUE	reported	igd
101	5	10624866	0.024145	0.002349	9.47109e-25	474237	ebi-a-GCST90002298	rs10062687	G	T	0.232866	|| id:ebi-a-GCST90002298	TRUE	reported	igd
102	5	176792491	0.019467	0.002102	2.16023e-20	474237	ebi-a-GCST90002298	rs6556313	G	A	0.332338	|| id:ebi-a-GCST90002298	TRUE	reported	igd
103	5	148206375	0.038167	0.001991	7.28954e-82	474237	ebi-a-GCST90002298	rs1801704	T	C	0.551133	|| id:ebi-a-GCST90002298	TRUE	reported	igd
104	5	110427795	0.040325	0.002063	4.71954e-85	474237	ebi-a-GCST90002298	rs79881201	T	C	0.35982	|| id:ebi-a-GCST90002298	TRUE	reported	igd
105	5	141491985	0.040023	0.002035	4.81948e-86	474237	ebi-a-GCST90002298	rs7700687	T	C	0.617223	|| id:ebi-a-GCST90002298	TRUE	reported	igd
106	5	72104415	0.014357	0.00198	4.37019e-13	474237	ebi-a-GCST90002298	rs11747786	A	G	0.52741	|| id:ebi-a-GCST90002298	TRUE	reported	igd
107	5	131785684	-0.072098	0.002004	1e-200	474237	ebi-a-GCST90002298	rs12515180	T	C	0.425948	|| id:ebi-a-GCST90002298	TRUE	reported	igd
108	5	98265807	-0.01983	0.002155	3.67029e-20	474237	ebi-a-GCST90002298	rs34495	T	G	0.304172	|| id:ebi-a-GCST90002298	TRUE	reported	igd
109	5	76549688	-0.016026	0.001984	6.91035e-16	474237	ebi-a-GCST90002298	rs4703730	T	C	0.516976	|| id:ebi-a-GCST90002298	TRUE	reported	igd
110	5	86302437	-0.013728	0.002382	8.43005e-09	474237	ebi-a-GCST90002298	rs10755292	T	C	0.221889	|| id:ebi-a-GCST90002298	TRUE	reported	igd
111	5	133454499	-0.01789	0.002599	6.02976e-12	474237	ebi-a-GCST90002298	rs77792096	T	G	0.179142	|| id:ebi-a-GCST90002298	TRUE	reported	igd
112	5	171950231	-0.014427	0.002142	1.67996e-11	474237	ebi-a-GCST90002298	rs62385501	A	T	0.308103	|| id:ebi-a-GCST90002298	TRUE	reported	igd
113	5	159868958	-0.019037	0.002474	1.49005e-14	474237	ebi-a-GCST90002298	rs2961914	A	C	0.200416	|| id:ebi-a-GCST90002298	TRUE	reported	igd
114	5	14610309	0.028502	0.003838	1.17004e-13	474237	ebi-a-GCST90002298	rs16903574	G	C	0.077849	|| id:ebi-a-GCST90002298	TRUE	reported	igd
115	5	110209271	0.025683	0.003808	1.59993e-11	474237	ebi-a-GCST90002298	rs72776721	C	G	0.074631	|| id:ebi-a-GCST90002298	TRUE	reported	igd
116	6	117250182	0.018621	0.002548	2.84971e-13	474237	ebi-a-GCST90002298	rs673055	T	C	0.184752	|| id:ebi-a-GCST90002298	TRUE	reported	igd
117	6	137135472	-0.014589	0.002006	3.68978e-13	474237	ebi-a-GCST90002298	rs9399196	G	A	0.568512	|| id:ebi-a-GCST90002298	TRUE	reported	igd
118	6	149795136	0.013128	0.002021	8.60994e-11	474237	ebi-a-GCST90002298	rs391875	A	G	0.403799	|| id:ebi-a-GCST90002298	TRUE	reported	igd
119	6	32587213	0.061635	0.002048	6.38263e-199	474237	ebi-a-GCST90002298	rs28383314	C	T	0.624131	|| id:ebi-a-GCST90002298	TRUE	reported	igd
120	6	87929705	0.015578	0.001987	4.77969e-15	474237	ebi-a-GCST90002298	rs4707352	A	G	0.527358	|| id:ebi-a-GCST90002298	TRUE	reported	igd
121	6	167534290	0.012677	0.001998	2.27002e-10	474237	ebi-a-GCST90002298	rs3093023	A	G	0.43381	|| id:ebi-a-GCST90002298	TRUE	reported	igd
122	6	107442431	-0.030736	0.002069	6.82967e-50	474237	ebi-a-GCST90002298	rs12208103	T	C	0.378399	|| id:ebi-a-GCST90002298	TRUE	reported	igd
123	6	151844443	-0.016129	0.002581	4.27002e-10	474237	ebi-a-GCST90002298	rs954238	A	T	0.181686	|| id:ebi-a-GCST90002298	TRUE	reported	igd
124	6	135419631	-0.045367	0.002292	3.68978e-87	474237	ebi-a-GCST90002298	rs9389268	G	A	0.2561	|| id:ebi-a-GCST90002298	TRUE	reported	igd
125	6	32481973	-0.014703	0.002287	1.32999e-10	474237	ebi-a-GCST90002298	rs113749865	C	T	0.528771	|| id:ebi-a-GCST90002298	TRUE	reported	igd
126	6	45634092	0.022029	0.002803	4.04017e-15	474237	ebi-a-GCST90002298	rs9349322	C	A	0.146915	|| id:ebi-a-GCST90002298	TRUE	reported	igd
127	6	42225993	0.03883	0.003859	8.70964e-24	474237	ebi-a-GCST90002298	rs76236447	C	G	0.071537	|| id:ebi-a-GCST90002298	TRUE	reported	igd
128	6	150370053	-0.015852	0.002712	5.18e-09	474237	ebi-a-GCST90002298	rs9654603	A	G	0.159526	|| id:ebi-a-GCST90002298	TRUE	reported	igd
129	6	29944184	-0.044888	0.001981	1.2106e-113	474237	ebi-a-GCST90002298	rs3823376	T	C	0.501967	|| id:ebi-a-GCST90002298	TRUE	reported	igd
130	6	35724118	-0.020269	0.002006	5.75043e-24	474237	ebi-a-GCST90002298	rs7739014	C	T	0.49985	|| id:ebi-a-GCST90002298	TRUE	reported	igd
131	6	90955995	-0.042179	0.002073	5.68984e-92	474237	ebi-a-GCST90002298	rs62408224	G	A	0.350368	|| id:ebi-a-GCST90002298	TRUE	reported	igd
132	6	360721	-0.037408	0.003377	1.77992e-28	474237	ebi-a-GCST90002298	rs2797344	T	A	0.204711	|| id:ebi-a-GCST90002298	TRUE	reported	igd
133	6	106633353	0.021389	0.003413	3.79001e-10	474237	ebi-a-GCST90002298	rs41292418	A	C	0.095369	|| id:ebi-a-GCST90002298	TRUE	reported	igd
134	6	25490974	-0.04431	0.006035	2.18978e-13	474237	ebi-a-GCST90002298	rs562682035	A	T	0.050407	|| id:ebi-a-GCST90002298	TRUE	reported	igd
135	6	577820	-0.032321	0.002052	7.97995e-56	474237	ebi-a-GCST90002298	rs9504361	G	A	0.446862	|| id:ebi-a-GCST90002298	TRUE	reported	igd
136	6	138161666	-0.044847	0.005802	1.13006e-14	474237	ebi-a-GCST90002298	rs113496608	A	G	0.030304	|| id:ebi-a-GCST90002298	TRUE	reported	igd
137	6	377403	0.030538	0.004643	4.9705e-11	474237	ebi-a-GCST90002298	rs2666951	C	A	0.934161	|| id:ebi-a-GCST90002298	TRUE	reported	igd
138	7	112782556	-0.020577	0.002021	2.54976e-24	474237	ebi-a-GCST90002298	rs12705849	A	G	0.406896	|| id:ebi-a-GCST90002298	TRUE	reported	igd
139	7	50444152	0.099543	0.008004	1.80011e-35	474237	ebi-a-GCST90002298	rs150640087	T	G	0.016244	|| id:ebi-a-GCST90002298	TRUE	reported	igd
140	7	37382465	0.042906	0.003317	3.05e-38	474237	ebi-a-GCST90002298	rs60600003	G	T	0.100334	|| id:ebi-a-GCST90002298	TRUE	reported	igd
141	7	128579666	-0.017818	0.001986	3.16009e-19	474237	ebi-a-GCST90002298	rs3823536	A	G	0.467209	|| id:ebi-a-GCST90002298	TRUE	reported	igd
142	7	75454152	-0.061865	0.0031	1.59001e-88	474237	ebi-a-GCST90002298	rs13226583	T	A	0.115701	|| id:ebi-a-GCST90002298	TRUE	reported	igd
143	7	150312474	0.014646	0.002396	1.01e-09	474237	ebi-a-GCST90002298	rs12540285	G	A	0.22062	|| id:ebi-a-GCST90002298	TRUE	reported	igd
144	7	138821072	0.026212	0.004795	4.68997e-08	474237	ebi-a-GCST90002298	rs113013060	A	C	0.046073	|| id:ebi-a-GCST90002298	TRUE	reported	igd
145	7	75519260	0.070483	0.005067	6.05062e-44	474237	ebi-a-GCST90002298	rs62479398	C	T	0.041697	|| id:ebi-a-GCST90002298	TRUE	reported	igd
146	7	101810359	0.01855	0.002244	1.46994e-16	474237	ebi-a-GCST90002298	rs12538988	A	C	0.291031	|| id:ebi-a-GCST90002298	TRUE	reported	igd
147	7	92408370	-0.053211	0.003365	2.83988e-56	474237	ebi-a-GCST90002298	rs445	T	C	0.096542	|| id:ebi-a-GCST90002298	TRUE	reported	igd
148	7	129685597	0.017858	0.002055	3.8699e-18	474237	ebi-a-GCST90002298	rs56179563	A	G	0.389076	|| id:ebi-a-GCST90002298	TRUE	reported	igd
149	7	50802158	-0.030586	0.003643	4.85959e-17	474237	ebi-a-GCST90002298	rs572698961	A	C	0.085619	|| id:ebi-a-GCST90002298	TRUE	reported	igd
150	7	156986814	0.011715	0.00213	3.89e-08	474237	ebi-a-GCST90002298	rs3802118	C	T	0.348332	|| id:ebi-a-GCST90002298	TRUE	reported	igd
151	7	50359896	0.016761	0.002897	7.38006e-09	474237	ebi-a-GCST90002298	rs73112996	T	C	0.142158	|| id:ebi-a-GCST90002298	TRUE	reported	igd
152	7	20503007	-0.05833	0.002308	7.11214e-141	474237	ebi-a-GCST90002298	rs61210140	A	G	0.245278	|| id:ebi-a-GCST90002298	TRUE	reported	igd
153	7	8006953	-0.028898	0.004255	1.16011e-11	474237	ebi-a-GCST90002298	rs73049239	A	G	0.059098	|| id:ebi-a-GCST90002298	TRUE	reported	igd
154	7	3140173	0.028325	0.002475	2.74979e-30	474237	ebi-a-GCST90002298	rs6971710	A	G	0.201035	|| id:ebi-a-GCST90002298	TRUE	reported	igd
155	7	92192279	0.033246	0.003638	6.6696e-20	474237	ebi-a-GCST90002298	rs117169621	C	A	0.080518	|| id:ebi-a-GCST90002298	TRUE	reported	igd
156	7	22789793	-0.02721	0.00202	2.66011e-41	474237	ebi-a-GCST90002298	rs13311199	C	A	0.592181	|| id:ebi-a-GCST90002298	TRUE	reported	igd
157	7	148887942	0.042755	0.002044	3.99025e-97	474237	ebi-a-GCST90002298	rs12530946	G	A	0.613323	|| id:ebi-a-GCST90002298	TRUE	reported	igd
158	8	9184231	-0.020391	0.003453	3.62001e-09	474237	ebi-a-GCST90002298	rs4240624	A	G	0.909011	|| id:ebi-a-GCST90002298	TRUE	reported	igd
159	8	81286298	-0.016486	0.002181	4.24033e-14	474237	ebi-a-GCST90002298	rs6986109	T	G	0.704331	|| id:ebi-a-GCST90002298	TRUE	reported	igd
160	8	47795016	0.024442	0.003817	1.57e-10	474237	ebi-a-GCST90002298	rs117267335	A	G	0.074501	|| id:ebi-a-GCST90002298	TRUE	reported	igd
161	8	126240768	0.030412	0.004844	3.53997e-10	474237	ebi-a-GCST90002298	rs13251643	T	A	0.044409	|| id:ebi-a-GCST90002298	TRUE	reported	igd
162	8	145158607	0.054559	0.004091	1.54989e-40	474237	ebi-a-GCST90002298	rs34173062	A	G	0.072995	|| id:ebi-a-GCST90002298	TRUE	reported	igd
163	8	119975589	-0.017182	0.002323	1.45011e-13	474237	ebi-a-GCST90002298	rs1564859	A	G	0.241282	|| id:ebi-a-GCST90002298	TRUE	reported	igd
164	8	95973816	-0.013813	0.002036	1.20005e-11	474237	ebi-a-GCST90002298	rs574183	G	A	0.388961	|| id:ebi-a-GCST90002298	TRUE	reported	igd
165	8	19816238	0.015869	0.002337	1.16011e-11	474237	ebi-a-GCST90002298	rs295	C	A	0.235064	|| id:ebi-a-GCST90002298	TRUE	reported	igd
166	8	106397116	0.011632	0.001991	5.33003e-09	474237	ebi-a-GCST90002298	rs6999452	A	G	0.517717	|| id:ebi-a-GCST90002298	TRUE	reported	igd
167	8	134106047	0.012161	0.001985	9.22996e-10	474237	ebi-a-GCST90002298	rs17703832	A	G	0.482909	|| id:ebi-a-GCST90002298	TRUE	reported	igd
168	8	130599247	-0.040204	0.00211	7.1105e-81	474237	ebi-a-GCST90002298	rs7840212	T	C	0.336961	|| id:ebi-a-GCST90002298	TRUE	reported	igd
169	8	22964719	-0.033268	0.002198	1.05999e-51	474237	ebi-a-GCST90002298	rs4871849	A	G	0.707216	|| id:ebi-a-GCST90002298	TRUE	reported	igd
170	8	61650831	-0.032851	0.002543	3.92013e-38	474237	ebi-a-GCST90002298	rs7846314	T	A	0.186954	|| id:ebi-a-GCST90002298	TRUE	reported	igd
171	8	129036698	-0.020795	0.002132	1.86982e-22	474237	ebi-a-GCST90002298	rs11787270	A	G	0.316603	|| id:ebi-a-GCST90002298	TRUE	reported	igd
172	8	66888594	-0.017096	0.002077	1.98016e-16	474237	ebi-a-GCST90002298	rs56249745	A	G	0.351219	|| id:ebi-a-GCST90002298	TRUE	reported	igd
173	8	48651633	-0.059758	0.005157	5.10035e-31	474237	ebi-a-GCST90002298	rs45577137	G	A	0.045218	|| id:ebi-a-GCST90002298	TRUE	reported	igd
174	9	4818812	0.018704	0.002875	7.97076e-11	474237	ebi-a-GCST90002298	rs394995	C	T	0.861146	|| id:ebi-a-GCST90002298	TRUE	reported	igd
175	9	139326253	0.018229	0.002163	3.74024e-17	474237	ebi-a-GCST90002298	rs11146014	C	T	0.341096	|| id:ebi-a-GCST90002298	TRUE	reported	igd
176	9	136149711	-0.027608	0.002633	1.10002e-25	474237	ebi-a-GCST90002298	rs115478735	T	A	0.183185	|| id:ebi-a-GCST90002298	TRUE	reported	igd
177	9	94110288	-0.029195	0.002556	3.44033e-30	474237	ebi-a-GCST90002298	rs6479336	A	T	0.18496	|| id:ebi-a-GCST90002298	TRUE	reported	igd
178	9	113638236	0.035017	0.002033	1.83021e-66	474237	ebi-a-GCST90002298	rs496475	G	T	0.387008	|| id:ebi-a-GCST90002298	TRUE	reported	igd
179	9	102562216	0.012099	0.002045	3.38003e-09	474237	ebi-a-GCST90002298	rs7026022	C	A	0.377752	|| id:ebi-a-GCST90002298	TRUE	reported	igd
180	9	4998401	0.03239	0.002269	3.34965e-46	474237	ebi-a-GCST90002298	rs7868130	T	C	0.258801	|| id:ebi-a-GCST90002298	TRUE	reported	igd
181	9	34845984	-0.012944	0.002091	6.18002e-10	474237	ebi-a-GCST90002298	rs12339911	A	T	0.612661	|| id:ebi-a-GCST90002298	TRUE	reported	igd
182	9	21980944	0.018146	0.002256	9.14956e-16	474237	ebi-a-GCST90002298	rs7874405	T	C	0.71211	|| id:ebi-a-GCST90002298	TRUE	reported	igd
183	9	6192796	-0.093857	0.002265	1e-200	474237	ebi-a-GCST90002298	rs2095044	C	T	0.742759	|| id:ebi-a-GCST90002298	TRUE	reported	igd
184	9	135877278	0.060952	0.004113	1.22999e-49	474237	ebi-a-GCST90002298	rs74612091	A	T	0.063075	|| id:ebi-a-GCST90002298	TRUE	reported	igd
185	9	117697584	-0.024681	0.002043	1.42004e-33	474237	ebi-a-GCST90002298	rs911603	A	C	0.40355	|| id:ebi-a-GCST90002298	TRUE	reported	igd
186	9	86531175	0.019407	0.002252	7.08925e-18	474237	ebi-a-GCST90002298	rs10868070	A	G	0.263735	|| id:ebi-a-GCST90002298	TRUE	reported	igd
187	10	75598282	0.015663	0.002552	8.58005e-10	474237	ebi-a-GCST90002298	rs4746153	C	G	0.185407	|| id:ebi-a-GCST90002298	TRUE	reported	igd
188	10	28991782	-0.020535	0.002307	5.9197e-19	474237	ebi-a-GCST90002298	rs11007200	T	G	0.253219	|| id:ebi-a-GCST90002298	TRUE	reported	igd
189	10	44859618	-0.031481	0.003346	5.33949e-21	474237	ebi-a-GCST90002298	rs17482472	A	G	0.098902	|| id:ebi-a-GCST90002298	TRUE	reported	igd
190	10	26727454	-0.034153	0.002028	1.3499e-63	474237	ebi-a-GCST90002298	rs2992333	A	G	0.598657	|| id:ebi-a-GCST90002298	TRUE	reported	igd
191	10	94432000	-0.029864	0.00202	1.9602e-49	474237	ebi-a-GCST90002298	rs2497318	T	C	0.442619	|| id:ebi-a-GCST90002298	TRUE	reported	igd
192	10	43804617	-0.015171	0.002675	1.45001e-08	474237	ebi-a-GCST90002298	rs2505521	T	C	0.829154	|| id:ebi-a-GCST90002298	TRUE	reported	igd
193	10	64388631	-0.043838	0.002049	1.54882e-101	474237	ebi-a-GCST90002298	rs10995240	C	G	0.368331	|| id:ebi-a-GCST90002298	TRUE	reported	igd
194	10	115348046	-0.043694	0.004952	1.17004e-18	474237	ebi-a-GCST90002298	rs7080536	A	G	0.043176	|| id:ebi-a-GCST90002298	TRUE	reported	igd
195	10	111750851	-0.020727	0.002869	5.20955e-13	474237	ebi-a-GCST90002298	rs2419313	A	G	0.142533	|| id:ebi-a-GCST90002298	TRUE	reported	igd
196	10	6033387	-0.014191	0.002043	3.92013e-12	474237	ebi-a-GCST90002298	rs1323652	C	G	0.600957	|| id:ebi-a-GCST90002298	TRUE	reported	igd
197	10	65253869	0.036234	0.006364	1.28e-08	474237	ebi-a-GCST90002298	rs71508968	A	G	0.025836	|| id:ebi-a-GCST90002298	TRUE	reported	igd
198	10	89780150	0.019304	0.00227	1.91999e-17	474237	ebi-a-GCST90002298	rs1360950	A	G	0.257268	|| id:ebi-a-GCST90002298	TRUE	reported	igd
199	10	9053132	-0.040434	0.002009	4.9204e-90	474237	ebi-a-GCST90002298	rs962993	T	C	0.422478	|| id:ebi-a-GCST90002298	TRUE	reported	igd
200	10	852629	0.016488	0.001986	1.10002e-16	474237	ebi-a-GCST90002298	rs1000278	T	C	0.454303	|| id:ebi-a-GCST90002298	TRUE	reported	igd
201	11	60858179	-0.022245	0.003556	4.06004e-10	474237	ebi-a-GCST90002298	rs3019567	G	C	0.085819	|| id:ebi-a-GCST90002298	TRUE	reported	igd
202	11	94902171	-0.015373	0.002755	2.47999e-08	474237	ebi-a-GCST90002298	rs12361586	G	A	0.14608	|| id:ebi-a-GCST90002298	TRUE	reported	igd
203	11	95311422	0.016435	0.00263	4.25001e-10	474237	ebi-a-GCST90002298	rs4409785	C	T	0.172343	|| id:ebi-a-GCST90002298	TRUE	reported	igd
204	11	309127	0.033841	0.002141	3.08035e-56	474237	ebi-a-GCST90002298	rs1059091	G	A	0.321344	|| id:ebi-a-GCST90002298	TRUE	reported	igd
205	11	65665256	0.032917	0.001998	5.83042e-61	474237	ebi-a-GCST90002298	rs634534	G	A	0.542475	|| id:ebi-a-GCST90002298	TRUE	reported	igd
206	11	116950556	0.040845	0.004694	3.46976e-18	474237	ebi-a-GCST90002298	rs148143761	G	A	0.047872	|| id:ebi-a-GCST90002298	TRUE	reported	igd
207	11	128564794	0.01204	0.00217	2.94999e-08	474237	ebi-a-GCST90002298	rs7930515	C	A	0.700711	|| id:ebi-a-GCST90002298	TRUE	reported	igd
208	11	128594161	-0.015125	0.00199	3.05985e-14	474237	ebi-a-GCST90002298	rs684150	T	C	0.465987	|| id:ebi-a-GCST90002298	TRUE	reported	igd
209	11	47467172	0.017235	0.002195	4.31023e-15	474237	ebi-a-GCST90002298	rs12577643	T	A	0.326132	|| id:ebi-a-GCST90002298	TRUE	reported	igd
210	11	17299762	0.012908	0.002009	1.37e-10	474237	ebi-a-GCST90002298	rs214080	G	A	0.579931	|| id:ebi-a-GCST90002298	TRUE	reported	igd
211	11	324003	-0.025407	0.003443	1.65997e-13	474237	ebi-a-GCST90002298	rs9666637	T	A	0.886902	|| id:ebi-a-GCST90002298	TRUE	reported	igd
212	11	33901483	-0.037944	0.005456	3.67029e-12	474237	ebi-a-GCST90002298	rs34439695	T	C	0.035263	|| id:ebi-a-GCST90002298	TRUE	reported	igd
213	11	76293805	0.043013	0.001984	4.08319e-104	474237	ebi-a-GCST90002298	rs7936434	C	G	0.477743	|| id:ebi-a-GCST90002298	TRUE	reported	igd
214	11	128185850	0.02457	0.001984	3.4898e-35	474237	ebi-a-GCST90002298	rs10893844	C	G	0.501551	|| id:ebi-a-GCST90002298	TRUE	reported	igd
215	11	108140909	0.024251	0.001994	5.43e-34	474237	ebi-a-GCST90002298	rs637064	T	C	0.556128	|| id:ebi-a-GCST90002298	TRUE	reported	igd
216	12	54712308	0.013811	0.001998	4.9204e-12	474237	ebi-a-GCST90002298	rs10876550	A	G	0.559198	|| id:ebi-a-GCST90002298	TRUE	reported	igd
217	12	123883406	-0.029653	0.003416	4.18986e-18	474237	ebi-a-GCST90002298	rs28532037	A	G	0.906507	|| id:ebi-a-GCST90002298	TRUE	reported	igd
218	12	1035708	0.012405	0.002047	1.40001e-09	474237	ebi-a-GCST90002298	rs11571448	C	T	0.387648	|| id:ebi-a-GCST90002298	TRUE	reported	igd
219	12	57493727	-0.040232	0.003209	5.03965e-36	474237	ebi-a-GCST90002298	rs3024971	G	T	0.107204	|| id:ebi-a-GCST90002298	TRUE	reported	igd
220	12	92518680	-0.022488	0.001989	1.27997e-29	474237	ebi-a-GCST90002298	rs10777378	A	G	0.535724	|| id:ebi-a-GCST90002298	TRUE	reported	igd
221	12	111708458	0.080073	0.002035	1e-200	474237	ebi-a-GCST90002298	rs1265564	C	A	0.442517	|| id:ebi-a-GCST90002298	TRUE	reported	igd
222	12	94632933	-0.021645	0.003549	1.09999e-09	474237	ebi-a-GCST90002298	rs12313790	A	C	0.085995	|| id:ebi-a-GCST90002298	TRUE	reported	igd
223	12	32143169	-0.02158	0.002388	1.72982e-19	474237	ebi-a-GCST90002298	rs4931002	A	C	0.779279	|| id:ebi-a-GCST90002298	TRUE	reported	igd
224	12	6493351	-0.01638	0.00236	4.04017e-12	474237	ebi-a-GCST90002298	rs10849448	G	A	0.753775	|| id:ebi-a-GCST90002298	TRUE	reported	igd
225	12	68603179	0.013223	0.002397	3.52996e-08	474237	ebi-a-GCST90002298	rs7300806	G	A	0.754655	|| id:ebi-a-GCST90002298	TRUE	reported	igd
226	12	70611429	-0.011517	0.001981	6.23993e-09	474237	ebi-a-GCST90002298	rs7299446	A	T	0.524295	|| id:ebi-a-GCST90002298	TRUE	reported	igd
227	12	56396768	0.026511	0.002094	1.05999e-36	474237	ebi-a-GCST90002298	rs1689510	C	G	0.337746	|| id:ebi-a-GCST90002298	TRUE	reported	igd
228	12	112847812	-0.039974	0.002634	5.5195e-52	474237	ebi-a-GCST90002298	rs373582220	A	G	0.371943	|| id:ebi-a-GCST90002298	TRUE	reported	igd
229	12	4318723	0.022466	0.002142	1.07004e-25	474237	ebi-a-GCST90002298	rs12820863	T	C	0.351578	|| id:ebi-a-GCST90002298	TRUE	reported	igd
230	13	31079184	-0.020977	0.002402	2.59e-18	474237	ebi-a-GCST90002298	rs12861824	C	T	0.275439	|| id:ebi-a-GCST90002298	TRUE	reported	igd
231	13	42945821	-0.018575	0.002496	1.02991e-13	474237	ebi-a-GCST90002298	rs71429414	A	G	0.196207	|| id:ebi-a-GCST90002298	TRUE	reported	igd
232	13	114956773	-0.017045	0.002079	2.60016e-16	474237	ebi-a-GCST90002298	rs12100034	A	G	0.359122	|| id:ebi-a-GCST90002298	TRUE	reported	igd
233	13	41244297	0.035704	0.002162	3.39e-61	474237	ebi-a-GCST90002298	rs6563842	T	G	0.306226	|| id:ebi-a-GCST90002298	TRUE	reported	igd
234	13	74682892	0.017659	0.002629	1.90985e-11	474237	ebi-a-GCST90002298	rs7327960	C	T	0.826621	|| id:ebi-a-GCST90002298	TRUE	reported	igd
235	13	99855124	0.026326	0.00203	2.05022e-38	474237	ebi-a-GCST90002298	rs2182885	A	G	0.605228	|| id:ebi-a-GCST90002298	TRUE	reported	igd
236	13	50954721	0.020184	0.002044	5.70953e-23	474237	ebi-a-GCST90002298	rs201798	A	G	0.614944	|| id:ebi-a-GCST90002298	TRUE	reported	igd
237	14	69240079	0.015483	0.002003	1.11995e-14	474237	ebi-a-GCST90002298	rs11624310	G	A	0.564521	|| id:ebi-a-GCST90002298	TRUE	reported	igd
238	14	37629706	-0.013382	0.002087	1.47999e-10	474237	ebi-a-GCST90002298	rs9635195	A	G	0.650587	|| id:ebi-a-GCST90002298	TRUE	reported	igd
239	14	25476170	0.013602	0.002124	1.58001e-10	474237	ebi-a-GCST90002298	rs912304	T	G	0.322072	|| id:ebi-a-GCST90002298	TRUE	reported	igd
240	14	23435333	-0.014523	0.002101	4.8899e-12	474237	ebi-a-GCST90002298	rs6572878	C	T	0.397771	|| id:ebi-a-GCST90002298	TRUE	reported	igd
241	14	52618827	-0.011286	0.00201	2.01002e-08	474237	ebi-a-GCST90002298	rs62003467	A	C	0.570137	|| id:ebi-a-GCST90002298	TRUE	reported	igd
242	14	35882492	0.02471	0.002087	2.5698e-32	474237	ebi-a-GCST90002298	rs8020739	T	G	0.64383	|| id:ebi-a-GCST90002298	TRUE	reported	igd
243	14	65544367	0.015475	0.002071	8.31955e-14	474237	ebi-a-GCST90002298	rs762810	A	C	0.359508	|| id:ebi-a-GCST90002298	TRUE	reported	igd
244	14	35853105	-0.015755	0.002822	2.44e-08	474237	ebi-a-GCST90002298	rs12433012	A	G	0.146486	|| id:ebi-a-GCST90002298	TRUE	reported	igd
245	14	94417531	0.06384	0.004108	2.11982e-54	474237	ebi-a-GCST90002298	rs11555542	C	T	0.062749	|| id:ebi-a-GCST90002298	TRUE	reported	igd
246	14	23589057	0.034771	0.001986	1.50003e-68	474237	ebi-a-GCST90002298	rs2239633	A	G	0.483519	|| id:ebi-a-GCST90002298	TRUE	reported	igd
247	14	75975648	0.03822	0.002213	8.80035e-67	474237	ebi-a-GCST90002298	rs175705	G	C	0.718533	|| id:ebi-a-GCST90002298	TRUE	reported	igd
248	14	93116351	-0.025335	0.002514	7.50067e-24	474237	ebi-a-GCST90002298	rs72699870	C	T	0.19531	|| id:ebi-a-GCST90002298	TRUE	reported	igd
249	14	103190362	-0.016588	0.002198	4.70002e-14	474237	ebi-a-GCST90002298	rs11628569	G	A	0.289982	|| id:ebi-a-GCST90002298	TRUE	reported	igd
250	14	55871452	0.020574	0.002019	2.30994e-24	474237	ebi-a-GCST90002298	rs6573020	T	C	0.433436	|| id:ebi-a-GCST90002298	TRUE	reported	igd
251	15	86284817	-0.016355	0.002009	4.12952e-16	474237	ebi-a-GCST90002298	rs13511	C	T	0.57742	|| id:ebi-a-GCST90002298	TRUE	reported	igd
252	15	43702964	0.020115	0.002401	5.73984e-17	474237	ebi-a-GCST90002298	rs34212866	G	A	0.220743	|| id:ebi-a-GCST90002298	TRUE	reported	igd
253	15	91190935	-0.019702	0.002401	2.39994e-16	474237	ebi-a-GCST90002298	rs76758258	A	T	0.239849	|| id:ebi-a-GCST90002298	TRUE	reported	igd
254	15	67442596	0.02962	0.002337	8.92072e-37	474237	ebi-a-GCST90002298	rs17293632	T	C	0.236264	|| id:ebi-a-GCST90002298	TRUE	reported	igd
255	15	63791228	-0.01269	0.002091	1.31999e-09	474237	ebi-a-GCST90002298	rs62011287	G	A	0.344259	|| id:ebi-a-GCST90002298	TRUE	reported	igd
256	15	80191343	0.033603	0.002002	3.59998e-63	474237	ebi-a-GCST90002298	rs7257	A	G	0.567153	|| id:ebi-a-GCST90002298	TRUE	reported	igd
257	15	61069988	-0.0222	0.002945	4.93969e-14	474237	ebi-a-GCST90002298	rs11071559	T	C	0.13051	|| id:ebi-a-GCST90002298	TRUE	reported	igd
258	16	85810647	0.026139	0.002803	1.16011e-20	474237	ebi-a-GCST90002298	rs301162	G	A	0.853049	|| id:ebi-a-GCST90002298	TRUE	reported	igd
259	16	27369502	0.043743	0.004162	8.39073e-26	474237	ebi-a-GCST90002298	rs3024655	G	A	0.938914	|| id:ebi-a-GCST90002298	TRUE	reported	igd
260	16	48574869	-0.02389	0.002145	8.79023e-29	474237	ebi-a-GCST90002298	rs1039341	T	C	0.310888	|| id:ebi-a-GCST90002298	TRUE	reported	igd
261	16	11169683	-0.047446	0.002071	4.77529e-116	474237	ebi-a-GCST90002298	rs725613	G	T	0.355982	|| id:ebi-a-GCST90002298	TRUE	reported	igd
262	16	88558164	0.032179	0.002365	4.13048e-42	474237	ebi-a-GCST90002298	rs17175830	A	G	0.237656	|| id:ebi-a-GCST90002298	TRUE	reported	igd
263	16	31009588	0.014623	0.002277	1.38998e-10	474237	ebi-a-GCST90002298	rs9788865	T	C	0.744304	|| id:ebi-a-GCST90002298	TRUE	reported	igd
264	16	67618243	0.025451	0.003803	2.27982e-11	474237	ebi-a-GCST90002298	rs570765844	C	T	0.079909	|| id:ebi-a-GCST90002298	TRUE	reported	igd
265	16	57503330	-0.040423	0.005242	1.31009e-14	474237	ebi-a-GCST90002298	rs2161647	A	C	0.037341	|| id:ebi-a-GCST90002298	TRUE	reported	igd
266	16	2845295	0.0195	0.002578	4.05042e-14	474237	ebi-a-GCST90002298	rs9927031	C	T	0.208663	|| id:ebi-a-GCST90002298	TRUE	reported	igd
267	16	69859182	0.011956	0.002045	5.15003e-09	474237	ebi-a-GCST90002298	rs62051384	T	C	0.37884	|| id:ebi-a-GCST90002298	TRUE	reported	igd
268	16	3515279	0.025571	0.004364	4.77002e-09	474237	ebi-a-GCST90002298	rs37766	G	A	0.066093	|| id:ebi-a-GCST90002298	TRUE	reported	igd
269	16	30068354	-0.029236	0.00202	1.98016e-47	474237	ebi-a-GCST90002298	rs9939774	T	C	0.404524	|| id:ebi-a-GCST90002298	TRUE	reported	igd
270	16	68608511	0.022511	0.002403	7.85959e-21	474237	ebi-a-GCST90002298	rs1170439	C	T	0.779264	|| id:ebi-a-GCST90002298	TRUE	reported	igd
271	16	57076404	-0.015833	0.002273	3.43005e-12	474237	ebi-a-GCST90002298	rs35885237	A	G	0.261204	|| id:ebi-a-GCST90002298	TRUE	reported	igd
272	16	27234946	0.014384	0.002119	1.18987e-11	474237	ebi-a-GCST90002298	rs4075220	C	T	0.667685	|| id:ebi-a-GCST90002298	TRUE	reported	igd
273	17	76241788	-0.019502	0.002206	1.02e-18	474237	ebi-a-GCST90002298	rs11658674	C	T	0.291313	|| id:ebi-a-GCST90002298	TRUE	reported	igd
274	17	57800358	0.020575	0.002712	3.44985e-14	474237	ebi-a-GCST90002298	rs11869228	T	C	0.840958	|| id:ebi-a-GCST90002298	TRUE	reported	igd
275	17	4535314	-0.175565	0.006973	8.10961e-140	474237	ebi-a-GCST90002298	rs34210653	A	G	0.020746	|| id:ebi-a-GCST90002298	TRUE	reported	igd
276	17	33803592	-0.015201	0.002034	8.20918e-14	474237	ebi-a-GCST90002298	rs58745116	A	G	0.391451	|| id:ebi-a-GCST90002298	TRUE	reported	igd
277	17	74519300	0.011944	0.002094	1.2e-08	474237	ebi-a-GCST90002298	rs12950972	C	T	0.355659	|| id:ebi-a-GCST90002298	TRUE	reported	igd
278	17	43822772	-0.034429	0.002479	8.36951e-44	474237	ebi-a-GCST90002298	rs9906974	C	T	0.21979	|| id:ebi-a-GCST90002298	TRUE	reported	igd
279	17	47398070	0.028459	0.002067	4.18023e-43	474237	ebi-a-GCST90002298	rs9889262	A	T	0.364102	|| id:ebi-a-GCST90002298	TRUE	reported	igd
280	17	66016006	0.030422	0.00238	2.26986e-37	474237	ebi-a-GCST90002298	rs62086903	C	T	0.231992	|| id:ebi-a-GCST90002298	TRUE	reported	igd
281	17	37962845	-0.069358	0.005438	3.2802e-37	474237	ebi-a-GCST90002298	rs79989390	A	G	0.034518	|| id:ebi-a-GCST90002298	TRUE	reported	igd
282	17	17737857	-0.013905	0.002272	9.59003e-10	474237	ebi-a-GCST90002298	rs12941068	A	G	0.285851	|| id:ebi-a-GCST90002298	TRUE	reported	igd
283	17	81012749	0.013702	0.002073	3.96004e-11	474237	ebi-a-GCST90002298	rs11077961	G	A	0.362405	|| id:ebi-a-GCST90002298	TRUE	reported	igd
284	17	2883320	-0.014692	0.002125	4.9204e-12	474237	ebi-a-GCST90002298	rs7503461	T	C	0.318439	|| id:ebi-a-GCST90002298	TRUE	reported	igd
285	17	7642035	-0.02717	0.003013	2.06016e-19	474237	ebi-a-GCST90002298	rs62062613	T	C	0.126143	|| id:ebi-a-GCST90002298	TRUE	reported	igd
286	18	60902328	-0.03522	0.00326	3.57026e-27	474237	ebi-a-GCST90002298	rs954954	C	A	0.104889	|| id:ebi-a-GCST90002298	TRUE	reported	igd
287	18	43793488	-0.011508	0.002007	1e-08	474237	ebi-a-GCST90002298	rs8095374	C	T	0.558777	|| id:ebi-a-GCST90002298	TRUE	reported	igd
288	18	48403560	-0.013206	0.00202	6.4998e-11	474237	ebi-a-GCST90002298	rs2850542	T	G	0.556342	|| id:ebi-a-GCST90002298	TRUE	reported	igd
289	18	46469650	-0.02465	0.003048	6.36063e-16	474237	ebi-a-GCST90002298	rs57633475	G	A	0.121715	|| id:ebi-a-GCST90002298	TRUE	reported	igd
290	18	60920854	-0.122123	0.005948	1.32008e-93	474237	ebi-a-GCST90002298	rs17758695	T	C	0.029555	|| id:ebi-a-GCST90002298	TRUE	reported	igd
291	18	12777325	-0.017195	0.002682	1.47999e-10	474237	ebi-a-GCST90002298	rs7237497	C	T	0.835389	|| id:ebi-a-GCST90002298	TRUE	reported	igd
292	18	20627691	0.016403	0.002057	1.59001e-15	474237	ebi-a-GCST90002298	rs9675999	A	G	0.626697	|| id:ebi-a-GCST90002298	TRUE	reported	igd
293	19	16520403	0.031708	0.002756	1.38007e-30	474237	ebi-a-GCST90002298	rs10411344	C	A	0.152923	|| id:ebi-a-GCST90002298	TRUE	reported	igd
294	19	52151269	-0.023685	0.003807	5.09003e-10	474237	ebi-a-GCST90002298	rs533621936	A	G	0.08943	|| id:ebi-a-GCST90002298	TRUE	reported	igd
295	19	40219449	0.057634	0.002109	2.2182e-164	474237	ebi-a-GCST90002298	rs412884	C	T	0.672171	|| id:ebi-a-GCST90002298	TRUE	reported	igd
296	19	45740771	-0.025027	0.002154	3.53997e-31	474237	ebi-a-GCST90002298	rs17356664	T	C	0.306481	|| id:ebi-a-GCST90002298	TRUE	reported	igd
297	19	46301479	0.0251	0.00206	4.07005e-34	474237	ebi-a-GCST90002298	rs8108474	T	C	0.363447	|| id:ebi-a-GCST90002298	TRUE	reported	igd
298	19	16427111	-0.059414	0.00241	4.12098e-134	474237	ebi-a-GCST90002298	rs410867	G	A	0.216683	|| id:ebi-a-GCST90002298	TRUE	reported	igd
299	19	18408519	0.017826	0.002165	1.90985e-16	474237	ebi-a-GCST90002298	rs8108623	A	C	0.625378	|| id:ebi-a-GCST90002298	TRUE	reported	igd
300	19	1048509	0.031211	0.00338	2.74979e-20	474237	ebi-a-GCST90002298	rs8100512	A	C	0.893328	|| id:ebi-a-GCST90002298	TRUE	reported	igd
301	19	33726577	-0.033602	0.004068	1.53993e-16	474237	ebi-a-GCST90002298	rs118013485	A	G	0.06696	|| id:ebi-a-GCST90002298	TRUE	reported	igd
302	19	3179517	-0.131975	0.009613	7.57007e-43	474237	ebi-a-GCST90002298	rs61731111	T	C	0.010939	|| id:ebi-a-GCST90002298	TRUE	reported	igd
303	20	390310	-0.019392	0.003441	1.78e-08	474237	ebi-a-GCST90002298	rs6139104	T	A	0.092532	|| id:ebi-a-GCST90002298	TRUE	reported	igd
304	20	42657862	-0.024061	0.002237	5.95937e-27	474237	ebi-a-GCST90002298	rs6103572	C	T	0.729098	|| id:ebi-a-GCST90002298	TRUE	reported	igd
305	20	2996497	0.011342	0.001987	1.17001e-08	474237	ebi-a-GCST90002298	rs1178016	T	C	0.495413	|| id:ebi-a-GCST90002298	TRUE	reported	igd
306	20	17629162	0.01848	0.002014	4.75007e-20	474237	ebi-a-GCST90002298	rs6080761	A	G	0.419413	|| id:ebi-a-GCST90002298	TRUE	reported	igd
307	20	30294682	-0.081789	0.006746	8.57038e-34	474237	ebi-a-GCST90002298	rs80054178	C	T	0.022394	|| id:ebi-a-GCST90002298	TRUE	reported	igd
308	20	50165634	-0.021958	0.003113	1.80011e-12	474237	ebi-a-GCST90002298	rs6013210	G	C	0.118745	|| id:ebi-a-GCST90002298	TRUE	reported	igd
309	20	62692440	-0.015292	0.002367	1.06999e-10	474237	ebi-a-GCST90002298	rs7264802	G	A	0.748623	|| id:ebi-a-GCST90002298	TRUE	reported	igd
310	20	31163565	-0.016817	0.002348	8.30042e-13	474237	ebi-a-GCST90002298	rs6141755	T	G	0.236009	|| id:ebi-a-GCST90002298	TRUE	reported	igd
311	20	10647951	-0.015292	0.002521	1.34999e-09	474237	ebi-a-GCST90002298	rs3790163	G	A	0.792407	|| id:ebi-a-GCST90002298	TRUE	reported	igd
312	21	34453897	0.015514	0.002013	1.3499e-14	474237	ebi-a-GCST90002298	rs8131457	C	T	0.448977	|| id:ebi-a-GCST90002298	TRUE	reported	igd
313	21	16931347	0.014907	0.002442	1.06001e-09	474237	ebi-a-GCST90002298	rs11701475	C	T	0.22262	|| id:ebi-a-GCST90002298	TRUE	reported	igd
314	21	36764669	-0.021917	0.002113	3.59005e-25	474237	ebi-a-GCST90002298	rs57824579	A	C	0.328701	|| id:ebi-a-GCST90002298	TRUE	reported	igd
315	21	45661528	-0.024414	0.002571	2.28981e-21	474237	ebi-a-GCST90002298	rs876200	T	C	0.187222	|| id:ebi-a-GCST90002298	TRUE	reported	igd
316	21	16438793	0.019382	0.002295	3.22998e-17	474237	ebi-a-GCST90002298	rs2223043	G	A	0.306981	|| id:ebi-a-GCST90002298	TRUE	reported	igd
317	21	36398586	-0.104406	0.003874	6.63743e-160	474237	ebi-a-GCST90002298	rs56117721	A	T	0.071639	|| id:ebi-a-GCST90002298	TRUE	reported	igd
318	22	18106309	-0.011042	0.001992	3.02998e-08	474237	ebi-a-GCST90002298	rs5747288	C	T	0.497411	|| id:ebi-a-GCST90002298	TRUE	reported	igd
319	22	41404939	-0.058857	0.00403	2.90001e-48	474237	ebi-a-GCST90002298	rs743002	C	T	0.065649	|| id:ebi-a-GCST90002298	TRUE	reported	igd
320	22	24621826	-0.026272	0.002158	4.51024e-34	474237	ebi-a-GCST90002298	rs7288670	G	A	0.306249	|| id:ebi-a-GCST90002298	TRUE	reported	igd
321	22	31590208	-0.022175	0.001985	5.93062e-29	474237	ebi-a-GCST90002298	rs9621216	C	A	0.513251	|| id:ebi-a-GCST90002298	TRUE	reported	igd
322	22	42212936	0.020055	0.002375	3.22998e-17	474237	ebi-a-GCST90002298	rs4822053	A	C	0.227482	|| id:ebi-a-GCST90002298	TRUE	reported	igd
323	22	37322820	-0.026673	0.003435	8.47032e-15	474237	ebi-a-GCST90002298	rs17811365	G	T	0.092814	|| id:ebi-a-GCST90002298	TRUE	reported	igd
324	22	46595692	-0.036148	0.006435	1.98999e-08	474237	ebi-a-GCST90002298	rs145100778	T	C	0.02633	|| id:ebi-a-GCST90002298	TRUE	reported	igd

## Sheet: WBC_SNP_C2
	chr.exposure	pos.exposure	beta.exposure	se.exposure	pval.exposure	samplesize.exposure	id.exposure	SNP	effect_allele.exposure	other_allele.exposure	eaf.exposure	exposure	mr_keep.exposure	pval_origin.exposure	data_source.exposure
1	1	207991209	-0.0272984	0.00255992	1.50383e-26	396621	ebi-a-GCST90013976	rs4844392	G	C	NA	|| id:ebi-a-GCST90013976	TRUE	reported	igd
2	1	46425500	-0.0210104	0.00241056	2.8827e-18	396621	ebi-a-GCST90013976	rs4420029	A	G	NA	|| id:ebi-a-GCST90013976	TRUE	reported	igd
3	1	198663661	-0.0466205	0.00488728	1.44012e-21	396621	ebi-a-GCST90013976	rs10494783	A	G	NA	|| id:ebi-a-GCST90013976	TRUE	reported	igd
4	1	114377568	0.0469364	0.00352225	1.64097e-40	396621	ebi-a-GCST90013976	rs2476601	G	A	NA	|| id:ebi-a-GCST90013976	TRUE	reported	igd
5	1	247572528	-0.0177411	0.00289872	9.33835e-10	396621	ebi-a-GCST90013976	rs10802496	A	T	NA	|| id:ebi-a-GCST90013976	TRUE	reported	igd
6	1	185077564	-0.0132743	0.00223015	2.64564e-09	396621	ebi-a-GCST90013976	rs12025737	T	A	NA	|| id:ebi-a-GCST90013976	TRUE	reported	igd
7	1	159175494	-0.145124	0.00930167	7.05992e-55	396621	ebi-a-GCST90013976	rs34599082	T	C	NA	|| id:ebi-a-GCST90013976	TRUE	reported	igd
8	1	31227027	0.0224239	0.00275502	3.97558e-16	396621	ebi-a-GCST90013976	rs12137058	G	T	NA	|| id:ebi-a-GCST90013976	TRUE	reported	igd
9	1	234908600	-0.0164346	0.00217618	4.28549e-14	396621	ebi-a-GCST90013976	rs56665506	T	A	NA	|| id:ebi-a-GCST90013976	TRUE	reported	igd
10	1	68056314	-0.0215505	0.00383915	1.98449e-08	396621	ebi-a-GCST90013976	rs12142474	G	A	NA	|| id:ebi-a-GCST90013976	TRUE	reported	igd
11	1	9711344	-0.0147023	0.00220216	2.45019e-11	396621	ebi-a-GCST90013976	rs7518602	C	T	NA	|| id:ebi-a-GCST90013976	TRUE	reported	igd
12	1	23850590	-0.0174772	0.00225392	8.89406e-15	396621	ebi-a-GCST90013976	rs60918921	A	C	NA	|| id:ebi-a-GCST90013976	TRUE	reported	igd
13	1	10734800	0.0136787	0.00213804	1.57659e-10	396621	ebi-a-GCST90013976	rs284315	G	A	NA	|| id:ebi-a-GCST90013976	TRUE	reported	igd
14	1	224637790	0.0237296	0.00262603	1.62106e-19	396621	ebi-a-GCST90013976	rs35571080	C	T	NA	|| id:ebi-a-GCST90013976	TRUE	reported	igd
15	1	26883511	0.0154169	0.00257625	2.1742e-09	396621	ebi-a-GCST90013976	rs2229712	C	A	NA	|| id:ebi-a-GCST90013976	TRUE	reported	igd
16	1	247606276	-0.0240583	0.00222115	2.44174e-27	396621	ebi-a-GCST90013976	rs56188865	C	T	NA	|| id:ebi-a-GCST90013976	TRUE	reported	igd
17	1	66148652	-0.0400467	0.00223368	7.05992e-72	396621	ebi-a-GCST90013976	rs11208712	C	T	NA	|| id:ebi-a-GCST90013976	TRUE	reported	igd
18	1	79411968	0.0431014	0.0060116	7.51623e-13	396621	ebi-a-GCST90013976	rs41313381	A	C	NA	|| id:ebi-a-GCST90013976	TRUE	reported	igd
19	1	56580735	0.016185	0.00224393	5.48025e-13	396621	ebi-a-GCST90013976	rs12119549	A	G	NA	|| id:ebi-a-GCST90013976	TRUE	reported	igd
20	1	101225444	-0.0183402	0.0021754	3.43558e-17	396621	ebi-a-GCST90013976	rs2148404	A	G	NA	|| id:ebi-a-GCST90013976	TRUE	reported	igd
21	1	8913656	0.0188623	0.00214549	1.47401e-18	396621	ebi-a-GCST90013976	rs12752838	G	A	NA	|| id:ebi-a-GCST90013976	TRUE	reported	igd
22	1	36943916	-0.0404086	0.00216971	2.05542e-77	396621	ebi-a-GCST90013976	rs3917932	G	C	NA	|| id:ebi-a-GCST90013976	TRUE	reported	igd
23	1	236104981	-0.0545929	0.0034018	5.88302e-58	396621	ebi-a-GCST90013976	rs9970896	T	A	NA	|| id:ebi-a-GCST90013976	TRUE	reported	igd
24	1	161608301	-0.0307802	0.00332206	1.94357e-20	396621	ebi-a-GCST90013976	rs192123799	C	T	NA	|| id:ebi-a-GCST90013976	TRUE	reported	igd
25	2	12914541	0.0178627	0.00213833	6.62217e-17	396621	ebi-a-GCST90013976	rs4669873	G	A	NA	|| id:ebi-a-GCST90013976	TRUE	reported	igd
26	2	160685529	-0.0320667	0.00287233	6.11646e-29	396621	ebi-a-GCST90013976	rs2556094	G	A	NA	|| id:ebi-a-GCST90013976	TRUE	reported	igd
27	2	169707552	-0.0231434	0.00213723	2.51768e-27	396621	ebi-a-GCST90013976	rs488621	G	A	NA	|| id:ebi-a-GCST90013976	TRUE	reported	igd
28	2	182239917	0.0255949	0.00247851	5.33458e-25	396621	ebi-a-GCST90013976	rs62189833	G	A	NA	|| id:ebi-a-GCST90013976	TRUE	reported	igd
29	2	85543222	-0.015762	0.00216246	3.12464e-13	396621	ebi-a-GCST90013976	rs4599108	T	C	NA	|| id:ebi-a-GCST90013976	TRUE	reported	igd
30	2	113867288	0.0327605	0.00215781	4.63234e-52	396621	ebi-a-GCST90013976	rs55709272	C	T	NA	|| id:ebi-a-GCST90013976	TRUE	reported	igd
31	2	27730940	-0.0339387	0.00218714	2.64545e-54	396621	ebi-a-GCST90013976	rs1260326	C	T	NA	|| id:ebi-a-GCST90013976	TRUE	reported	igd
32	2	211543055	-0.0160186	0.00231528	4.55932e-12	396621	ebi-a-GCST90013976	rs715	C	T	NA	|| id:ebi-a-GCST90013976	TRUE	reported	igd
33	2	143875725	-0.0325375	0.00323994	9.90148e-24	396621	ebi-a-GCST90013976	rs16858573	C	T	NA	|| id:ebi-a-GCST90013976	TRUE	reported	igd
34	2	61613261	0.0206116	0.0021366	5.06641e-22	396621	ebi-a-GCST90013976	rs2593620	G	A	NA	|| id:ebi-a-GCST90013976	TRUE	reported	igd
35	2	65642097	0.0218388	0.00218055	1.30557e-23	396621	ebi-a-GCST90013976	rs6731993	T	A	NA	|| id:ebi-a-GCST90013976	TRUE	reported	igd
36	2	8563029	0.0170082	0.00265702	1.54135e-10	396621	ebi-a-GCST90013976	rs7572278	A	T	NA	|| id:ebi-a-GCST90013976	TRUE	reported	igd
37	2	192519117	0.0296793	0.00437471	1.16654e-11	396621	ebi-a-GCST90013976	rs12621189	C	T	NA	|| id:ebi-a-GCST90013976	TRUE	reported	igd
38	2	232579795	-0.0171743	0.00256575	2.17671e-11	396621	ebi-a-GCST90013976	rs6755895	C	T	NA	|| id:ebi-a-GCST90013976	TRUE	reported	igd
39	2	23926233	0.0343907	0.00318108	3.05211e-27	396621	ebi-a-GCST90013976	rs72796138	T	C	NA	|| id:ebi-a-GCST90013976	TRUE	reported	igd
40	2	219020958	-0.124117	0.0108533	2.76822e-30	396621	ebi-a-GCST90013976	rs114050631	T	C	NA	|| id:ebi-a-GCST90013976	TRUE	reported	igd
41	2	43762195	-0.0141275	0.00239746	3.79997e-09	396621	ebi-a-GCST90013976	rs67584485	G	A	NA	|| id:ebi-a-GCST90013976	TRUE	reported	igd
42	2	101777381	0.0181535	0.00228501	1.9485e-15	396621	ebi-a-GCST90013976	rs7564652	G	C	NA	|| id:ebi-a-GCST90013976	TRUE	reported	igd
43	2	145477217	0.013094	0.00229869	1.22436e-08	396621	ebi-a-GCST90013976	rs3856364	G	C	NA	|| id:ebi-a-GCST90013976	TRUE	reported	igd
44	2	182323766	0.0323037	0.0021593	1.33537e-50	396621	ebi-a-GCST90013976	rs1375493	A	G	NA	|| id:ebi-a-GCST90013976	TRUE	reported	igd
45	2	54787592	0.0308933	0.00410025	4.9023e-14	396621	ebi-a-GCST90013976	rs75475627	G	C	NA	|| id:ebi-a-GCST90013976	TRUE	reported	igd
46	2	237779229	0.0236763	0.00244408	3.41743e-22	396621	ebi-a-GCST90013976	rs10164769	T	C	NA	|| id:ebi-a-GCST90013976	TRUE	reported	igd
47	2	102499952	0.0160147	0.00279131	9.61789e-09	396621	ebi-a-GCST90013976	rs71415332	A	G	NA	|| id:ebi-a-GCST90013976	TRUE	reported	igd
48	3	150985940	0.0187185	0.00279935	2.28192e-11	396621	ebi-a-GCST90013976	rs6440731	G	A	NA	|| id:ebi-a-GCST90013976	TRUE	reported	igd
49	3	12266804	-0.0248395	0.00218787	7.14167e-30	396621	ebi-a-GCST90013976	rs1822534	G	A	NA	|| id:ebi-a-GCST90013976	TRUE	reported	igd
50	3	42921398	-0.020634	0.00225103	4.88652e-20	396621	ebi-a-GCST90013976	rs7614670	A	G	NA	|| id:ebi-a-GCST90013976	TRUE	reported	igd
51	3	107303068	-0.0185867	0.00285761	7.80728e-11	396621	ebi-a-GCST90013976	rs191832862	G	A	NA	|| id:ebi-a-GCST90013976	TRUE	reported	igd
52	3	183705184	0.0141118	0.0022066	1.60277e-10	396621	ebi-a-GCST90013976	rs3749438	A	G	NA	|| id:ebi-a-GCST90013976	TRUE	reported	igd
53	3	47087837	0.0260646	0.00217855	5.47268e-33	396621	ebi-a-GCST90013976	rs13063578	A	T	NA	|| id:ebi-a-GCST90013976	TRUE	reported	igd
54	3	141206800	-0.0395476	0.00434425	8.74984e-20	396621	ebi-a-GCST90013976	rs9819371	T	C	NA	|| id:ebi-a-GCST90013976	TRUE	reported	igd
55	3	27757018	0.0191419	0.00218859	2.20546e-18	396621	ebi-a-GCST90013976	rs2371108	T	G	NA	|| id:ebi-a-GCST90013976	TRUE	reported	igd
56	3	172125840	0.0123547	0.00214801	8.83609e-09	396621	ebi-a-GCST90013976	rs2037562	G	A	NA	|| id:ebi-a-GCST90013976	TRUE	reported	igd
57	3	186204215	0.0131664	0.00232698	1.53017e-08	396621	ebi-a-GCST90013976	rs62290739	A	G	NA	|| id:ebi-a-GCST90013976	TRUE	reported	igd
58	3	196504902	-0.0297165	0.00216333	6.13903e-43	396621	ebi-a-GCST90013976	rs7626444	C	G	NA	|| id:ebi-a-GCST90013976	TRUE	reported	igd
59	3	129292065	-0.0133591	0.00236247	1.56099e-08	396621	ebi-a-GCST90013976	rs2625976	T	C	NA	|| id:ebi-a-GCST90013976	TRUE	reported	igd
60	3	132301749	0.0126778	0.00218057	6.10014e-09	396621	ebi-a-GCST90013976	rs1869862	C	A	NA	|| id:ebi-a-GCST90013976	TRUE	reported	igd
61	3	152077061	-0.0442943	0.00744315	2.66471e-09	396621	ebi-a-GCST90013976	rs115200121	G	A	NA	|| id:ebi-a-GCST90013976	TRUE	reported	igd
62	3	58038605	-0.0146626	0.00222295	4.2228e-11	396621	ebi-a-GCST90013976	rs839228	T	C	NA	|| id:ebi-a-GCST90013976	TRUE	reported	igd
63	3	57815602	-0.01211	0.0021707	2.42136e-08	396621	ebi-a-GCST90013976	rs6445929	G	T	NA	|| id:ebi-a-GCST90013976	TRUE	reported	igd
64	3	128394310	-0.027983	0.00238897	1.08843e-31	396621	ebi-a-GCST90013976	rs11711038	G	T	NA	|| id:ebi-a-GCST90013976	TRUE	reported	igd
65	3	140927121	0.0262387	0.00323358	4.8809e-16	396621	ebi-a-GCST90013976	rs143699489	G	A	NA	|| id:ebi-a-GCST90013976	TRUE	reported	igd
66	4	3104568	-0.0186264	0.00220021	2.54449e-17	396621	ebi-a-GCST90013976	rs2024115	G	A	NA	|| id:ebi-a-GCST90013976	TRUE	reported	igd
67	4	145026126	0.0446138	0.00584847	2.37903e-14	396621	ebi-a-GCST90013976	rs11735662	T	C	NA	|| id:ebi-a-GCST90013976	TRUE	reported	igd
68	4	105806108	0.0447053	0.00596306	6.5268e-14	396621	ebi-a-GCST90013976	rs144317085	T	A	NA	|| id:ebi-a-GCST90013976	TRUE	reported	igd
69	4	148284104	-0.0148903	0.00262512	1.40939e-08	396621	ebi-a-GCST90013976	rs1429139	A	T	NA	|| id:ebi-a-GCST90013976	TRUE	reported	igd
70	4	55509189	-0.0217944	0.00213261	1.62069e-24	396621	ebi-a-GCST90013976	rs7684939	A	G	NA	|| id:ebi-a-GCST90013976	TRUE	reported	igd
71	4	7032924	-0.0150651	0.00237652	2.31026e-10	396621	ebi-a-GCST90013976	rs3756255	T	A	NA	|| id:ebi-a-GCST90013976	TRUE	reported	igd
72	4	74959996	0.0588003	0.00220047	2.63633e-157	396621	ebi-a-GCST90013976	rs11725704	G	A	NA	|| id:ebi-a-GCST90013976	TRUE	reported	igd
73	4	38677227	0.0172162	0.00216721	1.95884e-15	396621	ebi-a-GCST90013976	rs34089598	C	A	NA	|| id:ebi-a-GCST90013976	TRUE	reported	igd
74	4	74594043	0.0291302	0.00222167	2.81579e-39	396621	ebi-a-GCST90013976	rs10031141	G	A	NA	|| id:ebi-a-GCST90013976	TRUE	reported	igd
75	4	702972	0.0194408	0.00220219	1.06635e-18	396621	ebi-a-GCST90013976	rs56011263	C	T	NA	|| id:ebi-a-GCST90013976	TRUE	reported	igd
76	4	80947908	-0.0138702	0.00220539	3.19014e-10	396621	ebi-a-GCST90013976	rs7687189	T	C	NA	|| id:ebi-a-GCST90013976	TRUE	reported	igd
77	4	120290215	-0.0141242	0.00226069	4.16428e-10	396621	ebi-a-GCST90013976	rs11735886	C	G	NA	|| id:ebi-a-GCST90013976	TRUE	reported	igd
78	4	57774843	-0.0258245	0.00275201	6.35916e-21	396621	ebi-a-GCST90013976	rs6853156	T	C	NA	|| id:ebi-a-GCST90013976	TRUE	reported	igd
79	4	36312542	0.0557369	0.00532679	1.27087e-25	396621	ebi-a-GCST90013976	rs28530750	A	G	NA	|| id:ebi-a-GCST90013976	TRUE	reported	igd
80	5	156442784	-0.0202969	0.00282226	6.39882e-13	396621	ebi-a-GCST90013976	rs1948760	A	T	NA	|| id:ebi-a-GCST90013976	TRUE	reported	igd
81	5	179128706	-0.0150563	0.00213624	1.81468e-12	396621	ebi-a-GCST90013976	rs11744662	T	G	NA	|| id:ebi-a-GCST90013976	TRUE	reported	igd
82	5	107452606	-0.0169497	0.00278474	1.15324e-09	396621	ebi-a-GCST90013976	rs34383	A	T	NA	|| id:ebi-a-GCST90013976	TRUE	reported	igd
83	5	122350026	0.0137818	0.0022191	5.28117e-10	396621	ebi-a-GCST90013976	rs10037040	G	T	NA	|| id:ebi-a-GCST90013976	TRUE	reported	igd
84	5	131677047	-0.030168	0.00213409	2.26986e-45	396621	ebi-a-GCST90013976	rs11242109	T	G	NA	|| id:ebi-a-GCST90013976	TRUE	reported	igd
85	5	173205282	-0.0335742	0.00240846	3.61327e-44	396621	ebi-a-GCST90013976	rs2561758	G	A	NA	|| id:ebi-a-GCST90013976	TRUE	reported	igd
86	5	149875731	0.0228952	0.00407635	1.9476e-08	396621	ebi-a-GCST90013976	rs3846706	G	A	NA	|| id:ebi-a-GCST90013976	TRUE	reported	igd
87	5	100234439	-0.0131521	0.00223992	4.3138e-09	396621	ebi-a-GCST90013976	rs1423384	T	C	NA	|| id:ebi-a-GCST90013976	TRUE	reported	igd
88	5	35879429	0.0175457	0.002432	5.41253e-13	396621	ebi-a-GCST90013976	rs1053496	C	T	NA	|| id:ebi-a-GCST90013976	TRUE	reported	igd
89	5	49856101	-0.0163311	0.00249886	6.34454e-11	396621	ebi-a-GCST90013976	rs1423648	G	C	NA	|| id:ebi-a-GCST90013976	TRUE	reported	igd
90	5	68615604	0.0190153	0.00214048	6.46994e-19	396621	ebi-a-GCST90013976	rs62373187	A	G	NA	|| id:ebi-a-GCST90013976	TRUE	reported	igd
91	5	1285974	0.0245822	0.0023042	1.43054e-26	396621	ebi-a-GCST90013976	rs7705526	A	C	NA	|| id:ebi-a-GCST90013976	TRUE	reported	igd
92	5	118723609	-0.0196702	0.00237495	1.20754e-16	396621	ebi-a-GCST90013976	rs6595187	G	A	NA	|| id:ebi-a-GCST90013976	TRUE	reported	igd
93	5	71748624	-0.0334596	0.00331464	5.84252e-24	396621	ebi-a-GCST90013976	rs4703890	A	G	NA	|| id:ebi-a-GCST90013976	TRUE	reported	igd
94	5	141539339	0.0224247	0.00221554	4.43302e-24	396621	ebi-a-GCST90013976	rs249677	A	C	NA	|| id:ebi-a-GCST90013976	TRUE	reported	igd
95	6	90996349	-0.0189415	0.00213741	7.86865e-19	396621	ebi-a-GCST90013976	rs4142967	T	C	NA	|| id:ebi-a-GCST90013976	TRUE	reported	igd
96	6	396321	0.0232977	0.00264336	1.21116e-18	396621	ebi-a-GCST90013976	rs12203592	T	C	NA	|| id:ebi-a-GCST90013976	TRUE	reported	igd
97	6	29295894	0.0199286	0.00316254	2.9491e-10	396621	ebi-a-GCST90013976	rs9257725	T	C	NA	|| id:ebi-a-GCST90013976	TRUE	reported	igd
98	6	32587525	-0.0649084	0.00242317	4.63447e-158	396621	ebi-a-GCST90013976	rs9271401	G	A	NA	|| id:ebi-a-GCST90013976	TRUE	reported	igd
99	6	42671099	0.0139755	0.00213167	5.52205e-11	396621	ebi-a-GCST90013976	rs9471904	T	C	NA	|| id:ebi-a-GCST90013976	TRUE	reported	igd
100	6	109621494	0.0182056	0.00214013	1.78855e-17	396621	ebi-a-GCST90013976	rs6927569	C	T	NA	|| id:ebi-a-GCST90013976	TRUE	reported	igd
101	6	122792608	0.0196297	0.00214229	5.0501e-20	396621	ebi-a-GCST90013976	rs12662883	C	G	NA	|| id:ebi-a-GCST90013976	TRUE	reported	igd
102	6	135419039	-0.0438019	0.00246528	1.26212e-70	396621	ebi-a-GCST90013976	rs56293029	A	C	NA	|| id:ebi-a-GCST90013976	TRUE	reported	igd
103	6	137140077	-0.012022	0.00217357	3.18478e-08	396621	ebi-a-GCST90013976	rs1998164	C	A	NA	|| id:ebi-a-GCST90013976	TRUE	reported	igd
104	6	46893355	-0.0218736	0.00312633	2.62301e-12	396621	ebi-a-GCST90013976	rs2012011	A	G	NA	|| id:ebi-a-GCST90013976	TRUE	reported	igd
105	6	31486962	0.0404737	0.00290022	2.91608e-44	396621	ebi-a-GCST90013976	rs2429642	A	G	NA	|| id:ebi-a-GCST90013976	TRUE	reported	igd
106	6	87925826	-0.0163154	0.00213711	2.26986e-14	396621	ebi-a-GCST90013976	rs2108268	C	G	NA	|| id:ebi-a-GCST90013976	TRUE	reported	igd
107	6	126752874	-0.0204784	0.00214362	1.25777e-21	396621	ebi-a-GCST90013976	rs1538170	T	C	NA	|| id:ebi-a-GCST90013976	TRUE	reported	igd
108	6	16752864	-0.026613	0.00283757	6.67421e-21	396621	ebi-a-GCST90013976	rs9367926	G	C	NA	|| id:ebi-a-GCST90013976	TRUE	reported	igd
109	6	31242174	0.0775056	0.00216501	1e-200	396621	ebi-a-GCST90013976	rs2524079	A	G	NA	|| id:ebi-a-GCST90013976	TRUE	reported	igd
110	6	147702147	0.0125389	0.00213766	4.47229e-09	396621	ebi-a-GCST90013976	rs9390463	G	A	NA	|| id:ebi-a-GCST90013976	TRUE	reported	igd
111	6	159463605	0.0355809	0.00412615	6.50729e-18	396621	ebi-a-GCST90013976	rs75290071	G	C	NA	|| id:ebi-a-GCST90013976	TRUE	reported	igd
112	6	7140831	0.0286375	0.0026936	2.12227e-26	396621	ebi-a-GCST90013976	rs1285886	A	G	NA	|| id:ebi-a-GCST90013976	TRUE	reported	igd
113	7	50322832	0.014903	0.00218498	9.0615e-12	396621	ebi-a-GCST90013976	rs9649710	G	A	NA	|| id:ebi-a-GCST90013976	TRUE	reported	igd
114	7	130578993	0.0292219	0.00402046	3.63999e-13	396621	ebi-a-GCST90013976	rs157923	C	G	NA	|| id:ebi-a-GCST90013976	TRUE	reported	igd
115	7	148886058	-0.0146836	0.00225205	7.02425e-11	396621	ebi-a-GCST90013976	rs13231262	T	C	NA	|| id:ebi-a-GCST90013976	TRUE	reported	igd
116	7	17911752	-0.0130192	0.00218392	2.50109e-09	396621	ebi-a-GCST90013976	rs1917368	T	G	NA	|| id:ebi-a-GCST90013976	TRUE	reported	igd
117	7	92205762	0.0272784	0.00392526	3.66691e-12	396621	ebi-a-GCST90013976	rs6962090	C	T	NA	|| id:ebi-a-GCST90013976	TRUE	reported	igd
118	7	2759473	0.0210335	0.00233208	1.89452e-19	396621	ebi-a-GCST90013976	rs798555	C	T	NA	|| id:ebi-a-GCST90013976	TRUE	reported	igd
119	7	106367636	-0.0175155	0.00214218	2.92213e-16	396621	ebi-a-GCST90013976	rs67036916	A	G	NA	|| id:ebi-a-GCST90013976	TRUE	reported	igd
120	7	92408370	-0.0839075	0.00365188	7.99834e-117	396621	ebi-a-GCST90013976	rs445	T	C	NA	|| id:ebi-a-GCST90013976	TRUE	reported	igd
121	7	45008506	0.036526	0.00294878	3.08035e-35	396621	ebi-a-GCST90013976	rs10253506	C	T	NA	|| id:ebi-a-GCST90013976	TRUE	reported	igd
122	7	130742066	-0.0235158	0.00244597	6.97108e-22	396621	ebi-a-GCST90013976	rs7803075	G	A	NA	|| id:ebi-a-GCST90013976	TRUE	reported	igd
123	7	56068714	-0.0174384	0.00250164	3.15137e-12	396621	ebi-a-GCST90013976	rs6954499	T	G	NA	|| id:ebi-a-GCST90013976	TRUE	reported	igd
124	7	98971271	-0.0294889	0.00478455	7.1218e-10	396621	ebi-a-GCST90013976	rs60950441	G	A	NA	|| id:ebi-a-GCST90013976	TRUE	reported	igd
125	7	66102713	-0.0348185	0.00510962	9.47327e-12	396621	ebi-a-GCST90013976	rs62469072	T	C	NA	|| id:ebi-a-GCST90013976	TRUE	reported	igd
126	7	73029437	-0.0246318	0.00316984	7.80549e-15	396621	ebi-a-GCST90013976	rs33951980	T	C	NA	|| id:ebi-a-GCST90013976	TRUE	reported	igd
127	7	6754356	0.0166402	0.00218707	2.77396e-14	396621	ebi-a-GCST90013976	rs6947883	G	A	NA	|| id:ebi-a-GCST90013976	TRUE	reported	igd
128	7	28277810	-0.0311588	0.00224969	1.26765e-43	396621	ebi-a-GCST90013976	rs544632	T	C	NA	|| id:ebi-a-GCST90013976	TRUE	reported	igd
129	7	28724374	0.0548001	0.00236614	1.1508e-118	396621	ebi-a-GCST90013976	rs56388170	T	G	NA	|| id:ebi-a-GCST90013976	TRUE	reported	igd
130	8	106581528	-0.0194787	0.00235963	1.51915e-16	396621	ebi-a-GCST90013976	rs6993770	T	A	NA	|| id:ebi-a-GCST90013976	TRUE	reported	igd
131	8	142218119	-0.0118677	0.00217406	4.79413e-08	396621	ebi-a-GCST90013976	rs2288999	A	G	NA	|| id:ebi-a-GCST90013976	TRUE	reported	igd
132	8	129003458	-0.0176709	0.00224867	3.89135e-15	396621	ebi-a-GCST90013976	rs55807015	A	G	NA	|| id:ebi-a-GCST90013976	TRUE	reported	igd
133	8	30394968	-0.0147523	0.00254481	6.7501e-09	396621	ebi-a-GCST90013976	rs2979511	A	G	NA	|| id:ebi-a-GCST90013976	TRUE	reported	igd
134	8	79009063	-0.0317596	0.00301249	5.49288e-26	396621	ebi-a-GCST90013976	rs56080040	C	T	NA	|| id:ebi-a-GCST90013976	TRUE	reported	igd
135	8	61650831	0.0412841	0.00273715	2.09846e-51	396621	ebi-a-GCST90013976	rs7846314	T	A	NA	|| id:ebi-a-GCST90013976	TRUE	reported	igd
136	8	8793343	0.0166644	0.00214372	7.62957e-15	396621	ebi-a-GCST90013976	rs13250781	G	T	NA	|| id:ebi-a-GCST90013976	TRUE	reported	igd
137	8	130618150	-0.0326468	0.00218877	2.60856e-50	396621	ebi-a-GCST90013976	rs59697075	T	C	NA	|| id:ebi-a-GCST90013976	TRUE	reported	igd
138	8	68797559	-0.0200204	0.00221728	1.72783e-19	396621	ebi-a-GCST90013976	rs4448259	A	G	NA	|| id:ebi-a-GCST90013976	TRUE	reported	igd
139	8	103854031	-0.016406	0.00219035	6.88018e-14	396621	ebi-a-GCST90013976	rs1982110	A	T	NA	|| id:ebi-a-GCST90013976	TRUE	reported	igd
140	8	56782692	-0.0130352	0.00215758	1.52602e-09	396621	ebi-a-GCST90013976	rs2044813	A	G	NA	|| id:ebi-a-GCST90013976	TRUE	reported	igd
141	8	22966769	-0.029658	0.0028067	4.24424e-26	396621	ebi-a-GCST90013976	rs12550612	A	G	NA	|| id:ebi-a-GCST90013976	TRUE	reported	igd
142	8	27319881	-0.0168493	0.0030528	3.40385e-08	396621	ebi-a-GCST90013976	rs891395	G	T	NA	|| id:ebi-a-GCST90013976	TRUE	reported	igd
143	8	142329460	-0.0269423	0.00222658	1.0522e-33	396621	ebi-a-GCST90013976	rs34634548	A	C	NA	|| id:ebi-a-GCST90013976	TRUE	reported	igd
144	8	55407312	-0.0193981	0.00262608	1.50522e-13	396621	ebi-a-GCST90013976	rs140753685	C	T	NA	|| id:ebi-a-GCST90013976	TRUE	reported	igd
145	8	78919823	0.0156548	0.00223504	2.48256e-12	396621	ebi-a-GCST90013976	rs4478563	A	G	NA	|| id:ebi-a-GCST90013976	TRUE	reported	igd
146	9	116085822	-0.0130479	0.00215788	1.47935e-09	396621	ebi-a-GCST90013976	rs7025371	G	A	NA	|| id:ebi-a-GCST90013976	TRUE	reported	igd
147	9	113896438	0.0308586	0.00256478	2.42326e-33	396621	ebi-a-GCST90013976	rs28688399	A	T	NA	|| id:ebi-a-GCST90013976	TRUE	reported	igd
148	9	127188174	-0.0154356	0.00226907	1.02731e-11	396621	ebi-a-GCST90013976	rs12683568	A	G	NA	|| id:ebi-a-GCST90013976	TRUE	reported	igd
149	9	21990457	0.0283108	0.00238269	1.46994e-32	396621	ebi-a-GCST90013976	rs7036656	T	C	NA	|| id:ebi-a-GCST90013976	TRUE	reported	igd
150	9	35687556	0.0174736	0.00234697	9.68278e-14	396621	ebi-a-GCST90013976	rs3793537	C	G	NA	|| id:ebi-a-GCST90013976	TRUE	reported	igd
151	9	139330158	0.0220184	0.00235325	8.23379e-21	396621	ebi-a-GCST90013976	rs4413892	A	G	NA	|| id:ebi-a-GCST90013976	TRUE	reported	igd
152	9	2622278	0.0168959	0.00223887	4.46786e-14	396621	ebi-a-GCST90013976	rs2219143	A	G	NA	|| id:ebi-a-GCST90013976	TRUE	reported	igd
153	9	114657707	0.0151448	0.00224414	1.49314e-11	396621	ebi-a-GCST90013976	rs7866863	A	G	NA	|| id:ebi-a-GCST90013976	TRUE	reported	igd
154	9	86583076	-0.0235442	0.0024601	1.06488e-21	396621	ebi-a-GCST90013976	rs696825	T	C	NA	|| id:ebi-a-GCST90013976	TRUE	reported	igd
155	9	286491	0.0234323	0.00272614	8.29469e-18	396621	ebi-a-GCST90013976	rs3209441	A	G	NA	|| id:ebi-a-GCST90013976	TRUE	reported	igd
156	9	136141870	-0.0389062	0.00274871	1.7555e-45	396621	ebi-a-GCST90013976	rs2519093	T	C	NA	|| id:ebi-a-GCST90013976	TRUE	reported	igd
157	9	95433844	0.0118953	0.00215289	3.2895e-08	396621	ebi-a-GCST90013976	rs10992395	C	T	NA	|| id:ebi-a-GCST90013976	TRUE	reported	igd
158	9	91534864	-0.0154852	0.00224241	5.00035e-12	396621	ebi-a-GCST90013976	rs1910267	C	T	NA	|| id:ebi-a-GCST90013976	TRUE	reported	igd
159	9	79322720	-0.0140828	0.00248552	1.46221e-08	396621	ebi-a-GCST90013976	rs680729	G	A	NA	|| id:ebi-a-GCST90013976	TRUE	reported	igd
160	9	22143570	-0.0273923	0.00290924	4.70219e-21	396621	ebi-a-GCST90013976	rs10757287	T	A	NA	|| id:ebi-a-GCST90013976	TRUE	reported	igd
161	10	6101129	0.0141262	0.00232665	1.26751e-09	396621	ebi-a-GCST90013976	rs3118469	T	A	NA	|| id:ebi-a-GCST90013976	TRUE	reported	igd
162	10	25199951	-0.0448174	0.0022093	1.71593e-91	396621	ebi-a-GCST90013976	rs10828722	G	A	NA	|| id:ebi-a-GCST90013976	TRUE	reported	igd
163	10	104486974	-0.0126671	0.00215355	4.05387e-09	396621	ebi-a-GCST90013976	rs2244524	T	C	NA	|| id:ebi-a-GCST90013976	TRUE	reported	igd
164	10	28799536	0.0322981	0.00253806	4.2658e-37	396621	ebi-a-GCST90013976	rs5784065	G	T	NA	|| id:ebi-a-GCST90013976	TRUE	reported	igd
165	10	30501515	0.0129399	0.00227265	1.24285e-08	396621	ebi-a-GCST90013976	rs2488016	T	G	NA	|| id:ebi-a-GCST90013976	TRUE	reported	igd
166	10	44880260	-0.0230013	0.0023139	2.77396e-23	396621	ebi-a-GCST90013976	rs72790862	C	T	NA	|| id:ebi-a-GCST90013976	TRUE	reported	igd
167	10	96210400	-0.0177798	0.00213608	8.53493e-17	396621	ebi-a-GCST90013976	rs9633675	C	G	NA	|| id:ebi-a-GCST90013976	TRUE	reported	igd
168	10	99084426	0.0359223	0.00217401	2.48428e-61	396621	ebi-a-GCST90013976	rs61863767	T	C	NA	|| id:ebi-a-GCST90013976	TRUE	reported	igd
169	10	73508791	-0.0173741	0.00215485	7.45762e-16	396621	ebi-a-GCST90013976	rs748113	C	T	NA	|| id:ebi-a-GCST90013976	TRUE	reported	igd
170	10	65161903	-0.0306367	0.00214241	2.18524e-46	396621	ebi-a-GCST90013976	rs10761753	A	G	NA	|| id:ebi-a-GCST90013976	TRUE	reported	igd
171	10	126340267	0.0194374	0.00221752	1.8608e-18	396621	ebi-a-GCST90013976	rs7917674	A	C	NA	|| id:ebi-a-GCST90013976	TRUE	reported	igd
172	10	18266410	0.0126246	0.00213874	3.57281e-09	396621	ebi-a-GCST90013976	rs553304	C	T	NA	|| id:ebi-a-GCST90013976	TRUE	reported	igd
173	10	115719472	-0.0171722	0.00217749	3.11458e-15	396621	ebi-a-GCST90013976	rs180943	G	C	NA	|| id:ebi-a-GCST90013976	TRUE	reported	igd
174	10	50252258	-0.0235726	0.00253413	1.37753e-20	396621	ebi-a-GCST90013976	rs61850682	T	C	NA	|| id:ebi-a-GCST90013976	TRUE	reported	igd
175	10	76488387	-0.0171315	0.0023803	6.14752e-13	396621	ebi-a-GCST90013976	rs10824231	C	G	NA	|| id:ebi-a-GCST90013976	TRUE	reported	igd
176	11	100584671	0.0247609	0.0035835	4.85736e-12	396621	ebi-a-GCST90013976	rs73003836	T	C	NA	|| id:ebi-a-GCST90013976	TRUE	reported	igd
177	11	59852446	-0.0181803	0.00248735	2.68968e-13	396621	ebi-a-GCST90013976	rs116009633	A	T	NA	|| id:ebi-a-GCST90013976	TRUE	reported	igd
178	11	61571382	-0.0201794	0.0023035	1.9476e-18	396621	ebi-a-GCST90013976	rs174549	A	G	NA	|| id:ebi-a-GCST90013976	TRUE	reported	igd
179	11	65747057	0.0139925	0.00232027	1.63429e-09	396621	ebi-a-GCST90013976	rs754532	A	G	NA	|| id:ebi-a-GCST90013976	TRUE	reported	igd
180	11	126226663	0.0120949	0.00221243	4.58216e-08	396621	ebi-a-GCST90013976	rs683486	A	C	NA	|| id:ebi-a-GCST90013976	TRUE	reported	igd
181	11	128328913	-0.0267675	0.00231755	7.39095e-31	396621	ebi-a-GCST90013976	rs8705	A	G	NA	|| id:ebi-a-GCST90013976	TRUE	reported	igd
182	11	47965189	0.0238496	0.00225944	4.78961e-26	396621	ebi-a-GCST90013976	rs1227996	G	C	NA	|| id:ebi-a-GCST90013976	TRUE	reported	igd
183	11	12135604	-0.0147345	0.00229245	1.29793e-10	396621	ebi-a-GCST90013976	rs1159649	G	C	NA	|| id:ebi-a-GCST90013976	TRUE	reported	igd
184	11	308314	0.0374422	0.00223621	6.30667e-63	396621	ebi-a-GCST90013976	rs14408	C	T	NA	|| id:ebi-a-GCST90013976	TRUE	reported	igd
185	11	113984489	0.0238052	0.00218515	1.2297e-27	396621	ebi-a-GCST90013976	rs238913	G	A	NA	|| id:ebi-a-GCST90013976	TRUE	reported	igd
186	11	8899528	-0.0122507	0.00213278	9.24656e-09	396621	ebi-a-GCST90013976	rs2742540	G	A	NA	|| id:ebi-a-GCST90013976	TRUE	reported	igd
187	11	108331481	0.0176418	0.00219152	8.27752e-16	396621	ebi-a-GCST90013976	rs28491848	T	C	NA	|| id:ebi-a-GCST90013976	TRUE	reported	igd
188	12	26356032	0.0127441	0.00214585	2.86853e-09	396621	ebi-a-GCST90013976	rs1480029	A	G	NA	|| id:ebi-a-GCST90013976	TRUE	reported	igd
189	12	111884608	-0.0631796	0.00213334	9.46237e-193	396621	ebi-a-GCST90013976	rs3184504	C	T	NA	|| id:ebi-a-GCST90013976	TRUE	reported	igd
190	12	50708870	0.020734	0.00223783	1.9467e-20	396621	ebi-a-GCST90013976	rs35663729	T	C	NA	|| id:ebi-a-GCST90013976	TRUE	reported	igd
191	12	124421453	-0.0184807	0.00228237	5.6273e-16	396621	ebi-a-GCST90013976	rs9863	C	T	NA	|| id:ebi-a-GCST90013976	TRUE	reported	igd
192	12	4322852	-0.0188315	0.00271025	3.69828e-12	396621	ebi-a-GCST90013976	rs67684915	G	C	NA	|| id:ebi-a-GCST90013976	TRUE	reported	igd
193	12	6499533	0.0311135	0.00309211	8.11521e-24	396621	ebi-a-GCST90013976	rs2286599	A	G	NA	|| id:ebi-a-GCST90013976	TRUE	reported	igd
194	12	88829294	-0.0236658	0.00233091	3.21292e-24	396621	ebi-a-GCST90013976	rs11104870	T	C	NA	|| id:ebi-a-GCST90013976	TRUE	reported	igd
195	12	122212023	0.0197636	0.00275303	7.03072e-13	396621	ebi-a-GCST90013976	rs10082850	A	G	NA	|| id:ebi-a-GCST90013976	TRUE	reported	igd
196	12	64976049	0.0166134	0.00221155	5.81969e-14	396621	ebi-a-GCST90013976	rs1245035	A	C	NA	|| id:ebi-a-GCST90013976	TRUE	reported	igd
197	12	66373501	0.01517	0.00214805	1.6387e-12	396621	ebi-a-GCST90013976	rs113744258	G	T	NA	|| id:ebi-a-GCST90013976	TRUE	reported	igd
198	12	49125044	-0.0143272	0.00226065	2.33287e-10	396621	ebi-a-GCST90013976	rs10875864	G	C	NA	|| id:ebi-a-GCST90013976	TRUE	reported	igd
199	12	101873240	0.0371359	0.00466965	1.82642e-15	396621	ebi-a-GCST90013976	rs17041439	C	A	NA	|| id:ebi-a-GCST90013976	TRUE	reported	igd
200	13	28604007	0.148434	0.00981075	1.03086e-51	396621	ebi-a-GCST90013976	rs76428106	C	T	NA	|| id:ebi-a-GCST90013976	TRUE	reported	igd
201	13	114918084	0.0135155	0.00225424	2.02736e-09	396621	ebi-a-GCST90013976	rs383599	G	T	NA	|| id:ebi-a-GCST90013976	TRUE	reported	igd
202	13	108993494	-0.0337445	0.00474315	1.12409e-12	396621	ebi-a-GCST90013976	rs12874404	G	A	NA	|| id:ebi-a-GCST90013976	TRUE	reported	igd
203	13	52343004	-0.0193258	0.00280177	5.28567e-12	396621	ebi-a-GCST90013976	rs41292776	G	A	NA	|| id:ebi-a-GCST90013976	TRUE	reported	igd
204	13	99635611	0.0201467	0.00350664	9.17508e-09	396621	ebi-a-GCST90013976	rs17785077	A	G	NA	|| id:ebi-a-GCST90013976	TRUE	reported	igd
205	13	114195161	0.0218776	0.00239275	6.05899e-20	396621	ebi-a-GCST90013976	rs2265155	A	G	NA	|| id:ebi-a-GCST90013976	TRUE	reported	igd
206	13	74693401	0.0200182	0.00291956	7.0518e-12	396621	ebi-a-GCST90013976	rs9600233	A	G	NA	|| id:ebi-a-GCST90013976	TRUE	reported	igd
207	13	50833707	0.0169021	0.00213998	2.82813e-15	396621	ebi-a-GCST90013976	rs706606	C	T	NA	|| id:ebi-a-GCST90013976	TRUE	reported	igd
208	14	35585629	0.0184091	0.00278363	3.75751e-11	396621	ebi-a-GCST90013976	rs72664829	A	T	NA	|| id:ebi-a-GCST90013976	TRUE	reported	igd
209	14	93103309	-0.0276198	0.00274136	7.10886e-24	396621	ebi-a-GCST90013976	rs10498635	T	C	NA	|| id:ebi-a-GCST90013976	TRUE	reported	igd
210	14	105760216	0.0135689	0.00231642	4.69343e-09	396621	ebi-a-GCST90013976	rs7148186	G	A	NA	|| id:ebi-a-GCST90013976	TRUE	reported	igd
211	14	55840785	0.019156	0.00294914	8.27752e-11	396621	ebi-a-GCST90013976	rs9323283	T	C	NA	|| id:ebi-a-GCST90013976	TRUE	reported	igd
212	14	104018105	0.0173874	0.00213308	3.59998e-16	396621	ebi-a-GCST90013976	rs10141157	C	T	NA	|| id:ebi-a-GCST90013976	TRUE	reported	igd
213	14	69199111	-0.0366053	0.00396578	2.69898e-20	396621	ebi-a-GCST90013976	rs11623906	A	G	NA	|| id:ebi-a-GCST90013976	TRUE	reported	igd
214	14	77886723	-0.0142894	0.00214908	2.94917e-11	396621	ebi-a-GCST90013976	rs2205190	G	T	NA	|| id:ebi-a-GCST90013976	TRUE	reported	igd
215	14	25461989	0.0328339	0.00218306	3.99577e-51	396621	ebi-a-GCST90013976	rs2038700	C	T	NA	|| id:ebi-a-GCST90013976	TRUE	reported	igd
216	14	93511641	0.0222914	0.00323589	5.626e-12	396621	ebi-a-GCST90013976	rs35584079	A	G	NA	|| id:ebi-a-GCST90013976	TRUE	reported	igd
217	14	35871093	0.0150077	0.00221629	1.27438e-11	396621	ebi-a-GCST90013976	rs696	T	C	NA	|| id:ebi-a-GCST90013976	TRUE	reported	igd
218	15	42263979	-0.0449301	0.00342191	2.21259e-39	396621	ebi-a-GCST90013976	rs72726037	A	G	NA	|| id:ebi-a-GCST90013976	TRUE	reported	igd
219	15	74328116	0.0131175	0.0021313	7.52194e-10	396621	ebi-a-GCST90013976	rs743580	G	A	NA	|| id:ebi-a-GCST90013976	TRUE	reported	igd
220	15	62830704	0.015885	0.00252094	2.95359e-10	396621	ebi-a-GCST90013976	rs990526	C	T	NA	|| id:ebi-a-GCST90013976	TRUE	reported	igd
221	15	101748227	0.0305325	0.00343976	6.90876e-19	396621	ebi-a-GCST90013976	rs67175901	T	C	NA	|| id:ebi-a-GCST90013976	TRUE	reported	igd
222	15	91427692	0.0461651	0.00705172	5.88437e-11	396621	ebi-a-GCST90013976	rs138682554	A	G	NA	|| id:ebi-a-GCST90013976	TRUE	reported	igd
223	15	51352249	-0.022293	0.00257204	4.41977e-18	396621	ebi-a-GCST90013976	rs1124769	G	A	NA	|| id:ebi-a-GCST90013976	TRUE	reported	igd
224	15	77313571	0.0148208	0.00213119	3.54487e-12	396621	ebi-a-GCST90013976	rs34127110	A	G	NA	|| id:ebi-a-GCST90013976	TRUE	reported	igd
225	15	64672002	0.0432083	0.00453551	1.62368e-21	396621	ebi-a-GCST90013976	rs2062250	A	G	NA	|| id:ebi-a-GCST90013976	TRUE	reported	igd
226	16	67221444	-0.0473038	0.00817956	7.33061e-09	396621	ebi-a-GCST90013976	rs34746889	C	G	NA	|| id:ebi-a-GCST90013976	TRUE	reported	igd
227	16	84582965	0.0294589	0.00256819	1.8514e-30	396621	ebi-a-GCST90013976	rs247826	T	C	NA	|| id:ebi-a-GCST90013976	TRUE	reported	igd
228	16	49885785	0.0154677	0.00261516	3.32606e-09	396621	ebi-a-GCST90013976	rs1362623	T	C	NA	|| id:ebi-a-GCST90013976	TRUE	reported	igd
229	16	1363878	0.0189264	0.0024223	5.56673e-15	396621	ebi-a-GCST90013976	rs9926183	T	C	NA	|| id:ebi-a-GCST90013976	TRUE	reported	igd
230	16	3741562	-0.0263202	0.00369393	1.03896e-12	396621	ebi-a-GCST90013976	rs2008344	A	G	NA	|| id:ebi-a-GCST90013976	TRUE	reported	igd
231	16	30485393	0.0305506	0.00214499	4.97279e-46	396621	ebi-a-GCST90013976	rs11574938	C	G	NA	|| id:ebi-a-GCST90013976	TRUE	reported	igd
232	16	69602285	0.0158181	0.00264131	2.11451e-09	396621	ebi-a-GCST90013976	rs62052824	G	A	NA	|| id:ebi-a-GCST90013976	TRUE	reported	igd
233	16	4447552	-0.0145462	0.00253878	1.00654e-08	396621	ebi-a-GCST90013976	rs28789232	A	C	NA	|| id:ebi-a-GCST90013976	TRUE	reported	igd
234	16	81876279	-0.0132474	0.00228617	6.84841e-09	396621	ebi-a-GCST90013976	rs8043593	T	G	NA	|| id:ebi-a-GCST90013976	TRUE	reported	igd
235	16	81602499	0.0129916	0.00214245	1.32859e-09	396621	ebi-a-GCST90013976	rs11649004	A	G	NA	|| id:ebi-a-GCST90013976	TRUE	reported	igd
236	16	57061189	0.0173138	0.00227633	2.82748e-14	396621	ebi-a-GCST90013976	rs291040	C	T	NA	|| id:ebi-a-GCST90013976	TRUE	reported	igd
237	16	24848471	-0.0145879	0.00266708	4.50983e-08	396621	ebi-a-GCST90013976	rs7186308	G	A	NA	|| id:ebi-a-GCST90013976	TRUE	reported	igd
238	17	40595927	-0.0145672	0.00216264	1.62967e-11	396621	ebi-a-GCST90013976	rs12603201	T	C	NA	|| id:ebi-a-GCST90013976	TRUE	reported	igd
239	17	61966465	-0.0134598	0.00240574	2.20765e-08	396621	ebi-a-GCST90013976	rs2665838	G	C	NA	|| id:ebi-a-GCST90013976	TRUE	reported	igd
240	17	57859210	0.0321581	0.00214879	1.23112e-50	396621	ebi-a-GCST90013976	rs2150879	A	G	NA	|| id:ebi-a-GCST90013976	TRUE	reported	igd
241	17	72967184	0.0636112	0.0116633	4.92618e-08	396621	ebi-a-GCST90013976	rs7225212	T	G	NA	|| id:ebi-a-GCST90013976	TRUE	reported	igd
242	17	2001825	-0.0285321	0.00265539	6.25749e-27	396621	ebi-a-GCST90013976	rs7225843	C	T	NA	|| id:ebi-a-GCST90013976	TRUE	reported	igd
243	17	4975053	-0.0175205	0.00214479	3.11315e-16	396621	ebi-a-GCST90013976	rs11078545	A	G	NA	|| id:ebi-a-GCST90013976	TRUE	reported	igd
244	17	81084522	0.013551	0.00234582	7.61868e-09	396621	ebi-a-GCST90013976	rs9747839	G	C	NA	|| id:ebi-a-GCST90013976	TRUE	reported	igd
245	17	72695211	0.0275503	0.00268107	9.05524e-25	396621	ebi-a-GCST90013976	rs2084312	T	C	NA	|| id:ebi-a-GCST90013976	TRUE	reported	igd
246	17	17716531	-0.0199929	0.00218729	6.21727e-20	396621	ebi-a-GCST90013976	rs12941356	G	A	NA	|| id:ebi-a-GCST90013976	TRUE	reported	igd
247	17	28437052	0.017778	0.00214823	1.27732e-16	396621	ebi-a-GCST90013976	rs60967688	A	G	NA	|| id:ebi-a-GCST90013976	TRUE	reported	igd
248	17	56325771	0.0599975	0.00826571	3.91111e-13	396621	ebi-a-GCST90013976	rs145870849	A	G	NA	|| id:ebi-a-GCST90013976	TRUE	reported	igd
249	17	38205793	-0.0834586	0.00217877	1e-200	396621	ebi-a-GCST90013976	rs9303284	T	C	NA	|| id:ebi-a-GCST90013976	TRUE	reported	igd
250	17	37822311	-0.0248518	0.00242249	1.08044e-24	396621	ebi-a-GCST90013976	rs1053651	C	A	NA	|| id:ebi-a-GCST90013976	TRUE	reported	igd
251	17	4615098	-0.0133637	0.00229796	6.04547e-09	396621	ebi-a-GCST90013976	rs3786047	G	A	NA	|| id:ebi-a-GCST90013976	TRUE	reported	igd
252	17	41339487	-0.0144146	0.00224773	1.42725e-10	396621	ebi-a-GCST90013976	rs11656843	A	G	NA	|| id:ebi-a-GCST90013976	TRUE	reported	igd
253	17	7742601	-0.0562378	0.00527739	1.62817e-26	396621	ebi-a-GCST90013976	rs74480102	A	G	NA	|| id:ebi-a-GCST90013976	TRUE	reported	igd
254	18	43816804	-0.0152034	0.00222377	8.10028e-12	396621	ebi-a-GCST90013976	rs55874505	G	T	NA	|| id:ebi-a-GCST90013976	TRUE	reported	igd
255	18	60920854	-0.0528148	0.00628766	4.47404e-17	396621	ebi-a-GCST90013976	rs17758695	T	C	NA	|| id:ebi-a-GCST90013976	TRUE	reported	igd
256	18	74072245	-0.0341863	0.00427547	1.28617e-15	396621	ebi-a-GCST90013976	rs72973711	T	A	NA	|| id:ebi-a-GCST90013976	TRUE	reported	igd
257	18	20711927	-0.014148	0.00216698	6.62522e-11	396621	ebi-a-GCST90013976	rs60839038	C	A	NA	|| id:ebi-a-GCST90013976	TRUE	reported	igd
258	18	48147793	-0.0193117	0.0022117	2.51015e-18	396621	ebi-a-GCST90013976	rs1025687	C	T	NA	|| id:ebi-a-GCST90013976	TRUE	reported	igd
259	18	21619931	-0.0170822	0.00270692	2.7801e-10	396621	ebi-a-GCST90013976	rs4800173	G	A	NA	|| id:ebi-a-GCST90013976	TRUE	reported	igd
260	18	42144743	0.0184167	0.00329494	2.27887e-08	396621	ebi-a-GCST90013976	rs16978095	G	C	NA	|| id:ebi-a-GCST90013976	TRUE	reported	igd
261	19	7827830	-0.0336997	0.00300128	2.95665e-29	396621	ebi-a-GCST90013976	rs571497	A	G	NA	|| id:ebi-a-GCST90013976	TRUE	reported	igd
262	19	1023054	0.0200576	0.00220327	8.74178e-20	396621	ebi-a-GCST90013976	rs10854002	C	A	NA	|| id:ebi-a-GCST90013976	TRUE	reported	igd
263	19	16477255	-0.035618	0.00231242	1.56531e-53	396621	ebi-a-GCST90013976	rs10404046	C	G	NA	|| id:ebi-a-GCST90013976	TRUE	reported	igd
264	19	33896432	-0.0167917	0.00226602	1.26125e-13	396621	ebi-a-GCST90013976	rs4805881	C	A	NA	|| id:ebi-a-GCST90013976	TRUE	reported	igd
265	19	45742094	-0.0409825	0.00244055	2.77843e-63	396621	ebi-a-GCST90013976	rs11673093	A	G	NA	|| id:ebi-a-GCST90013976	TRUE	reported	igd
266	19	44153100	-0.059127	0.00293229	2.02582e-90	396621	ebi-a-GCST90013976	rs4760	G	A	NA	|| id:ebi-a-GCST90013976	TRUE	reported	igd
267	20	62348460	0.01369	0.00225503	1.27213e-09	396621	ebi-a-GCST90013976	rs4809329	T	C	NA	|| id:ebi-a-GCST90013976	TRUE	reported	igd
268	20	8604181	-0.0213442	0.00213329	1.44411e-23	396621	ebi-a-GCST90013976	rs6055955	T	C	NA	|| id:ebi-a-GCST90013976	TRUE	reported	igd
269	20	39272737	0.0245919	0.00220867	8.54476e-29	396621	ebi-a-GCST90013976	rs4812448	C	T	NA	|| id:ebi-a-GCST90013976	TRUE	reported	igd
270	20	1546742	-0.0120556	0.00214745	1.97834e-08	396621	ebi-a-GCST90013976	rs2243602	A	T	NA	|| id:ebi-a-GCST90013976	TRUE	reported	igd
271	20	8125283	-0.0127859	0.00217059	3.84946e-09	396621	ebi-a-GCST90013976	rs6055568	G	T	NA	|| id:ebi-a-GCST90013976	TRUE	reported	igd
272	20	42202077	-0.0281635	0.0044612	2.7371e-10	396621	ebi-a-GCST90013976	rs3787271	T	C	NA	|| id:ebi-a-GCST90013976	TRUE	reported	igd
273	21	16395379	-0.0171081	0.00291509	4.38945e-09	396621	ebi-a-GCST90013976	rs9305530	C	G	NA	|| id:ebi-a-GCST90013976	TRUE	reported	igd
274	21	47655027	-0.0134153	0.00217355	6.74016e-10	396621	ebi-a-GCST90013976	rs2298695	C	A	NA	|| id:ebi-a-GCST90013976	TRUE	reported	igd
275	21	40467643	-0.0189182	0.00238596	2.20902e-15	396621	ebi-a-GCST90013976	rs2836884	C	T	NA	|| id:ebi-a-GCST90013976	TRUE	reported	igd
276	22	31819928	0.0142376	0.00213255	2.45019e-11	396621	ebi-a-GCST90013976	rs9621255	A	G	NA	|| id:ebi-a-GCST90013976	TRUE	reported	igd
277	22	43555921	0.0153659	0.00218159	1.87543e-12	396621	ebi-a-GCST90013976	rs138914	A	G	NA	|| id:ebi-a-GCST90013976	TRUE	reported	igd
278	22	39553772	-0.0198878	0.00214829	2.09267e-20	396621	ebi-a-GCST90013976	rs139413	G	A	NA	|| id:ebi-a-GCST90013976	TRUE	reported	igd
279	22	18134976	0.0176176	0.00235304	7.0372e-14	396621	ebi-a-GCST90013976	rs5747310	T	A	NA	|| id:ebi-a-GCST90013976	TRUE	reported	igd
280	22	24249616	0.0126498	0.00217217	5.7601e-09	396621	ebi-a-GCST90013976	rs5751766	C	A	NA	|| id:ebi-a-GCST90013976	TRUE	reported	igd
281	22	19971552	0.0210525	0.00231244	8.70162e-20	396621	ebi-a-GCST90013976	rs758374	C	T	NA	|| id:ebi-a-GCST90013976	TRUE	reported	igd

## Sheet: Mon_SNP_C2
	chr.exposure	pos.exposure	beta.exposure	se.exposure	pval.exposure	samplesize.exposure	id.exposure	SNP	effect_allele.exposure	other_allele.exposure	eaf.exposure	exposure	mr_keep.exposure	pval_origin.exposure	data_source.exposure
1	1	244484884	-0.0289433	0.00315702	4.82281e-20	395949	ebi-a-GCST90013983	rs77638395	A	G	NA	|| id:ebi-a-GCST90013983	TRUE	reported	igd
2	1	110470764	0.0309145	0.00284409	1.60657e-27	395949	ebi-a-GCST90013983	rs333947	A	G	NA	|| id:ebi-a-GCST90013983	TRUE	reported	igd
3	1	159173539	0.0208629	0.00265178	3.61743e-15	395949	ebi-a-GCST90013983	rs3027008	T	C	NA	|| id:ebi-a-GCST90013983	TRUE	reported	igd
4	1	156323630	-0.043988	0.00776871	1.49445e-08	395949	ebi-a-GCST90013983	rs4661157	A	C	NA	|| id:ebi-a-GCST90013983	TRUE	reported	igd
5	1	37917469	-0.0256415	0.00308411	9.24698e-17	395949	ebi-a-GCST90013983	rs6704011	C	G	NA	|| id:ebi-a-GCST90013983	TRUE	reported	igd
6	1	42366988	0.0136549	0.00204165	2.25996e-11	395949	ebi-a-GCST90013983	rs783622	G	A	NA	|| id:ebi-a-GCST90013983	TRUE	reported	igd
7	1	10734800	0.0163895	0.00202821	6.43724e-16	395949	ebi-a-GCST90013983	rs284315	G	A	NA	|| id:ebi-a-GCST90013983	TRUE	reported	igd
8	1	53210521	-0.0173366	0.00203221	1.45178e-17	395949	ebi-a-GCST90013983	rs10788942	T	A	NA	|| id:ebi-a-GCST90013983	TRUE	reported	igd
9	1	93805201	0.02172	0.00208899	2.54859e-25	395949	ebi-a-GCST90013983	rs1535701	G	T	NA	|| id:ebi-a-GCST90013983	TRUE	reported	igd
10	1	212405396	0.0198824	0.00205733	4.28055e-22	395949	ebi-a-GCST90013983	rs2087946	A	G	NA	|| id:ebi-a-GCST90013983	TRUE	reported	igd
11	1	110366044	-0.0144059	0.0021798	3.87436e-11	395949	ebi-a-GCST90013983	rs485742	C	T	NA	|| id:ebi-a-GCST90013983	TRUE	reported	igd
12	1	205799987	0.0171524	0.0020619	8.88996e-17	395949	ebi-a-GCST90013983	rs1772143	A	T	NA	|| id:ebi-a-GCST90013983	TRUE	reported	igd
13	1	180905694	-0.0136342	0.00218356	4.26481e-10	395949	ebi-a-GCST90013983	rs3795503	T	C	NA	|| id:ebi-a-GCST90013983	TRUE	reported	igd
14	1	185395846	-0.0207509	0.00218212	1.91602e-21	395949	ebi-a-GCST90013983	rs7545591	G	C	NA	|| id:ebi-a-GCST90013983	TRUE	reported	igd
15	1	56626575	0.0167849	0.00211597	2.14783e-15	395949	ebi-a-GCST90013983	rs72675569	T	C	NA	|| id:ebi-a-GCST90013983	TRUE	reported	igd
16	1	26577985	-0.0292126	0.00254257	1.49142e-30	395949	ebi-a-GCST90013983	rs111486799	A	G	NA	|| id:ebi-a-GCST90013983	TRUE	reported	igd
17	1	27097515	0.0211793	0.0037047	1.08505e-08	395949	ebi-a-GCST90013983	rs76490152	G	A	NA	|| id:ebi-a-GCST90013983	TRUE	reported	igd
18	1	67497221	-0.0181885	0.00212573	1.16493e-17	395949	ebi-a-GCST90013983	rs2815363	T	C	NA	|| id:ebi-a-GCST90013983	TRUE	reported	igd
19	1	92315896	0.339577	0.00982669	1e-200	395949	ebi-a-GCST90013983	rs17575497	T	C	NA	|| id:ebi-a-GCST90013983	TRUE	reported	igd
20	1	169574166	-0.0174381	0.00204866	1.71002e-17	395949	ebi-a-GCST90013983	rs1997664	T	A	NA	|| id:ebi-a-GCST90013983	TRUE	reported	igd
21	1	169647037	0.0264265	0.00457111	7.4172e-09	395949	ebi-a-GCST90013983	rs12026586	T	C	NA	|| id:ebi-a-GCST90013983	TRUE	reported	igd
22	1	150584103	-0.067653	0.00244362	1.03992e-168	395949	ebi-a-GCST90013983	rs4970966	T	G	NA	|| id:ebi-a-GCST90013983	TRUE	reported	igd
23	1	92985600	-0.073461	0.00560051	2.63694e-39	395949	ebi-a-GCST90013983	rs115777446	T	A	NA	|| id:ebi-a-GCST90013983	TRUE	reported	igd
24	1	79411968	0.0321779	0.00570134	1.66219e-08	395949	ebi-a-GCST90013983	rs41313381	A	C	NA	|| id:ebi-a-GCST90013983	TRUE	reported	igd
25	1	207994429	-0.0168446	0.00241753	3.22181e-12	395949	ebi-a-GCST90013983	rs4844393	C	T	NA	|| id:ebi-a-GCST90013983	TRUE	reported	igd
26	1	221140832	0.017466	0.00205743	2.08018e-17	395949	ebi-a-GCST90013983	rs12022930	C	T	NA	|| id:ebi-a-GCST90013983	TRUE	reported	igd
27	1	236105910	-0.0829287	0.003276	2.23872e-141	395949	ebi-a-GCST90013983	rs1886654	C	T	NA	|| id:ebi-a-GCST90013983	TRUE	reported	igd
28	1	89974301	0.017452	0.00203605	1.02141e-17	395949	ebi-a-GCST90013983	rs10754282	A	G	NA	|| id:ebi-a-GCST90013983	TRUE	reported	igd
29	1	9712175	-0.0225244	0.00208947	4.28055e-27	395949	ebi-a-GCST90013983	rs78021484	G	A	NA	|| id:ebi-a-GCST90013983	TRUE	reported	igd
30	1	225962690	0.0160442	0.00207047	9.25763e-15	395949	ebi-a-GCST90013983	rs6696074	T	C	NA	|| id:ebi-a-GCST90013983	TRUE	reported	igd
31	2	28567626	-0.0121224	0.00203444	2.54408e-09	395949	ebi-a-GCST90013983	rs12466960	C	G	NA	|| id:ebi-a-GCST90013983	TRUE	reported	igd
32	2	219188577	0.0168954	0.00206519	2.81449e-16	395949	ebi-a-GCST90013983	rs10194082	T	C	NA	|| id:ebi-a-GCST90013983	TRUE	reported	igd
33	2	111752151	0.135571	0.00722487	1.47299e-78	395949	ebi-a-GCST90013983	rs150449635	C	T	NA	|| id:ebi-a-GCST90013983	TRUE	reported	igd
34	2	8445160	0.0157713	0.00203776	9.9793e-15	395949	ebi-a-GCST90013983	rs2630709	T	A	NA	|| id:ebi-a-GCST90013983	TRUE	reported	igd
35	2	241569692	-0.0325222	0.00261934	2.13501e-35	395949	ebi-a-GCST90013983	rs3749171	T	C	NA	|| id:ebi-a-GCST90013983	TRUE	reported	igd
36	2	43360065	0.0200625	0.00235039	1.39155e-17	395949	ebi-a-GCST90013983	rs28498283	T	A	NA	|| id:ebi-a-GCST90013983	TRUE	reported	igd
37	2	169743792	0.018076	0.002173	8.91251e-17	395949	ebi-a-GCST90013983	rs35962426	T	C	NA	|| id:ebi-a-GCST90013983	TRUE	reported	igd
38	2	97046999	0.0140881	0.00215963	6.87385e-11	395949	ebi-a-GCST90013983	rs1081707	A	G	NA	|| id:ebi-a-GCST90013983	TRUE	reported	igd
39	2	136889208	-0.0345152	0.00229105	2.74094e-51	395949	ebi-a-GCST90013983	rs13022141	G	A	NA	|| id:ebi-a-GCST90013983	TRUE	reported	igd
40	2	160568758	0.0173698	0.00203198	1.24968e-17	395949	ebi-a-GCST90013983	rs1968343	T	C	NA	|| id:ebi-a-GCST90013983	TRUE	reported	igd
41	2	182318491	-0.0867128	0.00227825	1e-200	395949	ebi-a-GCST90013983	rs72894360	A	G	NA	|| id:ebi-a-GCST90013983	TRUE	reported	igd
42	2	182576508	0.0643507	0.00948048	1.13946e-11	395949	ebi-a-GCST90013983	rs4018747	T	G	NA	|| id:ebi-a-GCST90013983	TRUE	reported	igd
43	2	46199355	0.0146377	0.00236621	6.16538e-10	395949	ebi-a-GCST90013983	rs2166969	C	T	NA	|| id:ebi-a-GCST90013983	TRUE	reported	igd
44	2	65665273	0.024794	0.00205907	2.15328e-33	395949	ebi-a-GCST90013983	rs13417564	T	G	NA	|| id:ebi-a-GCST90013983	TRUE	reported	igd
45	2	31457981	0.0186594	0.00224721	1.01205e-16	395949	ebi-a-GCST90013983	rs4952073	C	T	NA	|| id:ebi-a-GCST90013983	TRUE	reported	igd
46	2	148548683	0.0218694	0.00223235	1.16493e-22	395949	ebi-a-GCST90013983	rs34005843	G	C	NA	|| id:ebi-a-GCST90013983	TRUE	reported	igd
47	2	228309534	-0.0116608	0.00207069	1.78801e-08	395949	ebi-a-GCST90013983	rs12694729	T	C	NA	|| id:ebi-a-GCST90013983	TRUE	reported	igd
48	2	225727663	-0.0370854	0.00278395	1.74381e-40	395949	ebi-a-GCST90013983	rs6436515	T	C	NA	|| id:ebi-a-GCST90013983	TRUE	reported	igd
49	2	111910694	-0.0258693	0.0020886	3.11458e-35	395949	ebi-a-GCST90013983	rs6734942	T	C	NA	|| id:ebi-a-GCST90013983	TRUE	reported	igd
50	2	43850590	-0.0156106	0.0023583	3.60579e-11	395949	ebi-a-GCST90013983	rs11886047	C	T	NA	|| id:ebi-a-GCST90013983	TRUE	reported	igd
51	2	64993045	0.0135274	0.00222214	1.14641e-09	395949	ebi-a-GCST90013983	rs2136451	A	G	NA	|| id:ebi-a-GCST90013983	TRUE	reported	igd
52	2	192519117	0.0230201	0.00415462	3.00995e-08	395949	ebi-a-GCST90013983	rs12621189	C	T	NA	|| id:ebi-a-GCST90013983	TRUE	reported	igd
53	2	12893977	0.0190106	0.00211392	2.40492e-19	395949	ebi-a-GCST90013983	rs2059427	T	C	NA	|| id:ebi-a-GCST90013983	TRUE	reported	igd
54	2	182216894	0.0341202	0.00299341	4.25794e-30	395949	ebi-a-GCST90013983	rs62178669	T	C	NA	|| id:ebi-a-GCST90013983	TRUE	reported	igd
55	3	128305341	0.0737105	0.00212627	1e-200	395949	ebi-a-GCST90013983	rs4045811	T	C	NA	|| id:ebi-a-GCST90013983	TRUE	reported	igd
56	3	12266804	-0.0281802	0.0020816	9.35837e-42	395949	ebi-a-GCST90013983	rs1822534	G	A	NA	|| id:ebi-a-GCST90013983	TRUE	reported	igd
57	3	141314133	-0.0211559	0.00207797	2.41046e-24	395949	ebi-a-GCST90013983	rs11916906	T	A	NA	|| id:ebi-a-GCST90013983	TRUE	reported	igd
58	3	159923576	-0.0125419	0.00211172	2.86457e-09	395949	ebi-a-GCST90013983	rs16831133	C	T	NA	|| id:ebi-a-GCST90013983	TRUE	reported	igd
59	3	172276979	0.0229067	0.00301772	3.18127e-14	395949	ebi-a-GCST90013983	rs231988	C	T	NA	|| id:ebi-a-GCST90013983	TRUE	reported	igd
60	3	185547917	-0.012555	0.00205393	9.79873e-10	395949	ebi-a-GCST90013983	rs764129	T	C	NA	|| id:ebi-a-GCST90013983	TRUE	reported	igd
61	3	196489422	-0.0260804	0.00206515	1.46454e-36	395949	ebi-a-GCST90013983	rs13434265	T	C	NA	|| id:ebi-a-GCST90013983	TRUE	reported	igd
62	3	46406367	0.0310802	0.00206761	4.53628e-51	395949	ebi-a-GCST90013983	rs2213290	T	C	NA	|| id:ebi-a-GCST90013983	TRUE	reported	igd
63	3	72397279	0.0204433	0.00208058	8.71967e-23	395949	ebi-a-GCST90013983	rs9809116	G	A	NA	|| id:ebi-a-GCST90013983	TRUE	reported	igd
64	3	128683636	-0.0288865	0.00302459	1.29003e-21	395949	ebi-a-GCST90013983	rs111661376	G	C	NA	|| id:ebi-a-GCST90013983	TRUE	reported	igd
65	3	98406933	0.0198299	0.00204624	3.29534e-22	395949	ebi-a-GCST90013983	rs12496730	C	G	NA	|| id:ebi-a-GCST90013983	TRUE	reported	igd
66	3	129759914	0.0139388	0.00231509	1.7352e-09	395949	ebi-a-GCST90013983	rs34831897	T	G	NA	|| id:ebi-a-GCST90013983	TRUE	reported	igd
67	3	46852679	-0.0209083	0.0033938	7.24119e-10	395949	ebi-a-GCST90013983	rs7647507	G	A	NA	|| id:ebi-a-GCST90013983	TRUE	reported	igd
68	3	24346109	-0.0137339	0.00205929	2.57158e-11	395949	ebi-a-GCST90013983	rs12485694	G	A	NA	|| id:ebi-a-GCST90013983	TRUE	reported	igd
69	3	42906116	0.144946	0.00423055	1e-200	395949	ebi-a-GCST90013983	rs2228467	C	T	NA	|| id:ebi-a-GCST90013983	TRUE	reported	igd
70	4	110851136	-0.0162941	0.00205957	2.54449e-15	395949	ebi-a-GCST90013983	rs882405	A	G	NA	|| id:ebi-a-GCST90013983	TRUE	reported	igd
71	4	39039258	-0.0226158	0.00213786	3.74111e-26	395949	ebi-a-GCST90013983	rs2711981	T	C	NA	|| id:ebi-a-GCST90013983	TRUE	reported	igd
72	4	55539264	-0.0173999	0.00204506	1.76563e-17	395949	ebi-a-GCST90013983	rs12503461	T	C	NA	|| id:ebi-a-GCST90013983	TRUE	reported	igd
73	4	79862264	0.0127703	0.00234198	4.95838e-08	395949	ebi-a-GCST90013983	rs62308043	T	C	NA	|| id:ebi-a-GCST90013983	TRUE	reported	igd
74	4	84141253	0.0193528	0.00221416	2.3206e-18	395949	ebi-a-GCST90013983	rs13101920	T	A	NA	|| id:ebi-a-GCST90013983	TRUE	reported	igd
75	4	2259463	0.021282	0.00300837	1.50245e-12	395949	ebi-a-GCST90013983	rs9992013	G	C	NA	|| id:ebi-a-GCST90013983	TRUE	reported	igd
76	4	145042250	-0.0203672	0.0020311	1.15186e-23	395949	ebi-a-GCST90013983	rs4240356	G	C	NA	|| id:ebi-a-GCST90013983	TRUE	reported	igd
77	4	124790027	-0.0267106	0.00487175	4.18774e-08	395949	ebi-a-GCST90013983	rs113494449	T	C	NA	|| id:ebi-a-GCST90013983	TRUE	reported	igd
78	4	103494230	0.0146241	0.00205107	1.00369e-12	395949	ebi-a-GCST90013983	rs230538	T	C	NA	|| id:ebi-a-GCST90013983	TRUE	reported	igd
79	4	157658735	-0.0203137	0.00346361	4.49397e-09	395949	ebi-a-GCST90013983	rs77810971	A	G	NA	|| id:ebi-a-GCST90013983	TRUE	reported	igd
80	4	7044380	0.0303962	0.00204724	7.23436e-50	395949	ebi-a-GCST90013983	rs871134	T	C	NA	|| id:ebi-a-GCST90013983	TRUE	reported	igd
81	4	83556571	-0.0421041	0.00259629	3.82384e-59	395949	ebi-a-GCST90013983	rs6832609	G	A	NA	|| id:ebi-a-GCST90013983	TRUE	reported	igd
82	4	57765816	-0.0181202	0.00261072	3.90211e-12	395949	ebi-a-GCST90013983	rs56281640	A	G	NA	|| id:ebi-a-GCST90013983	TRUE	reported	igd
83	4	36305937	0.037499	0.00687871	4.99597e-08	395949	ebi-a-GCST90013983	rs73809166	C	T	NA	|| id:ebi-a-GCST90013983	TRUE	reported	igd
84	4	105806108	0.0482058	0.00564135	1.2844e-17	395949	ebi-a-GCST90013983	rs144317085	T	A	NA	|| id:ebi-a-GCST90013983	TRUE	reported	igd
85	5	132322852	-0.0206642	0.0027988	1.54454e-13	395949	ebi-a-GCST90013983	rs12332674	G	T	NA	|| id:ebi-a-GCST90013983	TRUE	reported	igd
86	5	149483906	0.0290612	0.00228611	5.06757e-37	395949	ebi-a-GCST90013983	rs4362932	T	C	NA	|| id:ebi-a-GCST90013983	TRUE	reported	igd
87	5	161335056	-0.014449	0.00234972	7.78646e-10	395949	ebi-a-GCST90013983	rs2061327	A	G	NA	|| id:ebi-a-GCST90013983	TRUE	reported	igd
88	5	57577463	-0.0155691	0.00218047	9.31537e-13	395949	ebi-a-GCST90013983	rs37521	T	C	NA	|| id:ebi-a-GCST90013983	TRUE	reported	igd
89	5	55453942	0.0304071	0.00285065	1.4568e-26	395949	ebi-a-GCST90013983	rs28722705	T	A	NA	|| id:ebi-a-GCST90013983	TRUE	reported	igd
90	5	149500236	-0.0485228	0.00216623	3.97192e-111	395949	ebi-a-GCST90013983	rs193549	T	C	NA	|| id:ebi-a-GCST90013983	TRUE	reported	igd
91	5	71742444	-0.0290286	0.00312624	1.6099e-20	395949	ebi-a-GCST90013983	rs6874695	T	C	NA	|| id:ebi-a-GCST90013983	TRUE	reported	igd
92	5	131677047	-0.0202401	0.00202156	1.34865e-23	395949	ebi-a-GCST90013983	rs11242109	T	G	NA	|| id:ebi-a-GCST90013983	TRUE	reported	igd
93	5	110987354	-0.0156534	0.00226571	4.88652e-12	395949	ebi-a-GCST90013983	rs7725162	A	G	NA	|| id:ebi-a-GCST90013983	TRUE	reported	igd
94	5	173208633	-0.0219752	0.00242582	1.31795e-19	395949	ebi-a-GCST90013983	rs791361	C	A	NA	|| id:ebi-a-GCST90013983	TRUE	reported	igd
95	5	17399899	-0.0119383	0.00204643	5.41988e-09	395949	ebi-a-GCST90013983	rs964752	G	C	NA	|| id:ebi-a-GCST90013983	TRUE	reported	igd
96	5	88110363	-0.0167051	0.00238521	2.49402e-12	395949	ebi-a-GCST90013983	rs165944	T	C	NA	|| id:ebi-a-GCST90013983	TRUE	reported	igd
97	6	30935290	0.0464886	0.00519307	3.4898e-19	395949	ebi-a-GCST90013983	rs116025100	A	G	NA	|| id:ebi-a-GCST90013983	TRUE	reported	igd
98	6	16754454	-0.0158989	0.00203165	5.05126e-15	395949	ebi-a-GCST90013983	rs500803	A	T	NA	|| id:ebi-a-GCST90013983	TRUE	reported	igd
99	6	31973863	0.0210006	0.00215437	1.88322e-22	395949	ebi-a-GCST90013983	rs28361033	T	C	NA	|| id:ebi-a-GCST90013983	TRUE	reported	igd
100	6	10523826	-0.0244175	0.00202558	1.83443e-33	395949	ebi-a-GCST90013983	rs1087924	C	G	NA	|| id:ebi-a-GCST90013983	TRUE	reported	igd
101	6	170466858	0.0224195	0.00345603	8.75185e-11	395949	ebi-a-GCST90013983	rs3012380	A	G	NA	|| id:ebi-a-GCST90013983	TRUE	reported	igd
102	6	170592293	0.017466	0.00236825	1.64286e-13	395949	ebi-a-GCST90013983	rs2295205	G	C	NA	|| id:ebi-a-GCST90013983	TRUE	reported	igd
103	6	113848824	-0.0154374	0.00206118	6.90876e-14	395949	ebi-a-GCST90013983	rs35515683	A	G	NA	|| id:ebi-a-GCST90013983	TRUE	reported	igd
104	6	144385777	0.0742901	0.00551787	2.5633e-41	395949	ebi-a-GCST90013983	rs149110519	T	C	NA	|| id:ebi-a-GCST90013983	TRUE	reported	igd
105	6	41990791	0.0388157	0.00235804	6.9952e-61	395949	ebi-a-GCST90013983	rs72664260	T	C	NA	|| id:ebi-a-GCST90013983	TRUE	reported	igd
106	6	31330015	-0.0630303	0.00239116	3.96278e-153	395949	ebi-a-GCST90013983	rs2523567	G	C	NA	|| id:ebi-a-GCST90013983	TRUE	reported	igd
107	6	7171407	0.0271376	0.00251108	3.18346e-27	395949	ebi-a-GCST90013983	rs9505057	G	T	NA	|| id:ebi-a-GCST90013983	TRUE	reported	igd
108	6	156938699	-0.0171736	0.00226192	3.13762e-14	395949	ebi-a-GCST90013983	rs2817441	T	C	NA	|| id:ebi-a-GCST90013983	TRUE	reported	igd
109	6	135419631	-0.0338369	0.002312	1.67186e-48	395949	ebi-a-GCST90013983	rs9389268	G	A	NA	|| id:ebi-a-GCST90013983	TRUE	reported	igd
110	6	30275246	-0.0256314	0.00205766	1.28766e-35	395949	ebi-a-GCST90013983	rs928822	T	G	NA	|| id:ebi-a-GCST90013983	TRUE	reported	igd
111	6	46893355	-0.0281725	0.00296229	1.89977e-21	395949	ebi-a-GCST90013983	rs2012011	A	G	NA	|| id:ebi-a-GCST90013983	TRUE	reported	igd
112	6	135140172	0.0137	0.00248018	3.31726e-08	395949	ebi-a-GCST90013983	rs9389229	T	C	NA	|| id:ebi-a-GCST90013983	TRUE	reported	igd
113	6	82463376	0.0412391	0.00225327	7.99466e-75	395949	ebi-a-GCST90013983	rs915125	T	C	NA	|| id:ebi-a-GCST90013983	TRUE	reported	igd
114	6	107441753	0.0206591	0.00216565	1.43582e-21	395949	ebi-a-GCST90013983	rs11153046	G	A	NA	|| id:ebi-a-GCST90013983	TRUE	reported	igd
115	7	143093172	-0.013586	0.0020315	2.26725e-11	395949	ebi-a-GCST90013983	rs11762334	A	T	NA	|| id:ebi-a-GCST90013983	TRUE	reported	igd
116	7	65094169	-0.0121551	0.00204534	2.80098e-09	395949	ebi-a-GCST90013983	rs28716904	G	C	NA	|| id:ebi-a-GCST90013983	TRUE	reported	igd
117	7	73042614	0.0160118	0.00226254	1.47401e-12	395949	ebi-a-GCST90013983	rs7786376	G	A	NA	|| id:ebi-a-GCST90013983	TRUE	reported	igd
118	7	6502367	0.0406683	0.00225786	1.5729e-72	395949	ebi-a-GCST90013983	rs6796	C	T	NA	|| id:ebi-a-GCST90013983	TRUE	reported	igd
119	7	137881690	-0.0258496	0.00216506	7.37055e-33	395949	ebi-a-GCST90013983	rs7785014	C	T	NA	|| id:ebi-a-GCST90013983	TRUE	reported	igd
120	7	151062348	-0.0125444	0.00204896	9.22253e-10	395949	ebi-a-GCST90013983	rs405281	A	G	NA	|| id:ebi-a-GCST90013983	TRUE	reported	igd
121	7	2757938	0.018053	0.00221121	3.23221e-16	395949	ebi-a-GCST90013983	rs798562	T	C	NA	|| id:ebi-a-GCST90013983	TRUE	reported	igd
122	7	50307334	-0.0532877	0.00216692	1.55955e-133	395949	ebi-a-GCST90013983	rs4385425	G	A	NA	|| id:ebi-a-GCST90013983	TRUE	reported	igd
123	7	17145526	-0.0262991	0.00442806	2.86424e-09	395949	ebi-a-GCST90013983	rs75814517	A	G	NA	|| id:ebi-a-GCST90013983	TRUE	reported	igd
124	7	28279488	0.0213873	0.00278852	1.72306e-14	395949	ebi-a-GCST90013983	rs17156536	A	C	NA	|| id:ebi-a-GCST90013983	TRUE	reported	igd
125	7	112085400	-0.0205113	0.00329739	4.95678e-10	395949	ebi-a-GCST90013983	rs3109109	C	T	NA	|| id:ebi-a-GCST90013983	TRUE	reported	igd
126	7	99768957	0.0150734	0.00253681	2.81793e-09	395949	ebi-a-GCST90013983	rs75779608	T	C	NA	|| id:ebi-a-GCST90013983	TRUE	reported	igd
127	7	28724491	-0.0225638	0.00245493	3.88419e-20	395949	ebi-a-GCST90013983	rs10238435	T	C	NA	|| id:ebi-a-GCST90013983	TRUE	reported	igd
128	7	92408370	-0.0791301	0.00346055	1.00462e-115	395949	ebi-a-GCST90013983	rs445	T	C	NA	|| id:ebi-a-GCST90013983	TRUE	reported	igd
129	7	50474973	0.0575444	0.00391171	5.49414e-49	395949	ebi-a-GCST90013983	rs80309567	T	C	NA	|| id:ebi-a-GCST90013983	TRUE	reported	igd
130	8	116556299	-0.0277997	0.00203816	2.32702e-42	395949	ebi-a-GCST90013983	rs3779878	G	A	NA	|| id:ebi-a-GCST90013983	TRUE	reported	igd
131	8	126603194	-0.0132676	0.00203117	6.48784e-11	395949	ebi-a-GCST90013983	rs4870946	T	C	NA	|| id:ebi-a-GCST90013983	TRUE	reported	igd
132	8	61579356	0.0118876	0.00203172	4.8863e-09	395949	ebi-a-GCST90013983	rs659805	C	T	NA	|| id:ebi-a-GCST90013983	TRUE	reported	igd
133	8	108165106	-0.0148634	0.00215888	5.78762e-12	395949	ebi-a-GCST90013983	rs10955440	T	C	NA	|| id:ebi-a-GCST90013983	TRUE	reported	igd
134	8	48651633	-0.0593277	0.00521275	5.18442e-30	395949	ebi-a-GCST90013983	rs45577137	G	A	NA	|| id:ebi-a-GCST90013983	TRUE	reported	igd
135	8	82066713	-0.0143487	0.00221497	9.2918e-11	395949	ebi-a-GCST90013983	rs12216751	A	T	NA	|| id:ebi-a-GCST90013983	TRUE	reported	igd
136	8	130613042	-0.0752949	0.00203662	1e-200	395949	ebi-a-GCST90013983	rs2395903	A	G	NA	|| id:ebi-a-GCST90013983	TRUE	reported	igd
137	8	130691767	-0.0342485	0.00294783	3.33043e-31	395949	ebi-a-GCST90013983	rs10101101	A	G	NA	|| id:ebi-a-GCST90013983	TRUE	reported	igd
138	8	6880925	-0.0460243	0.00317703	1.47299e-47	395949	ebi-a-GCST90013983	rs7826487	G	A	NA	|| id:ebi-a-GCST90013983	TRUE	reported	igd
139	8	79012343	-0.021847	0.00285807	2.1062e-14	395949	ebi-a-GCST90013983	rs62510269	G	A	NA	|| id:ebi-a-GCST90013983	TRUE	reported	igd
140	8	23089429	0.0187714	0.00244526	1.63305e-14	395949	ebi-a-GCST90013983	rs62501136	A	G	NA	|| id:ebi-a-GCST90013983	TRUE	reported	igd
141	8	6698248	-0.0213491	0.00203116	7.70549e-26	395949	ebi-a-GCST90013983	rs4840638	G	T	NA	|| id:ebi-a-GCST90013983	TRUE	reported	igd
142	8	47751047	0.0211092	0.00382547	3.42776e-08	395949	ebi-a-GCST90013983	rs75287549	A	G	NA	|| id:ebi-a-GCST90013983	TRUE	reported	igd
143	8	68811043	-0.0209933	0.0020717	3.92916e-24	395949	ebi-a-GCST90013983	rs144345073	A	T	NA	|| id:ebi-a-GCST90013983	TRUE	reported	igd
144	8	30280833	0.0149934	0.00230959	8.48008e-11	395949	ebi-a-GCST90013983	rs2979489	A	G	NA	|| id:ebi-a-GCST90013983	TRUE	reported	igd
145	8	56800997	-0.0178501	0.00206018	4.54151e-18	395949	ebi-a-GCST90013983	rs333616	T	C	NA	|| id:ebi-a-GCST90013983	TRUE	reported	igd
146	8	144638734	-0.0207922	0.00292171	1.10739e-12	395949	ebi-a-GCST90013983	rs10099546	G	A	NA	|| id:ebi-a-GCST90013983	TRUE	reported	igd
147	8	6951110	0.0622489	0.0106208	4.59918e-09	395949	ebi-a-GCST90013983	rs374744631	C	A	NA	|| id:ebi-a-GCST90013983	TRUE	reported	igd
148	9	21990457	0.0276283	0.00226753	3.76877e-34	395949	ebi-a-GCST90013983	rs7036656	T	C	NA	|| id:ebi-a-GCST90013983	TRUE	reported	igd
149	9	35029581	0.0147507	0.00244082	1.50977e-09	395949	ebi-a-GCST90013983	rs581927	C	G	NA	|| id:ebi-a-GCST90013983	TRUE	reported	igd
150	9	91533616	-0.0432178	0.00213384	3.30979e-91	395949	ebi-a-GCST90013983	rs2221310	C	G	NA	|| id:ebi-a-GCST90013983	TRUE	reported	igd
151	9	113861852	0.117449	0.00306988	1e-200	395949	ebi-a-GCST90013983	rs55776106	T	C	NA	|| id:ebi-a-GCST90013983	TRUE	reported	igd
152	9	130662028	0.0286308	0.00485387	3.66708e-09	395949	ebi-a-GCST90013983	rs73606470	A	G	NA	|| id:ebi-a-GCST90013983	TRUE	reported	igd
153	9	22143570	-0.0405716	0.00276835	1.24194e-48	395949	ebi-a-GCST90013983	rs10757287	T	A	NA	|| id:ebi-a-GCST90013983	TRUE	reported	igd
154	9	34107505	0.0320529	0.00304755	7.16803e-26	395949	ebi-a-GCST90013983	rs11557154	T	C	NA	|| id:ebi-a-GCST90013983	TRUE	reported	igd
155	9	136146046	-0.0428716	0.00218276	6.89922e-86	395949	ebi-a-GCST90013983	rs677355	A	G	NA	|| id:ebi-a-GCST90013983	TRUE	reported	igd
156	9	2622134	0.0159345	0.00214485	1.09245e-13	395949	ebi-a-GCST90013983	rs34881325	T	C	NA	|| id:ebi-a-GCST90013983	TRUE	reported	igd
157	9	91617872	-0.0459688	0.00706398	7.64188e-11	395949	ebi-a-GCST90013983	rs41287351	T	C	NA	|| id:ebi-a-GCST90013983	TRUE	reported	igd
158	9	126971204	0.02086	0.00286841	3.53427e-13	395949	ebi-a-GCST90013983	rs72759267	T	C	NA	|| id:ebi-a-GCST90013983	TRUE	reported	igd
159	9	113832123	-0.0759726	0.00670263	8.82877e-30	395949	ebi-a-GCST90013983	rs72753634	A	T	NA	|| id:ebi-a-GCST90013983	TRUE	reported	igd
160	9	113865086	0.104668	0.00755297	1.13999e-43	395949	ebi-a-GCST90013983	rs79315438	A	G	NA	|| id:ebi-a-GCST90013983	TRUE	reported	igd
161	10	111934464	-0.0214896	0.00358814	2.11067e-09	395949	ebi-a-GCST90013983	rs58541021	C	T	NA	|| id:ebi-a-GCST90013983	TRUE	reported	igd
162	10	126419153	-0.0153339	0.00275778	2.6937e-08	395949	ebi-a-GCST90013983	rs7894089	C	T	NA	|| id:ebi-a-GCST90013983	TRUE	reported	igd
163	10	44883630	-0.0179396	0.0021912	2.67609e-16	395949	ebi-a-GCST90013983	rs2839680	C	T	NA	|| id:ebi-a-GCST90013983	TRUE	reported	igd
164	10	64532595	0.0206703	0.00207993	2.84446e-23	395949	ebi-a-GCST90013983	rs448355	C	T	NA	|| id:ebi-a-GCST90013983	TRUE	reported	igd
165	10	25217783	-0.0395696	0.00209596	1.69903e-79	395949	ebi-a-GCST90013983	rs112955547	A	G	NA	|| id:ebi-a-GCST90013983	TRUE	reported	igd
166	10	114711755	-0.0154059	0.00203121	3.33503e-14	395949	ebi-a-GCST90013983	rs10885396	T	C	NA	|| id:ebi-a-GCST90013983	TRUE	reported	igd
167	10	101322423	-0.0332194	0.00205531	9.24272e-59	395949	ebi-a-GCST90013983	rs989979	C	G	NA	|| id:ebi-a-GCST90013983	TRUE	reported	igd
168	10	8467037	-0.0240113	0.00208931	1.43913e-30	395949	ebi-a-GCST90013983	rs2646420	T	C	NA	|| id:ebi-a-GCST90013983	TRUE	reported	igd
169	10	22298876	-0.01506	0.00234312	1.2987e-10	395949	ebi-a-GCST90013983	rs12257884	A	C	NA	|| id:ebi-a-GCST90013983	TRUE	reported	igd
170	10	3821561	-0.01273	0.00209168	1.15774e-09	395949	ebi-a-GCST90013983	rs17731	A	G	NA	|| id:ebi-a-GCST90013983	TRUE	reported	igd
171	10	99111751	0.0472881	0.00231747	1.508e-92	395949	ebi-a-GCST90013983	rs11189156	A	T	NA	|| id:ebi-a-GCST90013983	TRUE	reported	igd
172	10	102075479	0.0180237	0.00269876	2.41379e-11	395949	ebi-a-GCST90013983	rs603424	A	G	NA	|| id:ebi-a-GCST90013983	TRUE	reported	igd
173	10	82249752	0.0151918	0.00249347	1.11078e-09	395949	ebi-a-GCST90013983	rs10749609	A	G	NA	|| id:ebi-a-GCST90013983	TRUE	reported	igd
174	10	73526202	0.0139999	0.00209446	2.32113e-11	395949	ebi-a-GCST90013983	rs2121538	A	G	NA	|| id:ebi-a-GCST90013983	TRUE	reported	igd
175	10	5893069	0.0142458	0.00232923	9.59069e-10	395949	ebi-a-GCST90013983	rs7915822	T	C	NA	|| id:ebi-a-GCST90013983	TRUE	reported	igd
176	10	50263201	-0.0217247	0.00239101	1.02778e-19	395949	ebi-a-GCST90013983	rs4272720	G	A	NA	|| id:ebi-a-GCST90013983	TRUE	reported	igd
177	11	100502331	0.0170932	0.00233807	2.65522e-13	395949	ebi-a-GCST90013983	rs7934276	C	T	NA	|| id:ebi-a-GCST90013983	TRUE	reported	igd
178	11	60164302	0.0196789	0.00209091	4.8854e-21	395949	ebi-a-GCST90013983	rs2241921	T	C	NA	|| id:ebi-a-GCST90013983	TRUE	reported	igd
179	11	72947934	-0.0174213	0.00205463	2.27091e-17	395949	ebi-a-GCST90013983	rs11235688	A	G	NA	|| id:ebi-a-GCST90013983	TRUE	reported	igd
180	11	193863	0.0139874	0.00202256	4.65586e-12	395949	ebi-a-GCST90013983	rs2294081	C	T	NA	|| id:ebi-a-GCST90013983	TRUE	reported	igd
181	11	1874221	-0.0265044	0.00209231	8.94746e-37	395949	ebi-a-GCST90013983	rs907612	T	C	NA	|| id:ebi-a-GCST90013983	TRUE	reported	igd
182	11	108246794	0.0128482	0.00203577	2.7679e-10	395949	ebi-a-GCST90013983	rs170546	C	G	NA	|| id:ebi-a-GCST90013983	TRUE	reported	igd
183	11	119148573	-0.0119388	0.00202879	3.9885e-09	395949	ebi-a-GCST90013983	rs2510152	T	G	NA	|| id:ebi-a-GCST90013983	TRUE	reported	igd
184	11	60080010	0.0146669	0.00210761	3.4261e-12	395949	ebi-a-GCST90013983	rs12802385	A	G	NA	|| id:ebi-a-GCST90013983	TRUE	reported	igd
185	11	65644363	0.0136657	0.00214111	1.74205e-10	395949	ebi-a-GCST90013983	rs679147	G	A	NA	|| id:ebi-a-GCST90013983	TRUE	reported	igd
186	11	88070858	-0.0264467	0.00348678	3.32889e-14	395949	ebi-a-GCST90013983	rs11019400	G	A	NA	|| id:ebi-a-GCST90013983	TRUE	reported	igd
187	11	308180	-0.0209917	0.00259083	5.39262e-16	395949	ebi-a-GCST90013983	rs10398	G	A	NA	|| id:ebi-a-GCST90013983	TRUE	reported	igd
188	11	128350653	0.0180827	0.00214962	4.02903e-17	395949	ebi-a-GCST90013983	rs7108562	C	T	NA	|| id:ebi-a-GCST90013983	TRUE	reported	igd
189	11	122519979	0.0600554	0.0030787	9.61612e-85	395949	ebi-a-GCST90013983	rs7121365	A	C	NA	|| id:ebi-a-GCST90013983	TRUE	reported	igd
190	11	46746616	0.021032	0.00297966	1.68267e-12	395949	ebi-a-GCST90013983	rs3136458	A	G	NA	|| id:ebi-a-GCST90013983	TRUE	reported	igd
191	12	124859135	0.0149007	0.00203674	2.55505e-13	395949	ebi-a-GCST90013983	rs11057606	A	G	NA	|| id:ebi-a-GCST90013983	TRUE	reported	igd
192	12	10593836	0.0421067	0.00300685	1.48115e-44	395949	ebi-a-GCST90013983	rs35649801	A	C	NA	|| id:ebi-a-GCST90013983	TRUE	reported	igd
193	12	89674799	0.0170888	0.00219237	6.45803e-15	395949	ebi-a-GCST90013983	rs2126606	C	T	NA	|| id:ebi-a-GCST90013983	TRUE	reported	igd
194	12	54044048	0.0265214	0.00406341	6.71583e-11	395949	ebi-a-GCST90013983	rs150895949	G	T	NA	|| id:ebi-a-GCST90013983	TRUE	reported	igd
195	12	111884608	-0.0409003	0.00202217	5.78496e-91	395949	ebi-a-GCST90013983	rs3184504	C	T	NA	|| id:ebi-a-GCST90013983	TRUE	reported	igd
196	12	4331356	-0.0220389	0.00247112	4.7228e-19	395949	ebi-a-GCST90013983	rs56122271	C	T	NA	|| id:ebi-a-GCST90013983	TRUE	reported	igd
197	12	57146069	0.0198675	0.00332094	2.19746e-09	395949	ebi-a-GCST90013983	rs2277339	G	T	NA	|| id:ebi-a-GCST90013983	TRUE	reported	igd
198	12	54685880	-0.036013	0.0039909	1.81719e-19	395949	ebi-a-GCST90013983	rs35979828	T	C	NA	|| id:ebi-a-GCST90013983	TRUE	reported	igd
199	12	110063391	0.0131041	0.00204173	1.37975e-10	395949	ebi-a-GCST90013983	rs1477136	A	G	NA	|| id:ebi-a-GCST90013983	TRUE	reported	igd
200	12	21367382	-0.0169845	0.00284786	2.46195e-09	395949	ebi-a-GCST90013983	rs11045866	C	A	NA	|| id:ebi-a-GCST90013983	TRUE	reported	igd
201	12	6493351	-0.0484409	0.00239608	6.9775e-91	395949	ebi-a-GCST90013983	rs10849448	G	A	NA	|| id:ebi-a-GCST90013983	TRUE	reported	igd
202	12	30783184	0.0142638	0.00202103	1.69278e-12	395949	ebi-a-GCST90013983	rs4082413	G	C	NA	|| id:ebi-a-GCST90013983	TRUE	reported	igd
203	12	69744014	0.116	0.00420251	1.03514e-167	395949	ebi-a-GCST90013983	rs1800973	A	C	NA	|| id:ebi-a-GCST90013983	TRUE	reported	igd
204	13	108960385	-0.102975	0.00751855	1.07177e-42	395949	ebi-a-GCST90013983	rs374039502	A	T	NA	|| id:ebi-a-GCST90013983	TRUE	reported	igd
205	13	92009193	0.0186188	0.00318176	4.8653e-09	395949	ebi-a-GCST90013983	rs60699901	C	T	NA	|| id:ebi-a-GCST90013983	TRUE	reported	igd
206	13	28542961	0.0863654	0.0060845	9.93345e-46	395949	ebi-a-GCST90013983	rs1805106	G	C	NA	|| id:ebi-a-GCST90013983	TRUE	reported	igd
207	13	41002641	-0.0571803	0.00214706	2.89734e-156	395949	ebi-a-GCST90013983	rs1892548	C	T	NA	|| id:ebi-a-GCST90013983	TRUE	reported	igd
208	13	41179798	-0.0227634	0.00218437	1.98838e-25	395949	ebi-a-GCST90013983	rs7986407	G	A	NA	|| id:ebi-a-GCST90013983	TRUE	reported	igd
209	13	72513420	0.0544313	0.00483931	2.37575e-29	395949	ebi-a-GCST90013983	rs73217470	G	A	NA	|| id:ebi-a-GCST90013983	TRUE	reported	igd
210	13	28623048	0.237238	0.0064274	1e-200	395949	ebi-a-GCST90013983	rs79490353	C	T	NA	|| id:ebi-a-GCST90013983	TRUE	reported	igd
211	13	110069905	-0.0189975	0.00205481	2.34477e-20	395949	ebi-a-GCST90013983	rs9521358	G	A	NA	|| id:ebi-a-GCST90013983	TRUE	reported	igd
212	13	28837761	-0.0467532	0.0072769	1.31978e-10	395949	ebi-a-GCST90013983	rs117550229	T	C	NA	|| id:ebi-a-GCST90013983	TRUE	reported	igd
213	13	108913772	0.043846	0.00604278	3.98933e-13	395949	ebi-a-GCST90013983	rs113469631	G	T	NA	|| id:ebi-a-GCST90013983	TRUE	reported	igd
214	14	75347937	0.0156423	0.00217497	6.38705e-13	395949	ebi-a-GCST90013983	rs11623342	C	A	NA	|| id:ebi-a-GCST90013983	TRUE	reported	igd
215	14	25443740	0.0305151	0.00220001	9.57414e-44	395949	ebi-a-GCST90013983	rs9323580	G	A	NA	|| id:ebi-a-GCST90013983	TRUE	reported	igd
216	14	93544391	0.0200034	0.00316834	2.72716e-10	395949	ebi-a-GCST90013983	rs72706433	G	A	NA	|| id:ebi-a-GCST90013983	TRUE	reported	igd
217	14	103847287	0.0553726	0.00229516	1.33968e-128	395949	ebi-a-GCST90013983	rs8022179	A	T	NA	|| id:ebi-a-GCST90013983	TRUE	reported	igd
218	14	104341669	-0.0120179	0.00205206	4.72661e-09	395949	ebi-a-GCST90013983	rs35551424	G	A	NA	|| id:ebi-a-GCST90013983	TRUE	reported	igd
219	14	93103729	-0.0265134	0.00259809	1.88365e-24	395949	ebi-a-GCST90013983	rs7143806	A	G	NA	|| id:ebi-a-GCST90013983	TRUE	reported	igd
220	14	23589349	0.0410765	0.00204045	3.94003e-90	395949	ebi-a-GCST90013983	rs2239630	G	A	NA	|| id:ebi-a-GCST90013983	TRUE	reported	igd
221	14	35638937	0.0170888	0.00230517	1.23254e-13	395949	ebi-a-GCST90013983	rs2415269	A	G	NA	|| id:ebi-a-GCST90013983	TRUE	reported	igd
222	15	80222572	0.034532	0.00204381	4.8217e-64	395949	ebi-a-GCST90013983	rs12916091	G	T	NA	|| id:ebi-a-GCST90013983	TRUE	reported	igd
223	15	66018001	-0.0218897	0.002743	1.46083e-15	395949	ebi-a-GCST90013983	rs74695623	C	T	NA	|| id:ebi-a-GCST90013983	TRUE	reported	igd
224	15	75148773	-0.0197063	0.00224842	1.87543e-18	395949	ebi-a-GCST90013983	rs7180432	G	A	NA	|| id:ebi-a-GCST90013983	TRUE	reported	igd
225	15	80260014	-0.067842	0.00230142	5.44503e-191	395949	ebi-a-GCST90013983	rs8026803	C	T	NA	|| id:ebi-a-GCST90013983	TRUE	reported	igd
226	15	42261781	-0.0486792	0.00322391	1.63305e-51	395949	ebi-a-GCST90013983	rs1002774	A	G	NA	|| id:ebi-a-GCST90013983	TRUE	reported	igd
227	15	64628917	0.0523087	0.00311119	1.95704e-63	395949	ebi-a-GCST90013983	rs8034610	A	G	NA	|| id:ebi-a-GCST90013983	TRUE	reported	igd
228	16	57058974	-0.0181977	0.00207933	2.10136e-18	395949	ebi-a-GCST90013983	rs11644125	T	C	NA	|| id:ebi-a-GCST90013983	TRUE	reported	igd
229	16	89951460	-0.0151333	0.00269887	2.05542e-08	395949	ebi-a-GCST90013983	rs112730611	T	C	NA	|| id:ebi-a-GCST90013983	TRUE	reported	igd
230	16	67221444	-0.0495776	0.00778882	1.95011e-10	395949	ebi-a-GCST90013983	rs34746889	C	G	NA	|| id:ebi-a-GCST90013983	TRUE	reported	igd
231	16	4155763	0.0214386	0.00315414	1.06856e-11	395949	ebi-a-GCST90013983	rs75754266	G	A	NA	|| id:ebi-a-GCST90013983	TRUE	reported	igd
232	16	4066891	-0.0177091	0.00207326	1.32282e-17	395949	ebi-a-GCST90013983	rs12920508	C	G	NA	|| id:ebi-a-GCST90013983	TRUE	reported	igd
233	16	30482540	0.0211829	0.00204316	3.47856e-25	395949	ebi-a-GCST90013983	rs12598978	G	T	NA	|| id:ebi-a-GCST90013983	TRUE	reported	igd
234	16	74601486	-0.0156847	0.00254418	7.0518e-10	395949	ebi-a-GCST90013983	rs12924604	A	G	NA	|| id:ebi-a-GCST90013983	TRUE	reported	igd
235	16	85947327	-0.0777142	0.00204852	1e-200	395949	ebi-a-GCST90013983	rs8051462	G	A	NA	|| id:ebi-a-GCST90013983	TRUE	reported	igd
236	16	85970650	0.0266508	0.00211997	3.03739e-36	395949	ebi-a-GCST90013983	rs4843866	T	C	NA	|| id:ebi-a-GCST90013983	TRUE	reported	igd
237	16	86012521	0.0490752	0.00261107	8.28705e-79	395949	ebi-a-GCST90013983	rs2176777	C	G	NA	|| id:ebi-a-GCST90013983	TRUE	reported	igd
238	17	35782180	0.0202322	0.00211438	1.08094e-21	395949	ebi-a-GCST90013983	rs146703540	A	C	NA	|| id:ebi-a-GCST90013983	TRUE	reported	igd
239	17	38175462	-0.0153477	0.00211081	3.56862e-13	395949	ebi-a-GCST90013983	rs12309	T	C	NA	|| id:ebi-a-GCST90013983	TRUE	reported	igd
240	17	16749391	-0.0520663	0.00716707	3.74024e-13	395949	ebi-a-GCST90013983	rs561203872	T	C	NA	|| id:ebi-a-GCST90013983	TRUE	reported	igd
241	17	2883320	-0.0138785	0.00216952	1.58405e-10	395949	ebi-a-GCST90013983	rs7503461	T	C	NA	|| id:ebi-a-GCST90013983	TRUE	reported	igd
242	17	40288062	0.0203734	0.00241628	3.40565e-17	395949	ebi-a-GCST90013983	rs9903204	A	G	NA	|| id:ebi-a-GCST90013983	TRUE	reported	igd
243	17	81083854	0.0557185	0.00220959	2.63027e-140	395949	ebi-a-GCST90013983	rs9330536	C	T	NA	|| id:ebi-a-GCST90013983	TRUE	reported	igd
244	17	17696755	0.0203002	0.00222931	8.5428e-20	395949	ebi-a-GCST90013983	rs11649804	A	C	NA	|| id:ebi-a-GCST90013983	TRUE	reported	igd
245	17	2048611	-0.019047	0.00223586	1.61102e-17	395949	ebi-a-GCST90013983	rs6503293	A	G	NA	|| id:ebi-a-GCST90013983	TRUE	reported	igd
246	17	57879610	0.0327365	0.00202861	1.3938e-58	395949	ebi-a-GCST90013983	rs2777895	G	A	NA	|| id:ebi-a-GCST90013983	TRUE	reported	igd
247	17	72766252	-0.0277844	0.00202727	9.43844e-43	395949	ebi-a-GCST90013983	rs895692	A	G	NA	|| id:ebi-a-GCST90013983	TRUE	reported	igd
248	17	80295875	-0.0273119	0.00500042	4.71021e-08	395949	ebi-a-GCST90013983	rs79647649	C	T	NA	|| id:ebi-a-GCST90013983	TRUE	reported	igd
249	17	28065279	-0.024602	0.00202453	5.60015e-34	395949	ebi-a-GCST90013983	rs7210152	C	T	NA	|| id:ebi-a-GCST90013983	TRUE	reported	igd
250	17	56358429	-0.0959331	0.00447544	6.23735e-102	395949	ebi-a-GCST90013983	rs34097845	T	C	NA	|| id:ebi-a-GCST90013983	TRUE	reported	igd
251	17	43540472	0.0207118	0.00262347	2.90737e-15	395949	ebi-a-GCST90013983	rs148269941	T	A	NA	|| id:ebi-a-GCST90013983	TRUE	reported	igd
252	18	20719164	0.0174335	0.00226019	1.22631e-14	395949	ebi-a-GCST90013983	rs12327253	G	A	NA	|| id:ebi-a-GCST90013983	TRUE	reported	igd
253	18	33111598	-0.0159921	0.00286273	2.31932e-08	395949	ebi-a-GCST90013983	rs8085546	A	G	NA	|| id:ebi-a-GCST90013983	TRUE	reported	igd
254	18	3448979	-0.012554	0.00225584	2.61993e-08	395949	ebi-a-GCST90013983	rs238135	C	T	NA	|| id:ebi-a-GCST90013983	TRUE	reported	igd
255	18	74071782	0.0293255	0.00404785	4.33411e-13	395949	ebi-a-GCST90013983	rs4375747	T	C	NA	|| id:ebi-a-GCST90013983	TRUE	reported	igd
256	18	60920854	-0.0953981	0.0059544	9.05107e-58	395949	ebi-a-GCST90013983	rs17758695	T	C	NA	|| id:ebi-a-GCST90013983	TRUE	reported	igd
257	18	43856297	-0.0183928	0.00202945	1.2697e-19	395949	ebi-a-GCST90013983	rs718515	A	G	NA	|| id:ebi-a-GCST90013983	TRUE	reported	igd
258	18	60781023	-0.0214904	0.00261634	2.14092e-16	395949	ebi-a-GCST90013983	rs17070659	C	T	NA	|| id:ebi-a-GCST90013983	TRUE	reported	igd
259	18	77421100	-0.0214527	0.00208039	6.22874e-25	395949	ebi-a-GCST90013983	rs9963625	C	G	NA	|| id:ebi-a-GCST90013983	TRUE	reported	igd
260	18	48142822	0.0132901	0.00209074	2.06205e-10	395949	ebi-a-GCST90013983	rs745822	G	T	NA	|| id:ebi-a-GCST90013983	TRUE	reported	igd
261	19	54327869	-0.0638128	0.00247071	4.33511e-147	395949	ebi-a-GCST90013983	rs10418046	G	T	NA	|| id:ebi-a-GCST90013983	TRUE	reported	igd
262	19	1031550	0.0156015	0.0020648	4.15815e-14	395949	ebi-a-GCST90013983	rs113772652	T	C	NA	|| id:ebi-a-GCST90013983	TRUE	reported	igd
263	19	45733782	-0.0208593	0.00212908	1.15611e-22	395949	ebi-a-GCST90013983	rs10402508	C	G	NA	|| id:ebi-a-GCST90013983	TRUE	reported	igd
264	19	18510925	-0.0273709	0.00207924	1.41645e-39	395949	ebi-a-GCST90013983	rs3859570	C	T	NA	|| id:ebi-a-GCST90013983	TRUE	reported	igd
265	19	33749710	0.0227596	0.00273361	8.37144e-17	395949	ebi-a-GCST90013983	rs62126615	T	C	NA	|| id:ebi-a-GCST90013983	TRUE	reported	igd
266	19	18392643	0.0254033	0.00210238	1.29688e-33	395949	ebi-a-GCST90013983	rs41523455	T	C	NA	|| id:ebi-a-GCST90013983	TRUE	reported	igd
267	19	6675989	0.0367646	0.00297967	5.62082e-35	395949	ebi-a-GCST90013983	rs413141	G	A	NA	|| id:ebi-a-GCST90013983	TRUE	reported	igd
268	19	33751852	-0.0771727	0.00601932	1.25343e-37	395949	ebi-a-GCST90013983	rs12151289	C	G	NA	|| id:ebi-a-GCST90013983	TRUE	reported	igd
269	19	44281898	-0.03927	0.00209198	1.28558e-78	395949	ebi-a-GCST90013983	rs11879798	A	G	NA	|| id:ebi-a-GCST90013983	TRUE	reported	igd
270	19	51736383	-0.0173851	0.00216034	8.45668e-16	395949	ebi-a-GCST90013983	rs33978622	C	G	NA	|| id:ebi-a-GCST90013983	TRUE	reported	igd
271	19	836059	0.0214416	0.0024169	7.21606e-19	395949	ebi-a-GCST90013983	rs61242663	T	C	NA	|| id:ebi-a-GCST90013983	TRUE	reported	igd
272	20	31192816	0.0472411	0.00231401	1.22433e-92	395949	ebi-a-GCST90013983	rs11699129	C	G	NA	|| id:ebi-a-GCST90013983	TRUE	reported	igd
273	20	48938580	-0.0326992	0.00221393	2.29509e-49	395949	ebi-a-GCST90013983	rs746426	T	C	NA	|| id:ebi-a-GCST90013983	TRUE	reported	igd
274	20	3011175	0.0128419	0.0020223	2.151e-10	395949	ebi-a-GCST90013983	rs561059	G	A	NA	|| id:ebi-a-GCST90013983	TRUE	reported	igd
275	20	42838550	0.0215531	0.0020263	2.01187e-26	395949	ebi-a-GCST90013983	rs2143606	G	A	NA	|| id:ebi-a-GCST90013983	TRUE	reported	igd
276	20	48884124	-0.0634004	0.00253672	7.2778e-138	395949	ebi-a-GCST90013983	rs6125961	A	C	NA	|| id:ebi-a-GCST90013983	TRUE	reported	igd
277	20	31082056	-0.0275986	0.00224377	9.04482e-35	395949	ebi-a-GCST90013983	rs4911236	A	G	NA	|| id:ebi-a-GCST90013983	TRUE	reported	igd
278	20	61553483	-0.0170662	0.00251342	1.12099e-11	395949	ebi-a-GCST90013983	rs143636883	C	T	NA	|| id:ebi-a-GCST90013983	TRUE	reported	igd
279	20	60944372	-0.0113873	0.00205143	2.84224e-08	395949	ebi-a-GCST90013983	rs3827045	G	A	NA	|| id:ebi-a-GCST90013983	TRUE	reported	igd
280	20	8609588	-0.0263169	0.00202442	1.22744e-38	395949	ebi-a-GCST90013983	rs1883932	T	A	NA	|| id:ebi-a-GCST90013983	TRUE	reported	igd
281	20	30250942	-0.0200526	0.00239244	5.21795e-17	395949	ebi-a-GCST90013983	rs192009275	T	C	NA	|| id:ebi-a-GCST90013983	TRUE	reported	igd
282	21	36237546	0.0169745	0.00228796	1.17951e-13	395949	ebi-a-GCST90013983	rs11088296	T	C	NA	|| id:ebi-a-GCST90013983	TRUE	reported	igd
283	21	36296389	-0.0223141	0.00322026	4.22961e-12	395949	ebi-a-GCST90013983	rs116213488	G	C	NA	|| id:ebi-a-GCST90013983	TRUE	reported	igd
284	21	16371102	-0.0286953	0.00280024	1.21479e-24	395949	ebi-a-GCST90013983	rs1997577	T	A	NA	|| id:ebi-a-GCST90013983	TRUE	reported	igd
285	22	18235305	0.0113133	0.00201933	2.11286e-08	395949	ebi-a-GCST90013983	rs181408	C	T	NA	|| id:ebi-a-GCST90013983	TRUE	reported	igd
286	22	29637658	-0.0163864	0.00204965	1.29867e-15	395949	ebi-a-GCST90013983	rs9625746	C	G	NA	|| id:ebi-a-GCST90013983	TRUE	reported	igd
287	22	17579495	-0.0889703	0.00611237	5.36661e-48	395949	ebi-a-GCST90013983	rs41409548	A	G	NA	|| id:ebi-a-GCST90013983	TRUE	reported	igd
288	22	39551798	-0.0114535	0.00203054	1.69453e-08	395949	ebi-a-GCST90013983	rs139406	C	T	NA	|| id:ebi-a-GCST90013983	TRUE	reported	igd
289	22	43557516	0.0292661	0.00206931	2.0649e-45	395949	ebi-a-GCST90013983	rs138916	T	C	NA	|| id:ebi-a-GCST90013983	TRUE	reported	igd
290	22	24641953	-0.0233249	0.00227608	1.21032e-24	395949	ebi-a-GCST90013983	rs13055027	T	G	NA	|| id:ebi-a-GCST90013983	TRUE	reported	igd
291	22	41476799	-0.0127975	0.00208299	8.05582e-10	395949	ebi-a-GCST90013983	rs7289989	C	A	NA	|| id:ebi-a-GCST90013983	TRUE	reported	igd

## Sheet: Lym_SNP_C2
	chr.exposure	pos.exposure	beta.exposure	se.exposure	pval.exposure	samplesize.exposure	id.exposure	SNP	effect_allele.exposure	other_allele.exposure	eaf.exposure	exposure	mr_keep.exposure	pval_origin.exposure	data_source.exposure
1	1	114377568	0.0533256	0.00350115	2.20546e-52	395949	ebi-a-GCST90013982	rs2476601	G	A	NA	|| id:ebi-a-GCST90013982	TRUE	reported	igd
2	1	10799577	-0.0141832	0.00223121	2.0611e-10	395949	ebi-a-GCST90013982	rs12046278	C	T	NA	|| id:ebi-a-GCST90013982	TRUE	reported	igd
3	1	67470843	-0.0306565	0.00233516	2.26778e-39	395949	ebi-a-GCST90013982	rs2755253	T	C	NA	|| id:ebi-a-GCST90013982	TRUE	reported	igd
4	1	8537289	-0.0149567	0.0021981	1.01508e-11	395949	ebi-a-GCST90013982	rs1884352	A	G	NA	|| id:ebi-a-GCST90013982	TRUE	reported	igd
5	1	90174762	0.0142915	0.00248803	9.24209e-09	395949	ebi-a-GCST90013982	rs1320562	C	G	NA	|| id:ebi-a-GCST90013982	TRUE	reported	igd
6	1	56907563	-0.0203386	0.00214732	2.75486e-21	395949	ebi-a-GCST90013982	rs5011302	C	T	NA	|| id:ebi-a-GCST90013982	TRUE	reported	igd
7	1	77967507	0.0205453	0.00324369	2.39023e-10	395949	ebi-a-GCST90013982	rs71658797	A	T	NA	|| id:ebi-a-GCST90013982	TRUE	reported	igd
8	1	214366917	0.0120243	0.0021944	4.26363e-08	395949	ebi-a-GCST90013982	rs1223810	A	T	NA	|| id:ebi-a-GCST90013982	TRUE	reported	igd
9	1	40398941	0.0175349	0.00241097	3.51641e-13	395949	ebi-a-GCST90013982	rs4068540	G	A	NA	|| id:ebi-a-GCST90013982	TRUE	reported	igd
10	1	65412830	-0.0160359	0.00233796	6.93745e-12	395949	ebi-a-GCST90013982	rs11208552	T	G	NA	|| id:ebi-a-GCST90013982	TRUE	reported	igd
11	1	198663661	-0.0545722	0.00485869	2.84381e-29	395949	ebi-a-GCST90013982	rs10494783	A	G	NA	|| id:ebi-a-GCST90013982	TRUE	reported	igd
12	1	161680258	0.0144009	0.00219088	4.92833e-11	395949	ebi-a-GCST90013982	rs6427618	A	G	NA	|| id:ebi-a-GCST90013982	TRUE	reported	igd
13	1	236031654	-0.0162854	0.00243817	2.40049e-11	395949	ebi-a-GCST90013982	rs10803116	T	G	NA	|| id:ebi-a-GCST90013982	TRUE	reported	igd
14	1	158582838	0.032046	0.00240614	1.80926e-40	395949	ebi-a-GCST90013982	rs2157691	C	G	NA	|| id:ebi-a-GCST90013982	TRUE	reported	igd
15	1	225956883	-0.0242794	0.00333504	3.33657e-13	395949	ebi-a-GCST90013982	rs2078389	C	T	NA	|| id:ebi-a-GCST90013982	TRUE	reported	igd
16	1	24195249	0.0273236	0.00359033	2.73338e-14	395949	ebi-a-GCST90013982	rs3003622	G	A	NA	|| id:ebi-a-GCST90013982	TRUE	reported	igd
17	1	26852707	0.0216513	0.00247342	2.06728e-18	395949	ebi-a-GCST90013982	rs12096570	C	T	NA	|| id:ebi-a-GCST90013982	TRUE	reported	igd
18	1	204269242	-0.0187831	0.00241014	6.5268e-15	395949	ebi-a-GCST90013982	rs4619033	G	A	NA	|| id:ebi-a-GCST90013982	TRUE	reported	igd
19	1	101225444	-0.0321823	0.0021626	4.36114e-50	395949	ebi-a-GCST90013982	rs2148404	A	G	NA	|| id:ebi-a-GCST90013982	TRUE	reported	igd
20	1	101755299	-0.0158737	0.00219083	4.30824e-13	395949	ebi-a-GCST90013982	rs9433774	T	C	NA	|| id:ebi-a-GCST90013982	TRUE	reported	igd
21	1	185163498	-0.0136779	0.00221596	6.72388e-10	395949	ebi-a-GCST90013982	rs6424972	T	G	NA	|| id:ebi-a-GCST90013982	TRUE	reported	igd
22	1	160764699	0.013023	0.00224935	7.05164e-09	395949	ebi-a-GCST90013982	rs6695672	T	C	NA	|| id:ebi-a-GCST90013982	TRUE	reported	igd
23	1	182151909	0.0149534	0.00225418	3.27491e-11	395949	ebi-a-GCST90013982	rs1689791	G	A	NA	|| id:ebi-a-GCST90013982	TRUE	reported	igd
24	1	247719769	-0.0311599	0.00412522	4.23741e-14	395949	ebi-a-GCST90013982	rs56043070	A	G	NA	|| id:ebi-a-GCST90013982	TRUE	reported	igd
25	1	20909688	-0.0121998	0.00214358	1.26075e-08	395949	ebi-a-GCST90013982	rs2874209	G	A	NA	|| id:ebi-a-GCST90013982	TRUE	reported	igd
26	1	150673684	-0.0213685	0.00212719	9.62498e-24	395949	ebi-a-GCST90013982	rs4970926	C	T	NA	|| id:ebi-a-GCST90013982	TRUE	reported	igd
27	2	234440278	-0.0245301	0.00357179	6.52379e-12	395949	ebi-a-GCST90013982	rs34013402	T	G	NA	|| id:ebi-a-GCST90013982	TRUE	reported	igd
28	2	11334738	0.0143244	0.00214893	2.63209e-11	395949	ebi-a-GCST90013982	rs10180961	A	C	NA	|| id:ebi-a-GCST90013982	TRUE	reported	igd
29	2	7636335	-0.0233383	0.00284564	2.37575e-16	395949	ebi-a-GCST90013982	rs1439965	C	T	NA	|| id:ebi-a-GCST90013982	TRUE	reported	igd
30	2	202153920	0.0275004	0.00240938	3.56533e-30	395949	ebi-a-GCST90013982	rs6743068	G	A	NA	|| id:ebi-a-GCST90013982	TRUE	reported	igd
31	2	219859171	0.038893	0.00563134	4.96592e-12	395949	ebi-a-GCST90013982	rs113414093	A	G	NA	|| id:ebi-a-GCST90013982	TRUE	reported	igd
32	2	24237712	0.0549949	0.00312798	3.40879e-69	395949	ebi-a-GCST90013982	rs72781679	A	G	NA	|| id:ebi-a-GCST90013982	TRUE	reported	igd
33	2	113953133	0.0227539	0.00250295	9.83105e-20	395949	ebi-a-GCST90013982	rs142138455	C	G	NA	|| id:ebi-a-GCST90013982	TRUE	reported	igd
34	2	182209884	0.0302494	0.0021976	4.15336e-43	395949	ebi-a-GCST90013982	rs1966732	T	A	NA	|| id:ebi-a-GCST90013982	TRUE	reported	igd
35	2	43445512	0.022179	0.0039347	1.73265e-08	395949	ebi-a-GCST90013982	rs1346760	A	T	NA	|| id:ebi-a-GCST90013982	TRUE	reported	igd
36	2	144053438	-0.0130032	0.00213858	1.19939e-09	395949	ebi-a-GCST90013982	rs7601485	A	T	NA	|| id:ebi-a-GCST90013982	TRUE	reported	igd
37	2	111604113	0.0249201	0.00229575	1.89104e-27	395949	ebi-a-GCST90013982	rs1554006	G	A	NA	|| id:ebi-a-GCST90013982	TRUE	reported	igd
38	2	112239082	-0.0653915	0.0043191	8.81252e-52	395949	ebi-a-GCST90013982	rs55706446	T	C	NA	|| id:ebi-a-GCST90013982	TRUE	reported	igd
39	2	227291731	0.0241823	0.00269705	3.06902e-19	395949	ebi-a-GCST90013982	rs11676298	G	C	NA	|| id:ebi-a-GCST90013982	TRUE	reported	igd
40	2	182010027	-0.0424378	0.00228778	8.18842e-77	395949	ebi-a-GCST90013982	rs11891215	G	A	NA	|| id:ebi-a-GCST90013982	TRUE	reported	igd
41	2	188277123	-0.0175052	0.00218754	1.2218e-15	395949	ebi-a-GCST90013982	rs3771076	A	T	NA	|| id:ebi-a-GCST90013982	TRUE	reported	igd
42	2	71534161	0.0143172	0.00216675	3.90301e-11	395949	ebi-a-GCST90013982	rs4852777	C	G	NA	|| id:ebi-a-GCST90013982	TRUE	reported	igd
43	2	129060871	0.0301642	0.00365335	1.49934e-16	395949	ebi-a-GCST90013982	rs71420836	T	C	NA	|| id:ebi-a-GCST90013982	TRUE	reported	igd
44	2	61222143	-0.0151617	0.00214083	1.41971e-12	395949	ebi-a-GCST90013982	rs6754585	T	A	NA	|| id:ebi-a-GCST90013982	TRUE	reported	igd
45	2	143803847	-0.0422666	0.00317582	2.05636e-40	395949	ebi-a-GCST90013982	rs73961715	C	T	NA	|| id:ebi-a-GCST90013982	TRUE	reported	igd
46	2	232585325	-0.0145997	0.00248499	4.22416e-09	395949	ebi-a-GCST90013982	rs11904625	G	A	NA	|| id:ebi-a-GCST90013982	TRUE	reported	igd
47	2	43464818	-0.0631813	0.00406257	1.54099e-54	395949	ebi-a-GCST90013982	rs113542380	A	G	NA	|| id:ebi-a-GCST90013982	TRUE	reported	igd
48	2	25396293	0.0585049	0.00638656	5.15941e-20	395949	ebi-a-GCST90013982	rs55807102	T	C	NA	|| id:ebi-a-GCST90013982	TRUE	reported	igd
49	2	169687341	-0.0123189	0.00223622	3.61302e-08	395949	ebi-a-GCST90013982	rs495074	T	C	NA	|| id:ebi-a-GCST90013982	TRUE	reported	igd
50	2	85812746	-0.0120561	0.00213507	1.63576e-08	395949	ebi-a-GCST90013982	rs55971080	C	T	NA	|| id:ebi-a-GCST90013982	TRUE	reported	igd
51	2	161330940	-0.0396409	0.00265293	1.74824e-50	395949	ebi-a-GCST90013982	rs10173412	C	T	NA	|| id:ebi-a-GCST90013982	TRUE	reported	igd
52	2	103139751	0.0154346	0.00252497	9.78994e-10	395949	ebi-a-GCST90013982	rs11123935	G	A	NA	|| id:ebi-a-GCST90013982	TRUE	reported	igd
53	3	136561899	0.0218223	0.00228403	1.24451e-21	395949	ebi-a-GCST90013982	rs9834250	G	C	NA	|| id:ebi-a-GCST90013982	TRUE	reported	igd
54	3	12266804	-0.0304353	0.00217782	2.21259e-44	395949	ebi-a-GCST90013982	rs1822534	G	A	NA	|| id:ebi-a-GCST90013982	TRUE	reported	igd
55	3	141150026	0.0188051	0.00216394	3.61743e-18	395949	ebi-a-GCST90013982	rs7625643	G	A	NA	|| id:ebi-a-GCST90013982	TRUE	reported	igd
56	3	151028998	0.0229069	0.00254054	1.94133e-19	395949	ebi-a-GCST90013982	rs1463727	A	T	NA	|| id:ebi-a-GCST90013982	TRUE	reported	igd
57	3	47087837	0.0485354	0.00216851	5.90201e-111	395949	ebi-a-GCST90013982	rs13063578	A	T	NA	|| id:ebi-a-GCST90013982	TRUE	reported	igd
58	3	71290558	-0.0142914	0.00249643	1.03607e-08	395949	ebi-a-GCST90013982	rs9838220	A	G	NA	|| id:ebi-a-GCST90013982	TRUE	reported	igd
59	3	24232035	0.019548	0.00270097	4.57299e-13	395949	ebi-a-GCST90013982	rs13096529	T	C	NA	|| id:ebi-a-GCST90013982	TRUE	reported	igd
60	3	196501413	-0.0318576	0.0021576	2.45245e-49	395949	ebi-a-GCST90013982	rs2089979	G	A	NA	|| id:ebi-a-GCST90013982	TRUE	reported	igd
61	3	185796785	-0.0232582	0.00366678	2.25419e-10	395949	ebi-a-GCST90013982	rs4077189	A	G	NA	|| id:ebi-a-GCST90013982	TRUE	reported	igd
62	3	170825920	0.0176685	0.00235273	5.92243e-14	395949	ebi-a-GCST90013982	rs2291900	A	G	NA	|| id:ebi-a-GCST90013982	TRUE	reported	igd
63	3	28295653	0.0328719	0.00280395	9.66718e-32	395949	ebi-a-GCST90013982	rs75033378	T	C	NA	|| id:ebi-a-GCST90013982	TRUE	reported	igd
64	3	45551393	0.0218009	0.0037817	8.17297e-09	395949	ebi-a-GCST90013982	rs80163550	G	A	NA	|| id:ebi-a-GCST90013982	TRUE	reported	igd
65	3	71355240	0.0995775	0.00685067	7.22437e-48	395949	ebi-a-GCST90013982	rs35592432	C	G	NA	|| id:ebi-a-GCST90013982	TRUE	reported	igd
66	3	39296881	0.0231715	0.00250009	1.89191e-20	395949	ebi-a-GCST90013982	rs11706384	T	G	NA	|| id:ebi-a-GCST90013982	TRUE	reported	igd
67	3	123105643	-0.0214703	0.00254482	3.25987e-17	395949	ebi-a-GCST90013982	rs59107033	T	C	NA	|| id:ebi-a-GCST90013982	TRUE	reported	igd
68	3	159647674	-0.0228516	0.00329025	3.77833e-12	395949	ebi-a-GCST90013982	rs17753641	G	A	NA	|| id:ebi-a-GCST90013982	TRUE	reported	igd
69	3	108458418	-0.0191536	0.00326935	4.66917e-09	395949	ebi-a-GCST90013982	rs736328	T	C	NA	|| id:ebi-a-GCST90013982	TRUE	reported	igd
70	4	17868058	0.0219588	0.00302987	4.24717e-13	395949	ebi-a-GCST90013982	rs6817306	C	T	NA	|| id:ebi-a-GCST90013982	TRUE	reported	igd
71	4	6893181	0.0157676	0.00281362	2.09416e-08	395949	ebi-a-GCST90013982	rs12640189	T	C	NA	|| id:ebi-a-GCST90013982	TRUE	reported	igd
72	4	123578060	0.0186316	0.00217854	1.20615e-17	395949	ebi-a-GCST90013982	rs13110000	T	C	NA	|| id:ebi-a-GCST90013982	TRUE	reported	igd
73	4	174437998	-0.0132216	0.00225013	4.20562e-09	395949	ebi-a-GCST90013982	rs6841704	C	G	NA	|| id:ebi-a-GCST90013982	TRUE	reported	igd
74	4	80938489	-0.0300332	0.00212653	2.73653e-45	395949	ebi-a-GCST90013982	rs10029133	A	C	NA	|| id:ebi-a-GCST90013982	TRUE	reported	igd
75	4	103554108	0.0339459	0.00212493	1.90678e-57	395949	ebi-a-GCST90013982	rs2866407	G	C	NA	|| id:ebi-a-GCST90013982	TRUE	reported	igd
76	4	83570300	-0.0417381	0.00272666	6.82496e-53	395949	ebi-a-GCST90013982	rs17005996	C	T	NA	|| id:ebi-a-GCST90013982	TRUE	reported	igd
77	4	68586336	0.0143019	0.00248625	8.79832e-09	395949	ebi-a-GCST90013982	rs17635292	G	A	NA	|| id:ebi-a-GCST90013982	TRUE	reported	igd
78	4	38031267	0.0226287	0.00225608	1.12435e-23	395949	ebi-a-GCST90013982	rs6531603	C	T	NA	|| id:ebi-a-GCST90013982	TRUE	reported	igd
79	4	38366390	0.0594825	0.00227628	1.59956e-150	395949	ebi-a-GCST90013982	rs10213458	G	A	NA	|| id:ebi-a-GCST90013982	TRUE	reported	igd
80	4	3148276	-0.0128293	0.00219725	5.25848e-09	395949	ebi-a-GCST90013982	rs6855981	A	G	NA	|| id:ebi-a-GCST90013982	TRUE	reported	igd
81	4	106438195	-0.0177947	0.00239659	1.12772e-13	395949	ebi-a-GCST90013982	rs62317329	C	T	NA	|| id:ebi-a-GCST90013982	TRUE	reported	igd
82	4	153000346	0.0156057	0.00215407	4.33212e-13	395949	ebi-a-GCST90013982	rs7677733	C	T	NA	|| id:ebi-a-GCST90013982	TRUE	reported	igd
83	4	57779567	-0.021136	0.00273446	1.07969e-14	395949	ebi-a-GCST90013982	rs781658	A	G	NA	|| id:ebi-a-GCST90013982	TRUE	reported	igd
84	4	38602467	0.0420897	0.00237207	1.92309e-70	395949	ebi-a-GCST90013982	rs13105987	A	G	NA	|| id:ebi-a-GCST90013982	TRUE	reported	igd
85	5	131596419	-0.0196144	0.0021353	4.08602e-20	395949	ebi-a-GCST90013982	rs10076701	C	T	NA	|| id:ebi-a-GCST90013982	TRUE	reported	igd
86	5	173207353	-0.021099	0.00254617	1.166e-16	395949	ebi-a-GCST90013982	rs360017	G	A	NA	|| id:ebi-a-GCST90013982	TRUE	reported	igd
87	5	67509801	-0.0150346	0.00213509	1.89933e-12	395949	ebi-a-GCST90013982	rs251398	C	T	NA	|| id:ebi-a-GCST90013982	TRUE	reported	igd
88	5	52072544	0.0195567	0.00261452	7.4319e-14	395949	ebi-a-GCST90013982	rs2548499	G	A	NA	|| id:ebi-a-GCST90013982	TRUE	reported	igd
89	5	112686205	0.0181772	0.0031924	1.24171e-08	395949	ebi-a-GCST90013982	rs1586943	A	C	NA	|| id:ebi-a-GCST90013982	TRUE	reported	igd
90	5	118669304	-0.0251709	0.00239213	6.81554e-26	395949	ebi-a-GCST90013982	rs56329027	T	C	NA	|| id:ebi-a-GCST90013982	TRUE	reported	igd
91	5	57607955	-0.0127365	0.00216968	4.35231e-09	395949	ebi-a-GCST90013982	rs151913	G	A	NA	|| id:ebi-a-GCST90013982	TRUE	reported	igd
92	5	111079024	0.0194218	0.00335802	7.30668e-09	395949	ebi-a-GCST90013982	rs3797727	A	T	NA	|| id:ebi-a-GCST90013982	TRUE	reported	igd
93	5	157969475	-0.027555	0.00243284	9.72299e-30	395949	ebi-a-GCST90013982	rs17055818	C	T	NA	|| id:ebi-a-GCST90013982	TRUE	reported	igd
94	5	176673068	0.0235862	0.00283866	9.65606e-17	395949	ebi-a-GCST90013982	rs4976642	A	T	NA	|| id:ebi-a-GCST90013982	TRUE	reported	igd
95	5	134722833	0.0743197	0.00701869	3.35738e-26	395949	ebi-a-GCST90013982	rs75925066	A	C	NA	|| id:ebi-a-GCST90013982	TRUE	reported	igd
96	5	147957344	-0.0135039	0.00225017	1.95785e-09	395949	ebi-a-GCST90013982	rs4307084	T	C	NA	|| id:ebi-a-GCST90013982	TRUE	reported	igd
97	5	88717718	-0.0120389	0.00212353	1.4338e-08	395949	ebi-a-GCST90013982	rs247555	A	G	NA	|| id:ebi-a-GCST90013982	TRUE	reported	igd
98	5	100141374	0.0138714	0.00219077	2.42348e-10	395949	ebi-a-GCST90013982	rs2544920	T	A	NA	|| id:ebi-a-GCST90013982	TRUE	reported	igd
99	5	150530679	-0.0163645	0.0021355	1.8151e-14	395949	ebi-a-GCST90013982	rs1862362	G	A	NA	|| id:ebi-a-GCST90013982	TRUE	reported	igd
100	5	35879429	0.0462465	0.00241889	1.75752e-81	395949	ebi-a-GCST90013982	rs1053496	C	T	NA	|| id:ebi-a-GCST90013982	TRUE	reported	igd
101	6	135048564	0.0160157	0.00260811	8.21448e-10	395949	ebi-a-GCST90013982	rs2327531	G	A	NA	|| id:ebi-a-GCST90013982	TRUE	reported	igd
102	6	31239057	0.093293	0.00257263	1e-200	395949	ebi-a-GCST90013982	rs2308575	T	C	NA	|| id:ebi-a-GCST90013982	TRUE	reported	igd
103	6	108053364	0.036435	0.00289975	3.29382e-36	395949	ebi-a-GCST90013982	rs12526696	A	G	NA	|| id:ebi-a-GCST90013982	TRUE	reported	igd
104	6	6901582	0.0216646	0.00243005	4.86407e-19	395949	ebi-a-GCST90013982	rs9392840	T	C	NA	|| id:ebi-a-GCST90013982	TRUE	reported	igd
105	6	32606970	-0.0619444	0.00288769	4.44631e-102	395949	ebi-a-GCST90013982	rs9272550	A	G	NA	|| id:ebi-a-GCST90013982	TRUE	reported	igd
106	6	42037167	0.0380616	0.00317058	3.36124e-33	395949	ebi-a-GCST90013982	rs12194513	T	C	NA	|| id:ebi-a-GCST90013982	TRUE	reported	igd
107	6	35633038	0.0241863	0.0022522	6.6819e-27	395949	ebi-a-GCST90013982	rs9380525	C	G	NA	|| id:ebi-a-GCST90013982	TRUE	reported	igd
108	6	135419039	-0.0370072	0.00245237	1.87413e-51	395949	ebi-a-GCST90013982	rs56293029	A	C	NA	|| id:ebi-a-GCST90013982	TRUE	reported	igd
109	6	109697051	-0.0137556	0.00231801	2.95189e-09	395949	ebi-a-GCST90013982	rs34131679	A	C	NA	|| id:ebi-a-GCST90013982	TRUE	reported	igd
110	6	90976768	-0.0298589	0.0027577	2.55211e-27	395949	ebi-a-GCST90013982	rs72928038	A	G	NA	|| id:ebi-a-GCST90013982	TRUE	reported	igd
111	6	31540757	0.0578468	0.00438681	1.04906e-39	395949	ebi-a-GCST90013982	rs2229092	C	A	NA	|| id:ebi-a-GCST90013982	TRUE	reported	igd
112	6	170586082	-0.014437	0.00214028	1.52616e-11	395949	ebi-a-GCST90013982	rs2273215	A	G	NA	|| id:ebi-a-GCST90013982	TRUE	reported	igd
113	6	53221210	0.0158359	0.00233921	1.28973e-11	395949	ebi-a-GCST90013982	rs1969322	T	C	NA	|| id:ebi-a-GCST90013982	TRUE	reported	igd
114	6	122751461	0.0229187	0.00213141	5.7491e-27	395949	ebi-a-GCST90013982	rs9490451	A	G	NA	|| id:ebi-a-GCST90013982	TRUE	reported	igd
115	6	411064	0.023271	0.00212841	7.9726e-28	395949	ebi-a-GCST90013982	rs872071	G	A	NA	|| id:ebi-a-GCST90013982	TRUE	reported	igd
116	6	11741953	-0.0134708	0.00221618	1.21386e-09	395949	ebi-a-GCST90013982	rs55944402	A	T	NA	|| id:ebi-a-GCST90013982	TRUE	reported	igd
117	6	24821557	-0.0234292	0.00213893	6.3797e-28	395949	ebi-a-GCST90013982	rs9379696	G	T	NA	|| id:ebi-a-GCST90013982	TRUE	reported	igd
118	6	159432659	-0.0484991	0.00697507	3.57108e-12	395949	ebi-a-GCST90013982	rs6936325	A	G	NA	|| id:ebi-a-GCST90013982	TRUE	reported	igd
119	6	151898506	0.0197678	0.00325309	1.22735e-09	395949	ebi-a-GCST90013982	rs1871859	T	C	NA	|| id:ebi-a-GCST90013982	TRUE	reported	igd
120	7	6502367	0.0245533	0.00236727	3.32506e-25	395949	ebi-a-GCST90013982	rs6796	C	T	NA	|| id:ebi-a-GCST90013982	TRUE	reported	igd
121	7	99347506	0.0217141	0.00326017	2.73086e-11	395949	ebi-a-GCST90013982	rs2014764	C	T	NA	|| id:ebi-a-GCST90013982	TRUE	reported	igd
122	7	27185723	0.017641	0.00246263	7.86502e-13	395949	ebi-a-GCST90013982	rs4719885	G	C	NA	|| id:ebi-a-GCST90013982	TRUE	reported	igd
123	7	28170403	-0.0264536	0.00264554	1.53462e-23	395949	ebi-a-GCST90013982	rs2893312	C	T	NA	|| id:ebi-a-GCST90013982	TRUE	reported	igd
124	7	2760008	-0.0155647	0.00213853	3.38221e-13	395949	ebi-a-GCST90013982	rs4719654	C	G	NA	|| id:ebi-a-GCST90013982	TRUE	reported	igd
125	7	50468952	0.0131153	0.00237388	3.29837e-08	395949	ebi-a-GCST90013982	rs10278451	T	G	NA	|| id:ebi-a-GCST90013982	TRUE	reported	igd
126	7	70144841	-0.0199534	0.00280731	1.18005e-12	395949	ebi-a-GCST90013982	rs10234815	C	T	NA	|| id:ebi-a-GCST90013982	TRUE	reported	igd
127	7	14018494	-0.0187687	0.00235852	1.75106e-15	395949	ebi-a-GCST90013982	rs7806587	T	C	NA	|| id:ebi-a-GCST90013982	TRUE	reported	igd
128	7	45009341	0.0442716	0.00293909	2.83596e-51	395949	ebi-a-GCST90013982	rs3735485	G	A	NA	|| id:ebi-a-GCST90013982	TRUE	reported	igd
129	7	56046741	-0.0173235	0.00225738	1.66495e-14	395949	ebi-a-GCST90013982	rs4255090	A	T	NA	|| id:ebi-a-GCST90013982	TRUE	reported	igd
130	7	138741586	-0.0169997	0.00214169	2.06253e-15	395949	ebi-a-GCST90013982	rs62485905	T	C	NA	|| id:ebi-a-GCST90013982	TRUE	reported	igd
131	7	74300890	0.0159193	0.0024049	3.6033e-11	395949	ebi-a-GCST90013982	rs2530482	C	A	NA	|| id:ebi-a-GCST90013982	TRUE	reported	igd
132	7	100281768	-0.0210956	0.00293057	6.08836e-13	395949	ebi-a-GCST90013982	rs221794	C	T	NA	|| id:ebi-a-GCST90013982	TRUE	reported	igd
133	7	116200092	0.0300833	0.00345028	2.80479e-18	395949	ebi-a-GCST90013982	rs9920	C	T	NA	|| id:ebi-a-GCST90013982	TRUE	reported	igd
134	7	150209636	0.0203903	0.00253591	8.93923e-16	395949	ebi-a-GCST90013982	rs55700285	T	G	NA	|| id:ebi-a-GCST90013982	TRUE	reported	igd
135	7	127015083	0.052147	0.00769938	1.26241e-11	395949	ebi-a-GCST90013982	rs62621812	A	G	NA	|| id:ebi-a-GCST90013982	TRUE	reported	igd
136	8	41540828	-0.0452113	0.00706499	1.56045e-10	395949	ebi-a-GCST90013982	rs72638978	C	T	NA	|| id:ebi-a-GCST90013982	TRUE	reported	igd
137	8	59508375	0.013564	0.00227743	2.58744e-09	395949	ebi-a-GCST90013982	rs2279460	T	C	NA	|| id:ebi-a-GCST90013982	TRUE	reported	igd
138	8	106259517	0.0162701	0.00254615	1.65814e-10	395949	ebi-a-GCST90013982	rs2957471	C	T	NA	|| id:ebi-a-GCST90013982	TRUE	reported	igd
139	8	101372316	0.0266188	0.00312277	1.53993e-17	395949	ebi-a-GCST90013982	rs17424046	T	C	NA	|| id:ebi-a-GCST90013982	TRUE	reported	igd
140	8	129004975	-0.02366	0.00223154	2.90068e-26	395949	ebi-a-GCST90013982	rs11786130	A	G	NA	|| id:ebi-a-GCST90013982	TRUE	reported	igd
141	8	57122215	0.0200342	0.0031559	2.17896e-10	395949	ebi-a-GCST90013982	rs72656010	C	T	NA	|| id:ebi-a-GCST90013982	TRUE	reported	igd
142	8	123995277	-0.0149617	0.00252447	3.09122e-09	395949	ebi-a-GCST90013982	rs111833882	A	G	NA	|| id:ebi-a-GCST90013982	TRUE	reported	igd
143	8	72911579	-0.0174281	0.00250437	3.42531e-12	395949	ebi-a-GCST90013982	rs7840378	A	C	NA	|| id:ebi-a-GCST90013982	TRUE	reported	igd
144	8	22789184	0.0161922	0.00222903	3.75059e-13	395949	ebi-a-GCST90013982	rs2313571	T	C	NA	|| id:ebi-a-GCST90013982	TRUE	reported	igd
145	8	79657666	0.0458632	0.00247124	6.93266e-77	395949	ebi-a-GCST90013982	rs1441850	C	T	NA	|| id:ebi-a-GCST90013982	TRUE	reported	igd
146	8	10647044	0.0217931	0.00262978	1.16118e-16	395949	ebi-a-GCST90013982	rs28588745	T	A	NA	|| id:ebi-a-GCST90013982	TRUE	reported	igd
147	8	41630447	0.0266871	0.00253208	5.67414e-26	395949	ebi-a-GCST90013982	rs4737010	A	G	NA	|| id:ebi-a-GCST90013982	TRUE	reported	igd
148	8	142217115	-0.018167	0.00217494	6.66193e-17	395949	ebi-a-GCST90013982	rs7007986	A	G	NA	|| id:ebi-a-GCST90013982	TRUE	reported	igd
149	9	139930945	0.0210297	0.00221407	2.1355e-21	395949	ebi-a-GCST90013982	rs7047770	A	G	NA	|| id:ebi-a-GCST90013982	TRUE	reported	igd
150	9	35687556	0.020972	0.00233309	2.49632e-19	395949	ebi-a-GCST90013982	rs3793537	C	G	NA	|| id:ebi-a-GCST90013982	TRUE	reported	igd
151	9	133593939	-0.0132285	0.00216464	9.89008e-10	395949	ebi-a-GCST90013982	rs2583839	A	G	NA	|| id:ebi-a-GCST90013982	TRUE	reported	igd
152	9	91495135	-0.0634562	0.00465038	2.1508e-42	395949	ebi-a-GCST90013982	rs61750929	T	C	NA	|| id:ebi-a-GCST90013982	TRUE	reported	igd
153	9	127192907	-0.0127818	0.00223583	1.0854e-08	395949	ebi-a-GCST90013982	rs928549	G	A	NA	|| id:ebi-a-GCST90013982	TRUE	reported	igd
154	9	22143570	-0.0439515	0.00289176	3.59915e-52	395949	ebi-a-GCST90013982	rs10757287	T	A	NA	|| id:ebi-a-GCST90013982	TRUE	reported	igd
155	9	38199494	-0.0154374	0.00212337	3.58922e-13	395949	ebi-a-GCST90013982	rs2585666	T	C	NA	|| id:ebi-a-GCST90013982	TRUE	reported	igd
156	9	123645760	0.0220881	0.00213974	5.55904e-25	395949	ebi-a-GCST90013982	rs7858209	A	G	NA	|| id:ebi-a-GCST90013982	TRUE	reported	igd
157	9	82187095	0.0211908	0.00223698	2.72019e-21	395949	ebi-a-GCST90013982	rs2807303	A	G	NA	|| id:ebi-a-GCST90013982	TRUE	reported	igd
158	9	21986847	0.042863	0.0023636	1.69824e-73	395949	ebi-a-GCST90013982	rs3731211	A	T	NA	|| id:ebi-a-GCST90013982	TRUE	reported	igd
159	9	4049942	-0.0164783	0.00225729	2.8774e-13	395949	ebi-a-GCST90013982	rs7033677	G	A	NA	|| id:ebi-a-GCST90013982	TRUE	reported	igd
160	9	99255608	-0.0175668	0.00284223	6.38366e-10	395949	ebi-a-GCST90013982	rs6477495	A	G	NA	|| id:ebi-a-GCST90013982	TRUE	reported	igd
161	9	4857802	-0.0135058	0.00214705	3.16716e-10	395949	ebi-a-GCST90013982	rs1576065	T	C	NA	|| id:ebi-a-GCST90013982	TRUE	reported	igd
162	9	112728014	-0.0145058	0.00212425	8.57038e-12	395949	ebi-a-GCST90013982	rs6477734	C	T	NA	|| id:ebi-a-GCST90013982	TRUE	reported	igd
163	10	25220501	-0.0296717	0.00220975	4.1639e-41	395949	ebi-a-GCST90013982	rs7903956	A	T	NA	|| id:ebi-a-GCST90013982	TRUE	reported	igd
164	10	115710213	-0.0150823	0.00222254	1.15213e-11	395949	ebi-a-GCST90013982	rs180945	A	G	NA	|| id:ebi-a-GCST90013982	TRUE	reported	igd
165	10	126383088	-0.0200399	0.00216832	2.41657e-20	395949	ebi-a-GCST90013982	rs11245333	A	C	NA	|| id:ebi-a-GCST90013982	TRUE	reported	igd
166	10	81043743	0.0137751	0.002143	1.29327e-10	395949	ebi-a-GCST90013982	rs1108618	G	A	NA	|| id:ebi-a-GCST90013982	TRUE	reported	igd
167	10	26711954	-0.0159046	0.00289405	3.89368e-08	395949	ebi-a-GCST90013982	rs72803224	T	C	NA	|| id:ebi-a-GCST90013982	TRUE	reported	igd
168	10	50303536	-0.0318275	0.00251229	8.81455e-37	395949	ebi-a-GCST90013982	rs7084861	T	C	NA	|| id:ebi-a-GCST90013982	TRUE	reported	igd
169	10	8100125	0.0269676	0.00281086	8.46642e-22	395949	ebi-a-GCST90013982	rs3824667	G	A	NA	|| id:ebi-a-GCST90013982	TRUE	reported	igd
170	10	63719739	-0.0216867	0.00224364	4.21114e-22	395949	ebi-a-GCST90013982	rs4948492	T	C	NA	|| id:ebi-a-GCST90013982	TRUE	reported	igd
171	10	70975897	-0.0198813	0.00230284	5.95662e-18	395949	ebi-a-GCST90013982	rs5030937	T	C	NA	|| id:ebi-a-GCST90013982	TRUE	reported	igd
172	10	73508791	-0.0317244	0.00214251	1.31765e-49	395949	ebi-a-GCST90013982	rs748113	C	T	NA	|| id:ebi-a-GCST90013982	TRUE	reported	igd
173	10	44944040	0.0159304	0.00272034	4.74089e-09	395949	ebi-a-GCST90013982	rs11239048	C	T	NA	|| id:ebi-a-GCST90013982	TRUE	reported	igd
174	10	6094697	-0.0460082	0.00355301	2.37794e-38	395949	ebi-a-GCST90013982	rs61839660	T	C	NA	|| id:ebi-a-GCST90013982	TRUE	reported	igd
175	10	121046887	0.0171084	0.00213123	9.94947e-16	395949	ebi-a-GCST90013982	rs72834194	A	G	NA	|| id:ebi-a-GCST90013982	TRUE	reported	igd
176	10	96146761	-0.0478259	0.0069073	4.39137e-12	395949	ebi-a-GCST90013982	rs112497462	G	A	NA	|| id:ebi-a-GCST90013982	TRUE	reported	igd
177	10	14863864	-0.0136794	0.00240052	1.20862e-08	395949	ebi-a-GCST90013982	rs7900873	A	G	NA	|| id:ebi-a-GCST90013982	TRUE	reported	igd
178	11	48013484	-0.0332517	0.00263781	1.96246e-36	395949	ebi-a-GCST90013982	rs7123436	A	G	NA	|| id:ebi-a-GCST90013982	TRUE	reported	igd
179	11	62194434	0.0314476	0.00468718	1.95569e-11	395949	ebi-a-GCST90013982	rs74679312	G	A	NA	|| id:ebi-a-GCST90013982	TRUE	reported	igd
180	11	74040994	0.0123958	0.00212105	5.09003e-09	395949	ebi-a-GCST90013982	rs3867269	C	G	NA	|| id:ebi-a-GCST90013982	TRUE	reported	igd
181	11	108358820	-0.0176887	0.00290521	1.13889e-09	395949	ebi-a-GCST90013982	rs11212674	G	A	NA	|| id:ebi-a-GCST90013982	TRUE	reported	igd
182	11	128385169	0.018934	0.00218269	4.14954e-18	395949	ebi-a-GCST90013982	rs10790962	A	G	NA	|| id:ebi-a-GCST90013982	TRUE	reported	igd
183	11	86297189	0.013835	0.00239824	7.98289e-09	395949	ebi-a-GCST90013982	rs949349	C	T	NA	|| id:ebi-a-GCST90013982	TRUE	reported	igd
184	11	219538	0.0159987	0.00213151	6.10661e-14	395949	ebi-a-GCST90013982	rs4758633	G	A	NA	|| id:ebi-a-GCST90013982	TRUE	reported	igd
185	11	404317	0.0140163	0.00213145	4.83504e-11	395949	ebi-a-GCST90013982	rs1134578	T	C	NA	|| id:ebi-a-GCST90013982	TRUE	reported	igd
186	11	60789643	-0.0156833	0.00223585	2.30887e-12	395949	ebi-a-GCST90013982	rs55753183	C	A	NA	|| id:ebi-a-GCST90013982	TRUE	reported	igd
187	11	100508897	0.0210746	0.00223106	3.51965e-21	395949	ebi-a-GCST90013982	rs7127313	T	C	NA	|| id:ebi-a-GCST90013982	TRUE	reported	igd
188	11	122514403	0.0331011	0.00218924	1.19702e-51	395949	ebi-a-GCST90013982	rs58473820	T	C	NA	|| id:ebi-a-GCST90013982	TRUE	reported	igd
189	11	36078171	0.0170327	0.00215186	2.46547e-15	395949	ebi-a-GCST90013982	rs4756265	G	A	NA	|| id:ebi-a-GCST90013982	TRUE	reported	igd
190	11	46744369	0.0216427	0.00379285	1.15534e-08	395949	ebi-a-GCST90013982	rs3136448	A	G	NA	|| id:ebi-a-GCST90013982	TRUE	reported	igd
191	12	751609	-0.0159779	0.00213109	6.50279e-14	395949	ebi-a-GCST90013982	rs2369391	C	A	NA	|| id:ebi-a-GCST90013982	TRUE	reported	igd
192	12	111904371	-0.0803448	0.00212477	1e-200	395949	ebi-a-GCST90013982	rs4766578	A	T	NA	|| id:ebi-a-GCST90013982	TRUE	reported	igd
193	12	56470625	0.0155668	0.00214198	3.66269e-13	395949	ebi-a-GCST90013982	rs11171739	T	C	NA	|| id:ebi-a-GCST90013982	TRUE	reported	igd
194	12	113263909	-0.0161477	0.00284765	1.42348e-08	395949	ebi-a-GCST90013982	rs11066427	C	G	NA	|| id:ebi-a-GCST90013982	TRUE	reported	igd
195	12	12836088	-0.0204815	0.00212898	6.56296e-22	395949	ebi-a-GCST90013982	rs10845608	T	C	NA	|| id:ebi-a-GCST90013982	TRUE	reported	igd
196	12	14409191	-0.0281483	0.00460338	9.6732e-10	395949	ebi-a-GCST90013982	rs36108061	G	C	NA	|| id:ebi-a-GCST90013982	TRUE	reported	igd
197	12	48208368	-0.0169364	0.00213601	2.20902e-15	395949	ebi-a-GCST90013982	rs11168249	C	T	NA	|| id:ebi-a-GCST90013982	TRUE	reported	igd
198	12	120831477	-0.0283551	0.0048266	4.23477e-09	395949	ebi-a-GCST90013982	rs79912876	C	T	NA	|| id:ebi-a-GCST90013982	TRUE	reported	igd
199	12	89876923	0.0179764	0.00250403	7.02425e-13	395949	ebi-a-GCST90013982	rs112511312	T	C	NA	|| id:ebi-a-GCST90013982	TRUE	reported	igd
200	12	101873240	0.0404358	0.00464959	3.41901e-18	395949	ebi-a-GCST90013982	rs17041439	C	A	NA	|| id:ebi-a-GCST90013982	TRUE	reported	igd
201	12	123851874	-0.0213341	0.00231733	3.37443e-20	395949	ebi-a-GCST90013982	rs28498205	T	C	NA	|| id:ebi-a-GCST90013982	TRUE	reported	igd
202	12	133464500	-0.0217978	0.00386934	1.7662e-08	395949	ebi-a-GCST90013982	rs3741494	T	C	NA	|| id:ebi-a-GCST90013982	TRUE	reported	igd
203	12	6503500	0.053374	0.0027202	1.01578e-85	395949	ebi-a-GCST90013982	rs12296430	C	G	NA	|| id:ebi-a-GCST90013982	TRUE	reported	igd
204	12	26356032	0.0143004	0.00213641	2.17671e-11	395949	ebi-a-GCST90013982	rs1480029	A	G	NA	|| id:ebi-a-GCST90013982	TRUE	reported	igd
205	13	50762081	-0.0214965	0.00227473	3.38532e-21	395949	ebi-a-GCST90013982	rs2066633	A	G	NA	|| id:ebi-a-GCST90013982	TRUE	reported	igd
206	13	41522338	-0.0304461	0.00298835	2.23666e-24	395949	ebi-a-GCST90013982	rs9532679	C	A	NA	|| id:ebi-a-GCST90013982	TRUE	reported	igd
207	13	72505308	-0.0345732	0.00524308	4.27957e-11	395949	ebi-a-GCST90013982	rs1824465	C	T	NA	|| id:ebi-a-GCST90013982	TRUE	reported	igd
208	13	74701736	0.0395181	0.00241061	2.13157e-60	395949	ebi-a-GCST90013982	rs3812849	C	A	NA	|| id:ebi-a-GCST90013982	TRUE	reported	igd
209	13	43032154	-0.0167873	0.00304421	3.4976e-08	395949	ebi-a-GCST90013982	rs182477206	C	G	NA	|| id:ebi-a-GCST90013982	TRUE	reported	igd
210	13	28623048	0.0403446	0.0067286	2.02251e-09	395949	ebi-a-GCST90013982	rs79490353	C	T	NA	|| id:ebi-a-GCST90013982	TRUE	reported	igd
211	13	28968900	0.0116272	0.00212914	4.73565e-08	395949	ebi-a-GCST90013982	rs2057535	T	C	NA	|| id:ebi-a-GCST90013982	TRUE	reported	igd
212	13	114920867	0.0266869	0.00232794	2.00678e-30	395949	ebi-a-GCST90013982	rs9590390	A	G	NA	|| id:ebi-a-GCST90013982	TRUE	reported	igd
213	13	114252002	-0.0166213	0.00262763	2.52244e-10	395949	ebi-a-GCST90013982	rs9577581	A	G	NA	|| id:ebi-a-GCST90013982	TRUE	reported	igd
214	14	23793305	-0.021354	0.00286273	8.69561e-14	395949	ebi-a-GCST90013982	rs45528934	T	C	NA	|| id:ebi-a-GCST90013982	TRUE	reported	igd
215	14	75968608	-0.0247842	0.00225526	4.29339e-28	395949	ebi-a-GCST90013982	rs9323612	G	A	NA	|| id:ebi-a-GCST90013982	TRUE	reported	igd
216	14	50433640	-0.0296202	0.00497249	2.57199e-09	395949	ebi-a-GCST90013982	rs112826255	T	C	NA	|| id:ebi-a-GCST90013982	TRUE	reported	igd
217	14	99787017	-0.0149883	0.00219785	9.13482e-12	395949	ebi-a-GCST90013982	rs11625841	C	T	NA	|| id:ebi-a-GCST90013982	TRUE	reported	igd
218	14	64963126	0.0252435	0.00227734	1.48936e-28	395949	ebi-a-GCST90013982	rs4632045	T	C	NA	|| id:ebi-a-GCST90013982	TRUE	reported	igd
219	14	103337253	0.0338753	0.00255127	3.11387e-40	395949	ebi-a-GCST90013982	rs8004192	C	T	NA	|| id:ebi-a-GCST90013982	TRUE	reported	igd
220	14	103991478	-0.0221404	0.00232948	2.01094e-21	395949	ebi-a-GCST90013982	rs2765041	A	T	NA	|| id:ebi-a-GCST90013982	TRUE	reported	igd
221	14	39670761	0.0142477	0.0022369	1.89767e-10	395949	ebi-a-GCST90013982	rs11157049	G	T	NA	|| id:ebi-a-GCST90013982	TRUE	reported	igd
222	14	35572547	-0.0315089	0.00284155	1.42462e-28	395949	ebi-a-GCST90013982	rs7144423	T	C	NA	|| id:ebi-a-GCST90013982	TRUE	reported	igd
223	15	90555181	0.0484009	0.00544054	5.77165e-19	395949	ebi-a-GCST90013982	rs187856913	A	G	NA	|| id:ebi-a-GCST90013982	TRUE	reported	igd
224	15	48658247	0.0181901	0.00280135	8.3946e-11	395949	ebi-a-GCST90013982	rs12439526	A	T	NA	|| id:ebi-a-GCST90013982	TRUE	reported	igd
225	15	44028047	0.0443058	0.00693143	1.63716e-10	395949	ebi-a-GCST90013982	rs147233090	T	C	NA	|| id:ebi-a-GCST90013982	TRUE	reported	igd
226	15	58770523	0.0330815	0.00406038	3.71878e-16	395949	ebi-a-GCST90013982	rs7161799	T	C	NA	|| id:ebi-a-GCST90013982	TRUE	reported	igd
227	15	90645265	-0.0129318	0.00215165	1.85336e-09	395949	ebi-a-GCST90013982	rs62019188	A	G	NA	|| id:ebi-a-GCST90013982	TRUE	reported	igd
228	15	70034999	-0.0278166	0.00347347	1.16305e-15	395949	ebi-a-GCST90013982	rs71393467	G	A	NA	|| id:ebi-a-GCST90013982	TRUE	reported	igd
229	15	40952092	0.0155763	0.00213429	2.91877e-13	395949	ebi-a-GCST90013982	rs12441754	G	A	NA	|| id:ebi-a-GCST90013982	TRUE	reported	igd
230	15	75358053	0.0139476	0.00231434	1.67467e-09	395949	ebi-a-GCST90013982	rs72730587	G	A	NA	|| id:ebi-a-GCST90013982	TRUE	reported	igd
231	15	91021412	0.0343708	0.00227615	1.60953e-51	395949	ebi-a-GCST90013982	rs28539372	A	T	NA	|| id:ebi-a-GCST90013982	TRUE	reported	igd
232	16	4432029	-0.0193412	0.00252912	2.05116e-14	395949	ebi-a-GCST90013982	rs3810818	C	A	NA	|| id:ebi-a-GCST90013982	TRUE	reported	igd
233	16	67828078	0.0391229	0.0045953	1.685e-17	395949	ebi-a-GCST90013982	rs138748841	G	A	NA	|| id:ebi-a-GCST90013982	TRUE	reported	igd
234	16	88509362	0.0132815	0.00241172	3.64872e-08	395949	ebi-a-GCST90013982	rs12447626	A	G	NA	|| id:ebi-a-GCST90013982	TRUE	reported	igd
235	16	30482494	0.0476687	0.00213472	1.87932e-110	395949	ebi-a-GCST90013982	rs11150589	C	T	NA	|| id:ebi-a-GCST90013982	TRUE	reported	igd
236	16	24064370	-0.030766	0.00450487	8.52119e-12	395949	ebi-a-GCST90013982	rs11649036	C	T	NA	|| id:ebi-a-GCST90013982	TRUE	reported	igd
237	16	57075180	0.0223854	0.00212963	7.6542e-26	395949	ebi-a-GCST90013982	rs7192652	G	A	NA	|| id:ebi-a-GCST90013982	TRUE	reported	igd
238	16	69627247	0.0170832	0.00238515	7.93232e-13	395949	ebi-a-GCST90013982	rs11648249	T	A	NA	|| id:ebi-a-GCST90013982	TRUE	reported	igd
239	16	84582965	0.0330121	0.00255481	3.4033e-38	395949	ebi-a-GCST90013982	rs247826	T	C	NA	|| id:ebi-a-GCST90013982	TRUE	reported	igd
240	16	30760412	0.0148056	0.00234097	2.53963e-10	395949	ebi-a-GCST90013982	rs28436836	G	C	NA	|| id:ebi-a-GCST90013982	TRUE	reported	igd
241	16	9079097	-0.0197361	0.00284011	3.67705e-12	395949	ebi-a-GCST90013982	rs113795947	G	A	NA	|| id:ebi-a-GCST90013982	TRUE	reported	igd
242	16	11126843	-0.0185505	0.00261337	1.2627e-12	395949	ebi-a-GCST90013982	rs12923583	A	G	NA	|| id:ebi-a-GCST90013982	TRUE	reported	igd
243	16	88851668	-0.0172281	0.00218616	3.25987e-15	395949	ebi-a-GCST90013982	rs2926772	G	T	NA	|| id:ebi-a-GCST90013982	TRUE	reported	igd
244	17	4738958	-0.0280822	0.00228092	7.82889e-35	395949	ebi-a-GCST90013982	rs9895848	T	C	NA	|| id:ebi-a-GCST90013982	TRUE	reported	igd
245	17	74009047	0.0123796	0.00220286	1.91192e-08	395949	ebi-a-GCST90013982	rs11870342	A	G	NA	|| id:ebi-a-GCST90013982	TRUE	reported	igd
246	17	61981269	-0.0144443	0.00250045	7.61886e-09	395949	ebi-a-GCST90013982	rs56057065	G	C	NA	|| id:ebi-a-GCST90013982	TRUE	reported	igd
247	17	27935688	-0.0137662	0.00212982	1.02268e-10	395949	ebi-a-GCST90013982	rs7220401	C	T	NA	|| id:ebi-a-GCST90013982	TRUE	reported	igd
248	17	4613630	0.0287842	0.00248049	3.92103e-31	395949	ebi-a-GCST90013982	rs34230287	T	C	NA	|| id:ebi-a-GCST90013982	TRUE	reported	igd
249	17	38716360	-0.0392886	0.00436508	2.24388e-19	395949	ebi-a-GCST90013982	rs2290065	A	G	NA	|| id:ebi-a-GCST90013982	TRUE	reported	igd
250	17	2865819	0.036403	0.0042774	1.73141e-17	395949	ebi-a-GCST90013982	rs12947275	G	C	NA	|| id:ebi-a-GCST90013982	TRUE	reported	igd
251	17	57929535	-0.0198987	0.00213014	9.49511e-21	395949	ebi-a-GCST90013982	rs1295927	G	A	NA	|| id:ebi-a-GCST90013982	TRUE	reported	igd
252	17	38023745	-0.026756	0.00212251	1.9611e-36	395949	ebi-a-GCST90013982	rs4795397	G	A	NA	|| id:ebi-a-GCST90013982	TRUE	reported	igd
253	17	19423617	-0.0147488	0.00215787	8.20729e-12	395949	ebi-a-GCST90013982	rs7405847	C	T	NA	|| id:ebi-a-GCST90013982	TRUE	reported	igd
254	17	74445051	0.0243063	0.00264306	3.70595e-20	395949	ebi-a-GCST90013982	rs11657501	G	A	NA	|| id:ebi-a-GCST90013982	TRUE	reported	igd
255	17	72673667	0.0222381	0.00252962	1.48115e-18	395949	ebi-a-GCST90013982	rs16978167	T	A	NA	|| id:ebi-a-GCST90013982	TRUE	reported	igd
256	17	17698254	-0.0236356	0.00222573	2.42493e-26	395949	ebi-a-GCST90013982	rs8067439	A	G	NA	|| id:ebi-a-GCST90013982	TRUE	reported	igd
257	18	40702224	-0.0120507	0.00214895	2.05008e-08	395949	ebi-a-GCST90013982	rs1518165	T	C	NA	|| id:ebi-a-GCST90013982	TRUE	reported	igd
258	18	20461322	-0.0165791	0.00242619	8.29278e-12	395949	ebi-a-GCST90013982	rs3851820	T	A	NA	|| id:ebi-a-GCST90013982	TRUE	reported	igd
259	18	60826343	0.0231782	0.00313972	1.55632e-13	395949	ebi-a-GCST90013982	rs4940572	A	G	NA	|| id:ebi-a-GCST90013982	TRUE	reported	igd
260	18	77160235	-0.0163119	0.00215106	3.37054e-14	395949	ebi-a-GCST90013982	rs56376587	C	A	NA	|| id:ebi-a-GCST90013982	TRUE	reported	igd
261	18	60785638	-0.0247229	0.00358328	5.21795e-12	395949	ebi-a-GCST90013982	rs17676949	A	G	NA	|| id:ebi-a-GCST90013982	TRUE	reported	igd
262	19	47689697	0.02378	0.00242618	1.1102e-22	395949	ebi-a-GCST90013982	rs7251708	A	G	NA	|| id:ebi-a-GCST90013982	TRUE	reported	igd
263	19	16366980	0.0216064	0.00255743	2.95053e-17	395949	ebi-a-GCST90013982	rs2446361	G	A	NA	|| id:ebi-a-GCST90013982	TRUE	reported	igd
264	19	1079959	-0.0537103	0.00366156	1.02259e-48	395949	ebi-a-GCST90013982	rs36084354	A	G	NA	|| id:ebi-a-GCST90013982	TRUE	reported	igd
265	19	16499569	-0.105241	0.00290934	1e-200	395949	ebi-a-GCST90013982	rs7251806	T	C	NA	|| id:ebi-a-GCST90013982	TRUE	reported	igd
266	19	10395683	-0.0378873	0.00215078	1.87068e-69	395949	ebi-a-GCST90013982	rs5498	G	A	NA	|| id:ebi-a-GCST90013982	TRUE	reported	igd
267	19	44282529	-0.0156809	0.00219988	1.01812e-12	395949	ebi-a-GCST90013982	rs56344893	A	C	NA	|| id:ebi-a-GCST90013982	TRUE	reported	igd
268	19	1192769	0.0218614	0.00271391	7.92684e-16	395949	ebi-a-GCST90013982	rs7252565	A	G	NA	|| id:ebi-a-GCST90013982	TRUE	reported	igd
269	19	33752994	0.0186734	0.00218741	1.38038e-17	395949	ebi-a-GCST90013982	rs4530278	T	G	NA	|| id:ebi-a-GCST90013982	TRUE	reported	igd
270	19	33891013	0.0139349	0.00236235	3.66328e-09	395949	ebi-a-GCST90013982	rs62102718	T	A	NA	|| id:ebi-a-GCST90013982	TRUE	reported	igd
271	20	62597455	0.012679	0.00222851	1.27453e-08	395949	ebi-a-GCST90013982	rs817328	C	T	NA	|| id:ebi-a-GCST90013982	TRUE	reported	igd
272	20	31388461	0.0183879	0.00213471	7.06806e-18	395949	ebi-a-GCST90013982	rs6058892	T	C	NA	|| id:ebi-a-GCST90013982	TRUE	reported	igd
273	20	39271008	0.0222334	0.00216814	1.12824e-24	395949	ebi-a-GCST90013982	rs11698990	G	T	NA	|| id:ebi-a-GCST90013982	TRUE	reported	igd
274	20	20389553	-0.0136895	0.0021831	3.59484e-10	395949	ebi-a-GCST90013982	rs4813388	C	T	NA	|| id:ebi-a-GCST90013982	TRUE	reported	igd
[truncated: 13 more rows]

[truncated: 3 more sheets: Neu_SNP_C2, Bas_SNP_C2, Eos_SNP_C2]
