# Supplementary material for: Potential causal and temporal relationship between plasma triglyceride levels and circulating leukocyte
Source: J Lipid Res. 2024 Oct 5;65(11):100662. doi: 10.1016/j.jlr.2024.100662 (PMC11564958; doi:10.1016/j.jlr.2024.100662)
Supplement: Supplementary Table S3 [file mmc4.xlsx]

## Sheet: TG to WBC_C1
	SNP	effect_allele.exposure	other_allele.exposure	effect_allele.outcome	other_allele.outcome	beta.exposure	beta.outcome	eaf.exposure	eaf.outcome	remove	palindromic	ambiguous	id.outcome	chr	pos	se.outcome	samplesize.outcome	pval.outcome	outcome	originalname.outcome	outcome.deprecated	mr_keep.outcome	data_source.outcome	chr.exposure	pos.exposure	se.exposure	pval.exposure	samplesize.exposure	id.exposure	exposure	mr_keep.exposure	pval_origin.exposure	data_source.exposure	action	mr_keep	units.outcome	units.exposure	rsq.exposure	effective_n.exposure	rsq.outcome	effective_n.outcome	steiger_dir	steiger_pval
1	rs10029034	T	C	T	C	0.0117373	-0.005662	0.664324	0.663175	FALSE	FALSE	FALSE	ebi-a-GCST90002374	4	15096680	0.001946	562243	0.00362502	White blood cell count || id:ebi-a-GCST90002374	White blood cell count	White blood cell count || ||	TRUE	igd	4	15096680	0.00210704	2.5e-08	441016	ieu-b-111	|| id:ieu-b-111	TRUE	reported	igd	2	TRUE	NA	NA	7.03571e-05	441016	1.50565e-05	562243	TRUE	0.0250242
2	rs10050393	C	T	C	T	-0.0153055	-0.007643	0.432209	0.430401	FALSE	FALSE	FALSE	ebi-a-GCST90002374	5	157918946	0.001822	562243	2.77997e-05	White blood cell count || id:ebi-a-GCST90002374	White blood cell count	White blood cell count || ||	TRUE	igd	5	157918946	0.00200268	2.09991e-14	441016	ieu-b-111	|| id:ieu-b-111	TRUE	reported	igd	2	TRUE	NA	NA	0.000132423	441016	3.12964e-05	562243	TRUE	0.00328298
3	rs1009360	C	T	C	T	-0.0184832	0.002378	0.41859	0.421526	FALSE	FALSE	FALSE	ebi-a-GCST90002374	2	65276049	0.001864	562243	0.202008	White blood cell count || id:ebi-a-GCST90002374	White blood cell count	White blood cell count || ||	TRUE	igd	2	65276049	0.00200785	3.40017e-20	441016	ieu-b-111	|| id:ieu-b-111	TRUE	reported	igd	2	TRUE	NA	NA	0.000192113	441016	2.89473e-06	562243	TRUE	1.49186e-09
4	rs10172544	A	C	A	C	-0.0112291	-0.007289	0.408707	0.407635	FALSE	FALSE	FALSE	ebi-a-GCST90002374	2	85788270	0.001864	562243	9.31001e-05	White blood cell count || id:ebi-a-GCST90002374	White blood cell count	White blood cell count || ||	TRUE	igd	2	85788270	0.0020155	2.5e-08	441016	ieu-b-111	|| id:ieu-b-111	TRUE	reported	igd	2	TRUE	NA	NA	7.03787e-05	441016	2.71963e-05	562243	TRUE	0.114542
5	rs1037117	A	G	A	G	0.0172213	0.010336	0.254798	0.255165	FALSE	FALSE	FALSE	ebi-a-GCST90002374	15	102068658	0.00216	562243	1.73002e-06	White blood cell count || id:ebi-a-GCST90002374	White blood cell count	White blood cell count || ||	TRUE	igd	15	102068658	0.00229153	5.70033e-14	441016	ieu-b-111	|| id:ieu-b-111	TRUE	reported	igd	2	TRUE	NA	NA	0.000128048	441016	4.07246e-05	562243	TRUE	0.0141583
6	rs10431006	G	A	G	A	0.0211398	-0.014974	0.093011	0.093122	FALSE	FALSE	FALSE	ebi-a-GCST90002374	11	49010832	0.00321	562243	3.14e-06	White blood cell count || id:ebi-a-GCST90002374	White blood cell count	White blood cell count || ||	TRUE	igd	11	49010832	0.00341549	5.99998e-10	441016	ieu-b-111	|| id:ieu-b-111	TRUE	reported	igd	2	TRUE	NA	NA	8.68572e-05	441016	3.87014e-05	562243	TRUE	0.123419
7	rs1045241	T	C	T	C	-0.0206988	-0.019769	0.270943	0.272464	FALSE	FALSE	FALSE	ebi-a-GCST90002374	5	118729286	0.002073	562243	1.55991e-21	White blood cell count || id:ebi-a-GCST90002374	White blood cell count	White blood cell count || ||	TRUE	igd	5	118729286	0.00224699	3.19963e-20	441016	ieu-b-111	|| id:ieu-b-111	TRUE	reported	igd	2	TRUE	NA	NA	0.000192377	441016	0.000161725	562243	TRUE	0.566484
8	rs10513688	A	G	A	G	0.0247828	0.000171	0.097403	0.098508	FALSE	FALSE	FALSE	ebi-a-GCST90002374	3	170727218	0.003085	562243	0.955711	White blood cell count || id:ebi-a-GCST90002374	White blood cell count	White blood cell count || ||	TRUE	igd	3	170727218	0.00334924	1.39991e-13	441016	ieu-b-111	|| id:ieu-b-111	TRUE	reported	igd	2	TRUE	NA	NA	0.000124137	441016	5.46461e-09	562243	TRUE	3.74463e-08
9	rs10750766	A	C	A	C	0.0193855	0.001837	0.709959	0.708631	FALSE	FALSE	FALSE	ebi-a-GCST90002374	11	65473798	0.002037	562243	0.367081	White blood cell count || id:ebi-a-GCST90002374	White blood cell count	White blood cell count || ||	TRUE	igd	11	65473798	0.00218742	7.8001e-19	441016	ieu-b-111	|| id:ieu-b-111	TRUE	reported	igd	2	TRUE	NA	NA	0.000178057	441016	1.44648e-06	562243	TRUE	1.57723e-09
10	rs10752651	T	C	T	C	0.0156278	-0.006072	0.538675	0.538286	FALSE	FALSE	FALSE	ebi-a-GCST90002374	9	92201811	0.00186	562243	0.001102	White blood cell count || id:ebi-a-GCST90002374	White blood cell count	White blood cell count || ||	TRUE	igd	9	92201811	0.00200518	6.4998e-15	441016	ieu-b-111	|| id:ieu-b-111	TRUE	reported	igd	2	TRUE	NA	NA	0.000137714	441016	1.89543e-05	562243	TRUE	0.000242634
11	rs10772997	A	C	A	C	0.015169	-0.000853	0.75244	0.750756	FALSE	FALSE	FALSE	ebi-a-GCST90002374	12	123719880	0.00213	562243	0.688992	White blood cell count || id:ebi-a-GCST90002374	White blood cell count	White blood cell count || ||	TRUE	igd	12	123719880	0.00230773	4.90004e-11	441016	ieu-b-111	|| id:ieu-b-111	TRUE	reported	igd	2	TRUE	NA	NA	9.796e-05	441016	2.85244e-07	562243	TRUE	3.23813e-06
12	rs10773049	C	T	C	T	-0.0290398	-0.007035	0.39535	0.396519	FALSE	FALSE	FALSE	ebi-a-GCST90002374	12	124506631	0.00188	562243	0.000184001	White blood cell count || id:ebi-a-GCST90002374	White blood cell count	White blood cell count || ||	TRUE	igd	12	124506631	0.00203691	4.10015e-46	441016	ieu-b-111	|| id:ieu-b-111	TRUE	reported	igd	2	TRUE	NA	NA	0.000460671	441016	2.49046e-05	562243	TRUE	2.59156e-16
13	rs1077835	G	A	G	A	0.0473668	0.000778	0.220459	0.220043	FALSE	FALSE	FALSE	ebi-a-GCST90002374	15	58723426	0.002227	562243	0.726634	White blood cell count || id:ebi-a-GCST90002374	White blood cell count	White blood cell count || ||	TRUE	igd	15	58723426	0.00240452	2.19989e-86	441016	ieu-b-111	|| id:ieu-b-111	TRUE	reported	igd	2	TRUE	NA	NA	0.000879138	441016	2.17068e-07	562243	TRUE	1.00066e-47
14	rs10822163	G	C	G	C	-0.0321674	-0.028866	0.473369	0.47528	FALSE	TRUE	TRUE	ebi-a-GCST90002374	10	65124098	0.001841	562243	2.18978e-55	White blood cell count || id:ebi-a-GCST90002374	White blood cell count	White blood cell count || ||	TRUE	igd	10	65124098	0.00199059	9.70063e-59	441016	ieu-b-111	|| id:ieu-b-111	TRUE	reported	igd	2	FALSE	NA	NA	0.000591778	441016	0.000437072	562243	TRUE	0.0889041
15	rs10899490	T	C	T	C	-0.0170082	0.004561	0.161369	0.162853	FALSE	FALSE	FALSE	ebi-a-GCST90002374	11	78105879	0.002489	562243	0.0668929	White blood cell count || id:ebi-a-GCST90002374	White blood cell count	White blood cell count || ||	TRUE	igd	11	78105879	0.00269347	2.69998e-10	441016	ieu-b-111	|| id:ieu-b-111	TRUE	reported	igd	2	TRUE	NA	NA	9.04067e-05	441016	5.97235e-06	562243	TRUE	0.00044448
16	rs11000468	T	C	T	C	-0.0148544	-0.000267	0.255269	0.259668	FALSE	FALSE	FALSE	ebi-a-GCST90002374	10	74711376	0.002155	562243	0.901307	White blood cell count || id:ebi-a-GCST90002374	White blood cell count	White blood cell count || ||	TRUE	igd	10	74711376	0.00231748	1.5e-10	441016	ieu-b-111	|| id:ieu-b-111	TRUE	reported	igd	2	TRUE	NA	NA	9.31505e-05	441016	2.73027e-08	562243	TRUE	2.40342e-06
17	rs11030107	G	A	G	A	0.0160418	-0.007769	0.260757	0.258048	FALSE	FALSE	FALSE	ebi-a-GCST90002374	11	27694835	0.002097	562243	0.000213998	White blood cell count || id:ebi-a-GCST90002374	White blood cell count	White blood cell count || ||	TRUE	igd	11	27694835	0.00225693	1.20005e-12	441016	ieu-b-111	|| id:ieu-b-111	TRUE	reported	igd	2	TRUE	NA	NA	0.000114543	441016	2.44118e-05	562243	TRUE	0.00417615
18	rs11078597	C	T	C	T	0.0191708	-0.00399	0.186613	0.18608	FALSE	FALSE	FALSE	ebi-a-GCST90002374	17	1618363	0.00248	562243	0.107613	White blood cell count || id:ebi-a-GCST90002374	White blood cell count	White blood cell count || ||	TRUE	igd	17	1618363	0.0025513	5.70033e-14	441016	ieu-b-111	|| id:ieu-b-111	TRUE	reported	igd	2	TRUE	NA	NA	0.000128012	441016	4.60382e-06	562243	TRUE	5.1562e-06
19	rs11100083	C	T	C	T	-0.0160248	0.000208	0.226214	0.226967	FALSE	FALSE	FALSE	ebi-a-GCST90002374	4	157682598	0.002188	562243	0.924363	White blood cell count || id:ebi-a-GCST90002374	White blood cell count	White blood cell count || ||	TRUE	igd	4	157682598	0.00237585	1.50003e-11	441016	ieu-b-111	|| id:ieu-b-111	TRUE	reported	igd	2	TRUE	NA	NA	0.000103145	441016	1.60735e-08	562243	TRUE	6.15922e-07
20	rs11118310	T	A	T	A	0.0193178	0.006699	0.593476	0.596547	FALSE	TRUE	FALSE	ebi-a-GCST90002374	1	219637671	0.001866	562243	0.000332997	White blood cell count || id:ebi-a-GCST90002374	White blood cell count	White blood cell count || ||	TRUE	igd	1	219637671	0.00202011	1.10002e-21	441016	ieu-b-111	|| id:ieu-b-111	TRUE	reported	igd	2	TRUE	NA	NA	0.000207311	441016	2.29226e-05	562243	TRUE	1.76788e-06
21	rs11122450	G	T	G	T	-0.0481745	-0.002495	0.611733	0.610951	FALSE	FALSE	FALSE	ebi-a-GCST90002374	1	230301811	0.001886	562243	0.185759	White blood cell count || id:ebi-a-GCST90002374	White blood cell count	White blood cell count || ||	TRUE	igd	1	230301811	0.0020373	1.30017e-123	441016	ieu-b-111	|| id:ieu-b-111	TRUE	reported	igd	2	TRUE	NA	NA	0.00126626	441016	3.11268e-06	562243	TRUE	1.71359e-63
22	rs11185542	C	G	C	G	-0.0126395	-0.001297	0.727914	0.72799	FALSE	TRUE	FALSE	ebi-a-GCST90002374	3	196187927	0.002077	562243	0.53221	White blood cell count || id:ebi-a-GCST90002374	White blood cell count	White blood cell count || ||	TRUE	igd	3	196187927	0.00223848	1.6e-08	441016	ieu-b-111	|| id:ieu-b-111	TRUE	reported	igd	2	TRUE	NA	NA	7.22886e-05	441016	6.9356e-07	562243	TRUE	0.000137333
23	rs111868034	T	A	T	A	-0.0156894	-0.001978	0.193002	0.192223	FALSE	TRUE	FALSE	ebi-a-GCST90002374	19	48462538	0.002533	562243	0.434882	White blood cell count || id:ebi-a-GCST90002374	White blood cell count	White blood cell count || ||	TRUE	igd	19	48462538	0.00258938	1.40001e-09	441016	ieu-b-111	|| id:ieu-b-111	TRUE	reported	igd	2	TRUE	NA	NA	8.32401e-05	441016	1.08457e-06	562243	TRUE	5.86641e-05
24	rs11206374	A	G	A	G	0.0250232	0.002239	0.224815	0.225836	FALSE	FALSE	FALSE	ebi-a-GCST90002374	1	40048009	0.002191	562243	0.306744	White blood cell count || id:ebi-a-GCST90002374	White blood cell count	White blood cell count || ||	TRUE	igd	1	40048009	0.00237577	6.09958e-26	441016	ieu-b-111	|| id:ieu-b-111	TRUE	reported	igd	2	TRUE	NA	NA	0.000251487	441016	1.85738e-06	562243	TRUE	5.72032e-13
25	rs112259268	A	C	A	C	0.139849	-0.035919	0.028291	0.028308	FALSE	FALSE	FALSE	ebi-a-GCST90002374	17	41874745	0.005608	562243	1.55998e-10	White blood cell count || id:ebi-a-GCST90002374	White blood cell count	White blood cell count || ||	TRUE	igd	17	41874745	0.00601368	1.30017e-119	441016	ieu-b-111	|| id:ieu-b-111	TRUE	reported	igd	2	TRUE	NA	NA	0.00122477	441016	7.29589e-05	562243	TRUE	1.51153e-39
26	rs11240358	A	G	A	G	0.0135651	0.008523	0.394026	0.3941	FALSE	FALSE	FALSE	ebi-a-GCST90002374	1	205070573	0.001882	562243	6.00994e-06	White blood cell count || id:ebi-a-GCST90002374	White blood cell count	White blood cell count || ||	TRUE	igd	1	205070573	0.00202953	2.29985e-11	441016	ieu-b-111	|| id:ieu-b-111	TRUE	reported	igd	2	TRUE	NA	NA	0.000101288	441016	3.6476e-05	562243	TRUE	0.045396
27	rs112424890	T	C	T	C	0.0173492	0.008204	0.17783	0.174318	FALSE	FALSE	FALSE	ebi-a-GCST90002374	5	140933792	0.002431	562243	0.000743995	White blood cell count || id:ebi-a-GCST90002374	White blood cell count	White blood cell count || ||	TRUE	igd	5	140933792	0.00260459	2.70023e-11	441016	ieu-b-111	|| id:ieu-b-111	TRUE	reported	igd	2	TRUE	NA	NA	0.000100597	441016	2.02558e-05	562243	TRUE	0.00597904
28	rs1133400	G	A	G	A	0.0137462	-0.000782	0.219923	0.21817	FALSE	FALSE	FALSE	ebi-a-GCST90002374	10	134459388	0.002336	562243	0.737707	White blood cell count || id:ebi-a-GCST90002374	White blood cell count	White blood cell count || ||	TRUE	igd	10	134459388	0.00239759	9.80009e-09	441016	ieu-b-111	|| id:ieu-b-111	TRUE	reported	igd	2	TRUE	NA	NA	7.45299e-05	441016	1.99317e-07	562243	TRUE	4.70074e-05
29	rs113344423	A	G	A	G	0.0434468	0.012385	0.060177	0.062823	FALSE	FALSE	FALSE	ebi-a-GCST90002374	10	95316037	0.003896	562243	0.00148399	White blood cell count || id:ebi-a-GCST90002374	White blood cell count	White blood cell count || ||	TRUE	igd	10	95316037	0.00428926	4.10015e-24	441016	ieu-b-111	|| id:ieu-b-111	TRUE	reported	igd	2	TRUE	NA	NA	0.000232593	441016	1.79731e-05	562243	TRUE	4.37794e-08
30	rs114165349	C	G	C	G	0.0818126	0.030423	0.023157	0.023258	FALSE	TRUE	FALSE	ebi-a-GCST90002374	1	27021913	0.006184	562243	8.82999e-07	White blood cell count || id:ebi-a-GCST90002374	White blood cell count	White blood cell count || ||	TRUE	igd	1	27021913	0.00663594	6.29941e-35	441016	ieu-b-111	|| id:ieu-b-111	TRUE	reported	igd	2	TRUE	NA	NA	0.000344535	441016	4.30451e-05	562243	TRUE	2.41483e-09
31	rs11631544	C	T	C	T	-0.0176599	-0.00875	0.249775	0.247176	FALSE	FALSE	FALSE	ebi-a-GCST90002374	15	64098557	0.002155	562243	4.97004e-05	White blood cell count || id:ebi-a-GCST90002374	White blood cell count	White blood cell count || ||	TRUE	igd	15	64098557	0.00230541	1.9002e-14	441016	ieu-b-111	|| id:ieu-b-111	TRUE	reported	igd	2	TRUE	NA	NA	0.000133036	441016	2.93215e-05	562243	TRUE	0.00234742
32	rs11664106	T	A	T	A	-0.0125831	0.000329	0.374102	0.370834	FALSE	TRUE	FALSE	ebi-a-GCST90002374	18	2846812	0.002003	562243	0.869606	White blood cell count || id:ebi-a-GCST90002374	White blood cell count	White blood cell count || ||	TRUE	igd	18	2846812	0.00210816	2.39999e-09	441016	ieu-b-111	|| id:ieu-b-111	TRUE	reported	igd	2	TRUE	NA	NA	8.07757e-05	441016	4.79852e-08	562243	TRUE	1.30475e-05
33	rs116843064	A	G	A	G	-0.226505	-0.016539	0.019327	0.019673	FALSE	FALSE	FALSE	ebi-a-GCST90002374	19	8429323	0.007007	562243	0.0182802	White blood cell count || id:ebi-a-GCST90002374	White blood cell count	White blood cell count || ||	TRUE	igd	19	8429323	0.00721009	1e-200	441016	ieu-b-111	|| id:ieu-b-111	TRUE	reported	igd	2	TRUE	NA	NA	0.00223281	441016	9.90895e-06	562243	TRUE	9.91188e-107
34	rs117031727	T	A	T	A	-0.0112575	-0.00964	0.572717	0.573141	FALSE	TRUE	TRUE	ebi-a-GCST90002374	9	13712992	0.00198	562243	1.15001e-06	White blood cell count || id:ebi-a-GCST90002374	White blood cell count	White blood cell count || ||	TRUE	igd	9	13712992	0.00203259	3.09999e-08	441016	ieu-b-111	|| id:ieu-b-111	TRUE	reported	igd	2	FALSE	NA	NA	6.95507e-05	441016	4.21583e-05	562243	TRUE	0.358536
35	rs117233107	A	G	A	G	-0.0732317	-0.036673	0.015176	0.015695	FALSE	FALSE	FALSE	ebi-a-GCST90002374	12	4328521	0.007975	562243	4.31996e-06	White blood cell count || id:ebi-a-GCST90002374	White blood cell count	White blood cell count || ||	TRUE	igd	12	4328521	0.0086122	1.80011e-17	441016	ieu-b-111	|| id:ieu-b-111	TRUE	reported	igd	2	TRUE	NA	NA	0.000163925	441016	3.76091e-05	562243	TRUE	0.000911171
36	rs117291242	T	C	T	C	0.0297851	-0.012751	0.036536	0.036462	FALSE	FALSE	FALSE	ebi-a-GCST90002374	11	380315	0.005252	562243	0.0152051	White blood cell count || id:ebi-a-GCST90002374	White blood cell count	White blood cell count || ||	TRUE	igd	11	380315	0.00528225	1.7e-08	441016	ieu-b-111	|| id:ieu-b-111	TRUE	reported	igd	2	TRUE	NA	NA	7.20903e-05	441016	1.04836e-05	562243	TRUE	0.00901551
37	rs11777730	C	T	C	T	-0.0163342	0.003898	0.676326	0.675406	FALSE	FALSE	FALSE	ebi-a-GCST90002374	8	18211861	0.001967	562243	0.0475379	White blood cell count || id:ebi-a-GCST90002374	White blood cell count	White blood cell count || ||	TRUE	igd	8	18211861	0.00211925	1.29987e-14	441016	ieu-b-111	|| id:ieu-b-111	TRUE	reported	igd	2	TRUE	NA	NA	0.000134685	441016	6.98473e-06	562243	TRUE	8.35341e-06
38	rs11858279	C	T	C	T	0.0228168	-0.002613	0.305059	0.30408	FALSE	FALSE	FALSE	ebi-a-GCST90002374	15	58712973	0.002023	562243	0.196429	White blood cell count || id:ebi-a-GCST90002374	White blood cell count	White blood cell count || ||	TRUE	igd	15	58712973	0.00216887	7.00003e-26	441016	ieu-b-111	|| id:ieu-b-111	TRUE	reported	igd	2	TRUE	NA	NA	0.000250889	441016	2.96731e-06	562243	TRUE	2.23839e-12
39	rs11904650	G	A	G	A	0.0410641	0.01261	0.020999	0.021142	FALSE	FALSE	FALSE	ebi-a-GCST90002374	2	119745127	0.006735	562243	0.061173	White blood cell count || id:ebi-a-GCST90002374	White blood cell count	White blood cell count || ||	TRUE	igd	2	119745127	0.00692419	2.99999e-09	441016	ieu-b-111	|| id:ieu-b-111	TRUE	reported	igd	2	TRUE	NA	NA	7.97443e-05	441016	6.2349e-06	562243	TRUE	0.00138274
40	rs12016920	C	T	C	T	-0.0217899	-0.002279	0.195527	0.197647	FALSE	FALSE	FALSE	ebi-a-GCST90002374	13	114639025	0.002445	562243	0.351262	White blood cell count || id:ebi-a-GCST90002374	White blood cell count	White blood cell count || ||	TRUE	igd	13	114639025	0.00252524	6.20012e-18	441016	ieu-b-111	|| id:ieu-b-111	TRUE	reported	igd	2	TRUE	NA	NA	0.000168803	441016	1.54528e-06	562243	TRUE	5.17472e-09
41	rs12066120	C	T	C	T	-0.0115192	-0.001353	0.578966	0.579086	FALSE	FALSE	FALSE	ebi-a-GCST90002374	1	230418774	0.001875	562243	0.470598	White blood cell count || id:ebi-a-GCST90002374	White blood cell count	White blood cell count || ||	TRUE	igd	1	230418774	0.00201656	1.09999e-08	441016	ieu-b-111	|| id:ieu-b-111	TRUE	reported	igd	2	TRUE	NA	NA	7.3984e-05	441016	9.26126e-07	562243	TRUE	0.000145985
42	rs12185242	C	A	C	A	0.0175265	0.002747	0.454836	0.457091	FALSE	FALSE	FALSE	ebi-a-GCST90002374	17	47407071	0.001847	562243	0.136937	White blood cell count || id:ebi-a-GCST90002374	White blood cell count	White blood cell count || ||	TRUE	igd	17	47407071	0.00199898	1.80011e-18	441016	ieu-b-111	|| id:ieu-b-111	TRUE	reported	igd	2	TRUE	NA	NA	0.000174279	441016	3.93423e-06	562243	TRUE	2.44242e-08
43	rs12424054	A	G	A	G	0.0191212	0.010533	0.232437	0.230881	FALSE	FALSE	FALSE	ebi-a-GCST90002374	12	107186747	0.002184	562243	1.45001e-06	White blood cell count || id:ebi-a-GCST90002374	White blood cell count	White blood cell count || ||	TRUE	igd	12	107186747	0.00235346	4.49987e-16	441016	ieu-b-111	|| id:ieu-b-111	TRUE	reported	igd	2	TRUE	NA	NA	0.000149658	441016	4.13674e-05	562243	TRUE	0.00391982
44	rs12446515	T	C	T	C	-0.0334207	-0.007576	0.322889	0.321356	FALSE	FALSE	FALSE	ebi-a-GCST90002374	16	56987015	0.001982	562243	0.000132999	White blood cell count || id:ebi-a-GCST90002374	White blood cell count	White blood cell count || ||	TRUE	igd	16	56987015	0.00213589	3.50026e-55	441016	ieu-b-111	|| id:ieu-b-111	TRUE	reported	igd	2	TRUE	NA	NA	0.000554856	441016	2.5986e-05	562243	TRUE	4.38052e-20
45	rs12504746	T	C	T	C	-0.0152674	-0.003239	0.192857	0.192842	FALSE	FALSE	FALSE	ebi-a-GCST90002374	4	39646631	0.002333	562243	0.164998	White blood cell count || id:ebi-a-GCST90002374	White blood cell count	White blood cell count || ||	TRUE	igd	4	39646631	0.00252148	1.40001e-09	441016	ieu-b-111	|| id:ieu-b-111	TRUE	reported	igd	2	TRUE	NA	NA	8.31248e-05	441016	3.42822e-06	562243	TRUE	0.00030357
46	rs12546096	G	A	G	A	0.0278972	0.0035	0.252369	0.252614	FALSE	FALSE	FALSE	ebi-a-GCST90002374	8	126628841	0.002151	562243	0.103803	White blood cell count || id:ebi-a-GCST90002374	White blood cell count	White blood cell count || ||	TRUE	igd	8	126628841	0.00230982	1.39991e-33	441016	ieu-b-111	|| id:ieu-b-111	TRUE	reported	igd	2	TRUE	NA	NA	0.00033065	441016	4.70902e-06	562243	TRUE	1.69108e-15
47	rs12610709	A	G	A	G	0.0223871	-0.001357	0.171086	0.16951	FALSE	FALSE	FALSE	ebi-a-GCST90002374	19	56102362	0.002492	562243	0.586113	White blood cell count || id:ebi-a-GCST90002374	White blood cell count	White blood cell count || ||	TRUE	igd	19	56102362	0.00264596	2.70023e-17	441016	ieu-b-111	|| id:ieu-b-111	TRUE	reported	igd	2	TRUE	NA	NA	0.000162295	441016	5.27401e-07	562243	TRUE	2.33402e-09
48	rs12880341	C	T	C	T	0.0209696	0.006771	0.159023	0.159954	FALSE	FALSE	FALSE	ebi-a-GCST90002374	14	64236191	0.002667	562243	0.011134	White blood cell count || id:ebi-a-GCST90002374	White blood cell count	White blood cell count || ||	TRUE	igd	14	64236191	0.00273647	1.80011e-14	441016	ieu-b-111	|| id:ieu-b-111	TRUE	reported	igd	2	TRUE	NA	NA	0.000133134	441016	1.14639e-05	562243	TRUE	5.05171e-05
49	rs12902047	C	A	C	A	-0.0129253	-0.000104	0.313907	0.313811	FALSE	FALSE	FALSE	ebi-a-GCST90002374	15	41915522	0.001995	562243	0.95826	White blood cell count || id:ebi-a-GCST90002374	White blood cell count	White blood cell count || ||	TRUE	igd	15	41915522	0.00214533	1.7e-09	441016	ieu-b-111	|| id:ieu-b-111	TRUE	reported	igd	2	TRUE	NA	NA	8.2301e-05	441016	4.83346e-09	562243	TRUE	7.61841e-06
50	rs12926107	G	A	G	A	0.0126364	0.002405	0.454903	0.449887	FALSE	FALSE	FALSE	ebi-a-GCST90002374	16	88004092	0.001853	562243	0.194283	White blood cell count || id:ebi-a-GCST90002374	White blood cell count	White blood cell count || ||	TRUE	igd	16	88004092	0.0020014	2.69998e-10	441016	ieu-b-111	|| id:ieu-b-111	TRUE	reported	igd	2	TRUE	NA	NA	9.03831e-05	441016	2.99609e-06	562243	TRUE	0.000110651
51	rs12928099	A	C	A	C	-0.0282116	-0.000638	0.296442	0.295201	FALSE	FALSE	FALSE	ebi-a-GCST90002374	16	15150505	0.002023	562243	0.752329	White blood cell count || id:ebi-a-GCST90002374	White blood cell count	White blood cell count || ||	TRUE	igd	16	15150505	0.00218133	2.90001e-38	441016	ieu-b-111	|| id:ieu-b-111	TRUE	reported	igd	2	TRUE	NA	NA	0.000379137	441016	1.769e-07	562243	TRUE	2.73978e-21
52	rs13021393	T	A	T	A	0.0122747	0.007882	0.516226	0.514589	FALSE	TRUE	TRUE	ebi-a-GCST90002374	2	37059462	0.001856	562243	2.19999e-05	White blood cell count || id:ebi-a-GCST90002374	White blood cell count	White blood cell count || ||	TRUE	igd	2	37059462	0.00199739	8e-10	441016	ieu-b-111	|| id:ieu-b-111	TRUE	reported	igd	2	FALSE	NA	NA	8.56262e-05	441016	3.2076e-05	562243	TRUE	0.0742969
53	rs13066793	G	A	G	A	-0.0224583	-0.010883	0.090095	0.08969	FALSE	FALSE	FALSE	ebi-a-GCST90002374	3	87037543	0.003242	562243	0.000793999	White blood cell count || id:ebi-a-GCST90002374	White blood cell count	White blood cell count || ||	TRUE	igd	3	87037543	0.00347278	1e-10	441016	ieu-b-111	|| id:ieu-b-111	TRUE	reported	igd	2	TRUE	NA	NA	9.48212e-05	441016	2.0042e-05	562243	TRUE	0.00890953
54	rs13101504	G	T	G	T	0.0195598	0.004092	0.412851	0.408211	FALSE	FALSE	FALSE	ebi-a-GCST90002374	4	69446344	0.002381	562243	0.0857551	White blood cell count || id:ebi-a-GCST90002374	White blood cell count	White blood cell count || ||	TRUE	igd	4	69446344	0.00240753	4.49987e-16	441016	ieu-b-111	|| id:ieu-b-111	TRUE	reported	igd	2	TRUE	NA	NA	0.000149647	441016	5.25325e-06	562243	TRUE	7.71601e-07
55	rs13107325	T	C	T	C	0.0300749	0.011327	0.074905	0.074417	FALSE	FALSE	FALSE	ebi-a-GCST90002374	4	103188709	0.003513	562243	0.00127101	White blood cell count || id:ebi-a-GCST90002374	White blood cell count	White blood cell count || ||	TRUE	igd	4	103188709	0.00377743	1.69981e-15	441016	ieu-b-111	|| id:ieu-b-111	TRUE	reported	igd	2	TRUE	NA	NA	0.000143715	441016	1.84903e-05	562243	TRUE	0.00013219
56	rs13108218	G	A	G	A	-0.0305169	-0.009885	0.614859	0.614581	FALSE	FALSE	FALSE	ebi-a-GCST90002374	4	3443931	0.001998	562243	7.63994e-07	White blood cell count || id:ebi-a-GCST90002374	White blood cell count	White blood cell count || ||	TRUE	igd	4	3443931	0.00205811	9.70063e-50	441016	ieu-b-111	|| id:ieu-b-111	TRUE	reported	igd	2	TRUE	NA	NA	0.000498282	441016	4.35332e-05	562243	TRUE	5.3246e-15
57	rs13118477	A	G	A	G	0.0149897	0.008635	0.392654	0.397143	FALSE	FALSE	FALSE	ebi-a-GCST90002374	4	89704367	0.001891	562243	5.01996e-06	White blood cell count || id:ebi-a-GCST90002374	White blood cell count	White blood cell count || ||	TRUE	igd	4	89704367	0.00203847	1.9002e-13	441016	ieu-b-111	|| id:ieu-b-111	TRUE	reported	igd	2	TRUE	NA	NA	0.000122595	441016	3.70854e-05	562243	TRUE	0.0132422
58	rs1316753	C	G	C	G	-0.0145732	-0.006213	0.394062	0.394369	FALSE	TRUE	FALSE	ebi-a-GCST90002374	5	78531337	0.001882	562243	0.00096801	White blood cell count || id:ebi-a-GCST90002374	White blood cell count	White blood cell count || ||	TRUE	igd	5	78531337	0.00202974	7.00003e-13	441016	ieu-b-111	|| id:ieu-b-111	TRUE	reported	igd	2	TRUE	NA	NA	0.000116876	441016	1.93835e-05	562243	TRUE	0.00144247
59	rs13269725	G	A	G	A	0.0349878	0.003869	0.078416	0.077116	FALSE	FALSE	FALSE	ebi-a-GCST90002374	8	72459889	0.003443	562243	0.2611	White blood cell count || id:ebi-a-GCST90002374	White blood cell count	White blood cell count || ||	TRUE	igd	8	72459889	0.0036804	1.99986e-21	441016	ieu-b-111	|| id:ieu-b-111	TRUE	reported	igd	2	TRUE	NA	NA	0.000204881	441016	2.24595e-06	562243	TRUE	1.87332e-10
60	rs13389219	T	C	T	C	-0.0376242	-0.001855	0.392551	0.392747	FALSE	FALSE	FALSE	ebi-a-GCST90002374	2	165528876	0.001881	562243	0.324108	White blood cell count || id:ebi-a-GCST90002374	White blood cell count	White blood cell count || ||	TRUE	igd	2	165528876	0.00202704	6.59933e-77	441016	ieu-b-111	|| id:ieu-b-111	TRUE	reported	igd	2	TRUE	NA	NA	0.000780582	441016	1.72976e-06	562243	TRUE	5.19653e-40
61	rs1347188	G	A	G	A	0.0139021	-0.001353	0.245797	0.24637	FALSE	FALSE	FALSE	ebi-a-GCST90002374	4	124743259	0.002143	562243	0.527773	White blood cell count || id:ebi-a-GCST90002374	White blood cell count	White blood cell count || ||	TRUE	igd	4	124743259	0.00231385	1.89998e-09	441016	ieu-b-111	|| id:ieu-b-111	TRUE	reported	igd	2	TRUE	NA	NA	8.18469e-05	441016	7.08971e-07	562243	TRUE	4.52018e-05
62	rs138191773	A	G	A	G	-0.0471717	-0.00784	0.017021	0.017143	FALSE	FALSE	FALSE	ebi-a-GCST90002374	6	72522321	0.007375	562243	0.287773	White blood cell count || id:ebi-a-GCST90002374	White blood cell count	White blood cell count || ||	TRUE	igd	6	72522321	0.00791884	2.59998e-09	441016	ieu-b-111	|| id:ieu-b-111	TRUE	reported	igd	2	TRUE	NA	NA	8.04549e-05	441016	2.00995e-06	562243	TRUE	0.000173678
63	rs139386986	T	C	T	C	-0.0216903	-0.012731	0.092129	0.092888	FALSE	FALSE	FALSE	ebi-a-GCST90002374	12	34821442	0.003644	562243	0.000479999	White blood cell count || id:ebi-a-GCST90002374	White blood cell count	White blood cell count || ||	TRUE	igd	12	34821442	0.0035608	1.09999e-09	441016	ieu-b-111	|| id:ieu-b-111	TRUE	reported	igd	2	TRUE	NA	NA	8.41293e-05	441016	2.17088e-05	562243	TRUE	0.0248529
64	rs139974673	C	T	C	T	0.143073	0.044688	0.026131	0.026259	FALSE	FALSE	FALSE	ebi-a-GCST90002374	15	44027885	0.005817	562243	1.63005e-14	White blood cell count || id:ebi-a-GCST90002374	White blood cell count	White blood cell count || ||	TRUE	igd	15	44027885	0.00623867	2.19786e-116	441016	ieu-b-111	|| id:ieu-b-111	TRUE	reported	igd	2	TRUE	NA	NA	0.00119114	441016	0.000104958	562243	TRUE	1.49797e-33
65	rs140107293	G	A	G	A	-0.0227003	-0.010316	0.154707	0.153753	FALSE	FALSE	FALSE	ebi-a-GCST90002374	10	5267191	0.002545	562243	5.09003e-05	White blood cell count || id:ebi-a-GCST90002374	White blood cell count	White blood cell count || ||	TRUE	igd	10	5267191	0.00275296	1.59993e-16	441016	ieu-b-111	|| id:ieu-b-111	TRUE	reported	igd	2	TRUE	NA	NA	0.00015415	441016	2.92221e-05	562243	TRUE	0.000491677
66	rs140288	A	G	A	G	-0.0132623	0.009715	0.566711	0.565749	FALSE	FALSE	FALSE	ebi-a-GCST90002374	22	24335977	0.001865	562243	1.94998e-07	White blood cell count || id:ebi-a-GCST90002374	White blood cell count	White blood cell count || ||	TRUE	igd	22	24335977	0.00200841	4.00037e-11	441016	ieu-b-111	|| id:ieu-b-111	TRUE	reported	igd	2	TRUE	NA	NA	9.88639e-05	441016	4.82597e-05	562243	TRUE	0.136328
67	rs142506450	G	C	G	C	-0.0189064	-0.002675	0.479799	0.477959	FALSE	TRUE	TRUE	ebi-a-GCST90002374	2	219632722	0.001938	562243	0.167431	White blood cell count || id:ebi-a-GCST90002374	White blood cell count	White blood cell count || ||	TRUE	igd	2	219632722	0.00199184	2.29985e-21	441016	ieu-b-111	|| id:ieu-b-111	TRUE	reported	igd	2	FALSE	NA	NA	0.000204253	441016	3.38857e-06	562243	TRUE	6.00281e-10
68	rs143076454	A	G	A	G	0.0403999	0.002273	0.018647	0.01858	FALSE	FALSE	FALSE	ebi-a-GCST90002374	16	921179	0.007273	562243	0.754651	White blood cell count || id:ebi-a-GCST90002374	White blood cell count	White blood cell count || ||	TRUE	igd	16	921179	0.00735364	3.89996e-08	441016	ieu-b-111	|| id:ieu-b-111	TRUE	reported	igd	2	TRUE	NA	NA	6.84343e-05	441016	1.7372e-07	562243	TRUE	9.40298e-05
69	rs148827772	G	A	G	A	0.0465516	0.013997	0.022544	0.023282	FALSE	FALSE	FALSE	ebi-a-GCST90002374	4	110766064	0.006643	562243	0.0351188	White blood cell count || id:ebi-a-GCST90002374	White blood cell count	White blood cell count || ||	TRUE	igd	4	110766064	0.00710636	5.70033e-11	441016	ieu-b-111	|| id:ieu-b-111	TRUE	reported	igd	2	TRUE	NA	NA	9.72927e-05	441016	7.89615e-06	562243	TRUE	0.000453443
70	rs149142833	T	C	T	C	0.0169358	0.006053	0.156359	0.152551	FALSE	FALSE	FALSE	ebi-a-GCST90002374	20	32188142	0.002614	562243	0.0205902	White blood cell count || id:ebi-a-GCST90002374	White blood cell count	White blood cell count || ||	TRUE	igd	20	32188142	0.00276509	9.09997e-10	441016	ieu-b-111	|| id:ieu-b-111	TRUE	reported	igd	2	TRUE	NA	NA	8.50557e-05	441016	9.53682e-06	562243	TRUE	0.00228997
71	rs149778057	C	A	C	A	-0.0157568	0.00417	0.32832	0.326752	FALSE	FALSE	FALSE	ebi-a-GCST90002374	13	31007805	0.002177	562243	0.0554064	White blood cell count || id:ebi-a-GCST90002374	White blood cell count	White blood cell count || ||	TRUE	igd	13	31007805	0.0022259	1.50003e-12	441016	ieu-b-111	|| id:ieu-b-111	TRUE	reported	igd	2	TRUE	NA	NA	0.000113612	441016	6.52574e-06	562243	TRUE	5.59654e-05
72	rs151235402	T	C	T	C	0.0521833	0.03105	0.015827	0.015749	FALSE	FALSE	FALSE	ebi-a-GCST90002374	20	569164	0.007732	562243	5.97998e-05	White blood cell count || id:ebi-a-GCST90002374	White blood cell count	White blood cell count || ||	TRUE	igd	20	569164	0.00815144	1.5e-10	441016	ieu-b-111	|| id:ieu-b-111	TRUE	reported	igd	2	TRUE	NA	NA	9.29184e-05	441016	2.86817e-05	562243	TRUE	0.0331857
73	rs1567353	G	C	G	C	0.0148202	0.000462	0.307644	0.308091	FALSE	TRUE	FALSE	ebi-a-GCST90002374	9	1033773	0.001998	562243	0.817093	White blood cell count || id:ebi-a-GCST90002374	White blood cell count	White blood cell count || ||	TRUE	igd	9	1033773	0.00216358	7.39946e-12	441016	ieu-b-111	|| id:ieu-b-111	TRUE	reported	igd	2	TRUE	NA	NA	0.000106381	441016	9.50978e-08	562243	TRUE	6.54293e-07
74	rs1574078	G	A	G	A	-0.0131687	0.002092	0.588104	0.586556	FALSE	FALSE	FALSE	ebi-a-GCST90002374	18	19909367	0.001882	562243	0.266511	White blood cell count || id:ebi-a-GCST90002374	White blood cell count	White blood cell count || ||	TRUE	igd	18	19909367	0.00202931	8.60003e-11	441016	ieu-b-111	|| id:ieu-b-111	TRUE	reported	igd	2	TRUE	NA	NA	9.54762e-05	441016	2.19766e-06	562243	TRUE	3.77487e-05
75	rs17326656	T	G	T	G	0.0174394	0.009498	0.238472	0.237537	FALSE	FALSE	FALSE	ebi-a-GCST90002374	2	48962291	0.002167	562243	1.19001e-05	White blood cell count || id:ebi-a-GCST90002374	White blood cell count	White blood cell count || ||	TRUE	igd	2	48962291	0.00233365	7.8001e-14	441016	ieu-b-111	|| id:ieu-b-111	TRUE	reported	igd	2	TRUE	NA	NA	0.000126615	441016	3.41672e-05	562243	TRUE	0.0071821
76	rs174566	G	A	G	A	0.0485019	-0.022505	0.34974	0.35052	FALSE	FALSE	FALSE	ebi-a-GCST90002374	11	61592362	0.001934	562243	2.90001e-31	White blood cell count || id:ebi-a-GCST90002374	White blood cell count	White blood cell count || ||	TRUE	igd	11	61592362	0.00207982	2.79898e-120	441016	ieu-b-111	|| id:ieu-b-111	TRUE	reported	igd	2	TRUE	NA	NA	0.00123162	441016	0.000240779	562243	TRUE	2.04861e-22
77	rs17585887	C	T	C	T	-0.0285849	-0.003204	0.591074	0.59034	FALSE	FALSE	FALSE	ebi-a-GCST90002374	6	139835498	0.001861	562243	0.0851099	White blood cell count || id:ebi-a-GCST90002374	White blood cell count	White blood cell count || ||	TRUE	igd	6	139835498	0.00201656	1.29987e-45	441016	ieu-b-111	|| id:ieu-b-111	TRUE	reported	igd	2	TRUE	NA	NA	0.000455408	441016	5.2719e-06	562243	TRUE	2.81682e-21
78	rs1760801	A	G	A	G	-0.0202981	-0.002982	0.295768	0.294744	FALSE	FALSE	FALSE	ebi-a-GCST90002374	1	154259650	0.002117	562243	0.158988	White blood cell count || id:ebi-a-GCST90002374	White blood cell count	White blood cell count || ||	TRUE	igd	1	154259650	0.00218442	1.50003e-20	441016	ieu-b-111	|| id:ieu-b-111	TRUE	reported	igd	2	TRUE	NA	NA	0.00019575	441016	3.52898e-06	562243	TRUE	1.72172e-09
79	rs1799831	T	C	T	C	0.024506	0.007245	0.156029	0.15643	FALSE	FALSE	FALSE	ebi-a-GCST90002374	7	44199142	0.002548	562243	0.004476	White blood cell count || id:ebi-a-GCST90002374	White blood cell count	White blood cell count || ||	TRUE	igd	7	44199142	0.00273953	3.69999e-19	441016	ieu-b-111	|| id:ieu-b-111	TRUE	reported	igd	2	TRUE	NA	NA	0.00018141	441016	1.43797e-05	562243	TRUE	1.50063e-06
80	rs1800759	G	T	G	T	0.0112005	0.003614	0.613393	0.610889	FALSE	FALSE	FALSE	ebi-a-GCST90002374	4	100065509	0.00189	562243	0.0559178	White blood cell count || id:ebi-a-GCST90002374	White blood cell count	White blood cell count || ||	TRUE	igd	4	100065509	0.00204692	4.49997e-08	441016	ieu-b-111	|| id:ieu-b-111	TRUE	reported	igd	2	TRUE	NA	NA	6.78877e-05	441016	6.5032e-06	562243	TRUE	0.00467715
81	rs1801689	C	A	C	A	-0.06613	0.028229	0.030543	0.030613	FALSE	FALSE	FALSE	ebi-a-GCST90002374	17	64210580	0.005376	562243	1.54999e-07	White blood cell count || id:ebi-a-GCST90002374	White blood cell count	White blood cell count || ||	TRUE	igd	17	64210580	0.00577722	2.39994e-30	441016	ieu-b-111	|| id:ieu-b-111	TRUE	reported	igd	2	TRUE	NA	NA	0.000297015	441016	4.90375e-05	562243	TRUE	3.63243e-07
82	rs186696265	T	C	T	C	-0.104318	-0.005013	0.014693	0.014552	FALSE	FALSE	FALSE	ebi-a-GCST90002374	6	161111700	0.007738	562243	0.517096	White blood cell count || id:ebi-a-GCST90002374	White blood cell count	White blood cell count || ||	TRUE	igd	6	161111700	0.00828522	2.39994e-36	441016	ieu-b-111	|| id:ieu-b-111	TRUE	reported	igd	2	TRUE	NA	NA	0.000359337	441016	7.46475e-07	562243	TRUE	2.35076e-19
83	rs188247550	T	C	T	C	-0.134286	0.006647	0.013117	0.013353	FALSE	FALSE	FALSE	ebi-a-GCST90002374	19	19396616	0.009023	562243	0.461361	White blood cell count || id:ebi-a-GCST90002374	White blood cell count	White blood cell count || ||	TRUE	igd	19	19396616	0.00913128	5.90065e-49	441016	ieu-b-111	|| id:ieu-b-111	TRUE	reported	igd	2	TRUE	NA	NA	0.000490154	441016	9.6522e-07	562243	TRUE	6.99924e-26
84	rs1938566	T	C	T	C	-0.0212127	-0.002389	0.834537	0.834921	FALSE	FALSE	FALSE	ebi-a-GCST90002374	1	98478981	0.002469	562243	0.333105	White blood cell count || id:ebi-a-GCST90002374	White blood cell count	White blood cell count || ||	TRUE	igd	1	98478981	0.00267054	1.99986e-15	441016	ieu-b-111	|| id:ieu-b-111	TRUE	reported	igd	2	TRUE	NA	NA	0.000143047	441016	1.6652e-06	562243	TRUE	1.12857e-07
85	rs2068888	A	G	A	G	-0.0318216	0.007332	0.450732	0.452687	FALSE	FALSE	FALSE	ebi-a-GCST90002374	10	94839642	0.001852	562243	7.62992e-05	White blood cell count || id:ebi-a-GCST90002374	White blood cell count	White blood cell count || ||	TRUE	igd	10	94839642	0.00199589	3.19963e-57	441016	ieu-b-111	|| id:ieu-b-111	TRUE	reported	igd	2	TRUE	NA	NA	0.000576061	441016	2.78759e-05	562243	TRUE	1.28397e-20
86	rs2081687	C	T	C	T	-0.0261379	-0.005574	0.663201	0.662207	FALSE	FALSE	FALSE	ebi-a-GCST90002374	8	59388565	0.002031	562243	0.00607799	White blood cell count || id:ebi-a-GCST90002374	White blood cell count	White blood cell count || ||	TRUE	igd	8	59388565	0.00209126	7.59976e-36	441016	ieu-b-111	|| id:ieu-b-111	TRUE	reported	igd	2	TRUE	NA	NA	0.000354094	441016	1.33963e-05	562243	TRUE	4.8297e-14
87	rs2131311	G	A	G	A	-0.0124181	-0.013021	0.714636	0.714912	FALSE	FALSE	FALSE	ebi-a-GCST90002374	1	40435999	0.002064	562243	2.91998e-10	White blood cell count || id:ebi-a-GCST90002374	White blood cell count	White blood cell count || ||	TRUE	igd	1	40435999	0.00222753	2.5e-08	441016	ieu-b-111	|| id:ieu-b-111	TRUE	reported	igd	2	TRUE	NA	NA	7.04661e-05	441016	7.07809e-05	562243	FALSE	0.99257
88	rs213479	T	G	T	G	-0.0129321	0.002465	0.468704	0.468643	FALSE	FALSE	FALSE	ebi-a-GCST90002374	1	54861827	0.001934	562243	0.202487	White blood cell count || id:ebi-a-GCST90002374	White blood cell count	White blood cell count || ||	TRUE	igd	1	54861827	0.00199727	9.49948e-11	441016	ieu-b-111	|| id:ieu-b-111	TRUE	reported	igd	2	TRUE	NA	NA	9.50541e-05	441016	2.88933e-06	562243	TRUE	6.27992e-05
89	rs2137557	C	T	C	T	0.0117624	0.002431	0.645612	0.646469	FALSE	FALSE	FALSE	ebi-a-GCST90002374	3	188439236	0.001923	562243	0.206141	White blood cell count || id:ebi-a-GCST90002374	White blood cell count	White blood cell count || ||	TRUE	igd	3	188439236	0.00208003	1.6e-08	441016	ieu-b-111	|| id:ieu-b-111	TRUE	reported	igd	2	TRUE	NA	NA	7.25051e-05	441016	2.84242e-06	562243	TRUE	0.000685997
90	rs2181584	C	G	C	G	0.0159029	0.016771	0.174942	0.174122	FALSE	TRUE	FALSE	ebi-a-GCST90002374	9	95463606	0.002425	562243	4.77969e-12	White blood cell count || id:ebi-a-GCST90002374	White blood cell count	White blood cell count || ||	TRUE	igd	9	95463606	0.00261691	1.2e-09	441016	ieu-b-111	|| id:ieu-b-111	TRUE	reported	igd	2	TRUE	NA	NA	8.3731e-05	441016	8.50619e-05	562243	FALSE	0.971272
91	rs2187114	A	G	A	G	-0.0185151	-0.003725	0.101024	0.101116	FALSE	FALSE	FALSE	ebi-a-GCST90002374	18	70517838	0.003076	562243	0.225873	White blood cell count || id:ebi-a-GCST90002374	White blood cell count	White blood cell count || ||	TRUE	igd	18	70517838	0.00330375	2.1e-08	441016	ieu-b-111	|| id:ieu-b-111	TRUE	reported	igd	2	TRUE	NA	NA	7.12122e-05	441016	2.60829e-06	562243	TRUE	0.000692682
92	rs221903	C	T	C	T	0.0116372	-0.003117	0.637397	0.636113	FALSE	FALSE	FALSE	ebi-a-GCST90002374	14	71600208	0.001926	562243	0.105509	White blood cell count || id:ebi-a-GCST90002374	White blood cell count	White blood cell count || ||	TRUE	igd	14	71600208	0.00207168	1.89998e-08	441016	ieu-b-111	|| id:ieu-b-111	TRUE	reported	igd	2	TRUE	NA	NA	7.15432e-05	441016	4.6584e-06	562243	TRUE	0.00173565
93	rs2237029	A	G	A	G	-0.0139399	-0.015357	0.601353	0.600378	FALSE	FALSE	FALSE	ebi-a-GCST90002374	4	55535336	0.001889	562243	4.45964e-16	White blood cell count || id:ebi-a-GCST90002374	White blood cell count	White blood cell count || ||	TRUE	igd	4	55535336	0.00204019	8.30042e-12	441016	ieu-b-111	|| id:ieu-b-111	TRUE	reported	igd	2	TRUE	NA	NA	0.000105847	441016	0.000117537	562243	FALSE	0.78326
94	rs2240466	A	G	A	G	-0.122769	-0.024247	0.122916	0.122826	FALSE	FALSE	FALSE	ebi-a-GCST90002374	7	72856269	0.002925	562243	1.20005e-16	White blood cell count || id:ebi-a-GCST90002374	White blood cell count	White blood cell count || ||	TRUE	igd	7	72856269	0.00301848	1e-200	441016	ieu-b-111	|| id:ieu-b-111	TRUE	reported	igd	2	TRUE	NA	NA	0.00373699	441016	0.000122205	562243	TRUE	3.28039e-137
95	rs2244278	A	C	A	C	-0.0269912	0.004149	0.120553	0.121542	FALSE	FALSE	FALSE	ebi-a-GCST90002374	9	107661129	0.002816	562243	0.140645	White blood cell count || id:ebi-a-GCST90002374	White blood cell count	White blood cell count || ||	TRUE	igd	9	107661129	0.00306133	1.20005e-18	441016	ieu-b-111	|| id:ieu-b-111	TRUE	reported	igd	2	TRUE	NA	NA	0.000176236	441016	3.86098e-06	562243	TRUE	1.8734e-08
96	rs2267373	T	C	T	C	0.0215638	0.003578	0.580693	0.578329	FALSE	FALSE	FALSE	ebi-a-GCST90002374	22	38600542	0.001899	562243	0.0594963	White blood cell count || id:ebi-a-GCST90002374	White blood cell count	White blood cell count || ||	TRUE	igd	22	38600542	0.00202145	1.39991e-26	441016	ieu-b-111	|| id:ieu-b-111	TRUE	reported	igd	2	TRUE	NA	NA	0.000257965	441016	6.31401e-06	562243	TRUE	1.62549e-11
97	rs2341569	G	A	G	A	-0.020289	-0.014779	0.345794	0.345972	FALSE	FALSE	FALSE	ebi-a-GCST90002374	12	124390681	0.001936	562243	2.35017e-14	White blood cell count || id:ebi-a-GCST90002374	White blood cell count	White blood cell count || ||	TRUE	igd	12	124390681	0.00209539	3.59998e-22	441016	ieu-b-111	|| id:ieu-b-111	TRUE	reported	igd	2	TRUE	NA	NA	0.000212543	441016	0.000103636	562243	TRUE	0.0287349
98	rs2383208	G	A	G	A	-0.015184	-0.006408	0.177923	0.177957	FALSE	FALSE	FALSE	ebi-a-GCST90002374	9	22132076	0.002409	562243	0.00783809	White blood cell count || id:ebi-a-GCST90002374	White blood cell count	White blood cell count || ||	TRUE	igd	9	22132076	0.0026009	5.30005e-09	441016	ieu-b-111	|| id:ieu-b-111	TRUE	reported	igd	2	TRUE	NA	NA	7.7275e-05	441016	1.25847e-05	562243	TRUE	0.00914223
99	rs2407278	G	A	G	A	-0.0339449	-0.018663	0.030154	0.030322	FALSE	FALSE	FALSE	ebi-a-GCST90002374	8	37399290	0.005429	562243	0.000589997	White blood cell count || id:ebi-a-GCST90002374	White blood cell count	White blood cell count || ||	TRUE	igd	8	37399290	0.00581961	5.39995e-09	441016	ieu-b-111	|| id:ieu-b-111	TRUE	reported	igd	2	TRUE	NA	NA	7.71393e-05	441016	2.1018e-05	562243	TRUE	0.0368629
100	rs2519093	T	C	T	C	-0.021158	-0.04119	0.184548	0.185612	FALSE	FALSE	FALSE	ebi-a-GCST90002374	9	136141870	0.002367	562243	8.55067e-68	White blood cell count || id:ebi-a-GCST90002374	White blood cell count	White blood cell count || ||	TRUE	igd	9	136141870	0.00256189	1.50003e-16	441016	ieu-b-111	|| id:ieu-b-111	TRUE	reported	igd	2	TRUE	NA	NA	0.000154635	441016	0.000538308	562243	FALSE	8.59829e-08
101	rs2773469	G	A	G	A	-0.0188717	-0.007425	0.733286	0.732034	FALSE	FALSE	FALSE	ebi-a-GCST90002374	10	115798895	0.002087	562243	0.000376002	White blood cell count || id:ebi-a-GCST90002374	White blood cell count	White blood cell count || ||	TRUE	igd	10	115798895	0.00225426	5.70033e-17	441016	ieu-b-111	|| id:ieu-b-111	TRUE	reported	igd	2	TRUE	NA	NA	0.000158889	441016	2.25121e-05	562243	TRUE	9.30393e-05
102	rs278981	C	T	C	T	0.0125871	0.00755	0.758155	0.758465	FALSE	FALSE	FALSE	ebi-a-GCST90002374	4	40428010	0.00217	562243	0.000507002	White blood cell count || id:ebi-a-GCST90002374	White blood cell count	White blood cell count || ||	TRUE	igd	4	40428010	0.00229058	3.89996e-08	441016	ieu-b-111	|| id:ieu-b-111	TRUE	reported	igd	2	TRUE	NA	NA	6.84665e-05	441016	2.15299e-05	562243	TRUE	0.0707777
103	rs2812208	C	G	C	G	-0.048426	-0.027867	0.02089	0.021552	FALSE	TRUE	FALSE	ebi-a-GCST90002374	13	50707087	0.006418	562243	1.43001e-05	White blood cell count || id:ebi-a-GCST90002374	White blood cell count	White blood cell count || ||	TRUE	igd	13	50707087	0.00696323	3.50026e-12	441016	ieu-b-111	|| id:ieu-b-111	TRUE	reported	igd	2	TRUE	NA	NA	0.000109657	441016	3.35308e-05	562243	TRUE	0.0199465
104	rs28383314	C	T	C	T	0.0379005	0.068073	0.624109	0.624032	FALSE	FALSE	FALSE	ebi-a-GCST90002374	6	32587213	0.001908	562243	1.06905e-278	White blood cell count || id:ebi-a-GCST90002374	White blood cell count	White blood cell count || ||	TRUE	igd	6	32587213	0.00204671	1.50003e-76	441016	ieu-b-111	|| id:ieu-b-111	TRUE	reported	igd	2	TRUE	NA	NA	0.00077694	441016	0.00225886	562243	FALSE	1.30644e-22
105	rs28394165	C	T	C	T	0.0126062	0.003764	0.454549	0.452901	FALSE	FALSE	FALSE	ebi-a-GCST90002374	4	77394018	0.001842	562243	0.041011	White blood cell count || id:ebi-a-GCST90002374	White blood cell count	White blood cell count || ||	TRUE	igd	4	77394018	0.00199351	2.59998e-10	441016	ieu-b-111	|| id:ieu-b-111	TRUE	reported	igd	2	TRUE	NA	NA	9.0665e-05	441016	7.42667e-06	562243	TRUE	0.000727408
106	rs28577186	A	G	A	G	-0.0163428	-0.006702	0.664571	0.664255	FALSE	FALSE	FALSE	ebi-a-GCST90002374	16	4488191	0.002057	562243	0.00113099	White blood cell count || id:ebi-a-GCST90002374	White blood cell count	White blood cell count || ||	TRUE	igd	16	4488191	0.00211672	1.20005e-14	441016	ieu-b-111	|| id:ieu-b-111	TRUE	reported	igd	2	TRUE	NA	NA	0.00013515	441016	1.88803e-05	562243	TRUE	0.000295096
107	rs28624578	C	T	C	T	0.0150021	0.004561	0.170608	0.166477	FALSE	FALSE	FALSE	ebi-a-GCST90002374	15	31637666	0.002535	562243	0.0720228	White blood cell count || id:ebi-a-GCST90002374	White blood cell count	White blood cell count || ||	TRUE	igd	15	31637666	0.00265112	1.5e-08	441016	ieu-b-111	|| id:ieu-b-111	TRUE	reported	igd	2	TRUE	NA	NA	7.26041e-05	441016	5.75757e-06	562243	TRUE	0.00234024
108	rs28752924	C	T	C	T	0.0265556	0.020587	0.445662	0.438602	FALSE	FALSE	FALSE	ebi-a-GCST90002374	6	31303922	0.00217	562243	2.49e-21	White blood cell count || id:ebi-a-GCST90002374	White blood cell count	White blood cell count || ||	TRUE	igd	6	31303922	0.00205701	4.00037e-38	441016	ieu-b-111	|| id:ieu-b-111	TRUE	reported	igd	2	TRUE	NA	NA	0.000377766	441016	0.000160057	562243	TRUE	0.000741063
109	rs28752924	C	T	C	A	0.0265556	0.017456	0.445662	0.096717	TRUE	FALSE	FALSE	ebi-a-GCST90002374	6	31303922	0.011854	562243	0.140849	White blood cell count || id:ebi-a-GCST90002374	White blood cell count	White blood cell count || ||	TRUE	igd	6	31303922	0.00205701	4.00037e-38	441016	ieu-b-111	|| id:ieu-b-111	TRUE	reported	igd	2	FALSE	NA	NA	0.000377766	441016	3.85687e-06	562243	TRUE	3.70653e-18
110	rs2925979	C	T	C	T	-0.0322092	-0.013464	0.699976	0.700995	FALSE	FALSE	FALSE	ebi-a-GCST90002374	16	81534790	0.002037	562243	4.00037e-11	White blood cell count || id:ebi-a-GCST90002374	White blood cell count	White blood cell count || ||	TRUE	igd	16	81534790	0.00217095	8.49963e-50	441016	ieu-b-111	|| id:ieu-b-111	TRUE	reported	igd	2	TRUE	NA	NA	0.000498874	441016	7.7698e-05	562243	TRUE	1.77376e-11
111	rs2943645	T	C	T	C	0.0402918	0.010868	0.646594	0.645589	FALSE	FALSE	FALSE	ebi-a-GCST90002374	2	227099180	0.00192	562243	1.55998e-08	White blood cell count || id:ebi-a-GCST90002374	White blood cell count	White blood cell count || ||	TRUE	igd	2	227099180	0.00207151	2.90001e-84	441016	ieu-b-111	|| id:ieu-b-111	TRUE	reported	igd	2	TRUE	NA	NA	0.000857106	441016	5.69836e-05	562243	TRUE	3.23035e-27
112	rs308	G	T	G	T	-0.159413	-0.000741	0.020597	0.020745	FALSE	FALSE	FALSE	ebi-a-GCST90002374	8	19817476	0.006481	562243	0.908908	White blood cell count || id:ebi-a-GCST90002374	White blood cell count	White blood cell count || ||	TRUE	igd	8	19817476	0.00698442	2.60016e-115	441016	ieu-b-111	|| id:ieu-b-111	TRUE	reported	igd	2	TRUE	NA	NA	0.00117984	441016	2.32504e-08	562243	TRUE	7.2685e-65
113	rs3103310	G	A	G	A	0.0202549	0.013489	0.241785	0.240614	FALSE	FALSE	FALSE	ebi-a-GCST90002374	3	12473045	0.002197	562243	8.56998e-10	White blood cell count || id:ebi-a-GCST90002374	White blood cell count	White blood cell count || ||	TRUE	igd	3	12473045	0.00236652	1.10002e-17	441016	ieu-b-111	|| id:ieu-b-111	TRUE	reported	igd	2	TRUE	NA	NA	0.000166079	441016	6.70421e-05	562243	TRUE	0.0194672
114	rs320369	G	A	G	A	-0.0125327	-0.00421	0.683292	0.684635	FALSE	FALSE	FALSE	ebi-a-GCST90002374	1	118143517	0.001992	562243	0.0345462	White blood cell count || id:ebi-a-GCST90002374	White blood cell count	White blood cell count || ||	TRUE	igd	1	118143517	0.00214567	5.19996e-09	441016	ieu-b-111	|| id:ieu-b-111	TRUE	reported	igd	2	TRUE	NA	NA	7.73531e-05	441016	7.94437e-06	562243	TRUE	0.00296566
115	rs325485	G	A	G	A	-0.0117435	-0.004001	0.602889	0.603416	FALSE	FALSE	FALSE	ebi-a-GCST90002374	5	103995368	0.001893	562243	0.0345732	White blood cell count || id:ebi-a-GCST90002374	White blood cell count	White blood cell count || ||	TRUE	igd	5	103995368	0.00204042	8.60003e-09	441016	ieu-b-111	|| id:ieu-b-111	TRUE	reported	igd	2	TRUE	NA	NA	7.51054e-05	441016	7.94529e-06	562243	TRUE	0.00364685
116	rs326222	C	T	C	T	0.0252203	0.006083	0.697957	0.698587	FALSE	FALSE	FALSE	ebi-a-GCST90002374	11	47259668	0.002007	562243	0.00244901	White blood cell count || id:ebi-a-GCST90002374	White blood cell count	White blood cell count || ||	TRUE	igd	11	47259668	0.00215698	1.39991e-31	441016	ieu-b-111	|| id:ieu-b-111	TRUE	reported	igd	2	TRUE	NA	NA	0.0003099	441016	1.63385e-05	562243	TRUE	1.55054e-11
117	rs343	A	C	A	C	-0.141493	-0.002659	0.083129	0.083435	FALSE	FALSE	FALSE	ebi-a-GCST90002374	8	19810787	0.003363	562243	0.429224	White blood cell count || id:ebi-a-GCST90002374	White blood cell count	White blood cell count || ||	TRUE	igd	8	19810787	0.00361052	1e-200	441016	ieu-b-111	|| id:ieu-b-111	TRUE	reported	igd	2	TRUE	NA	NA	0.00347031	441016	1.11189e-06	562243	TRUE	2.40055e-182
118	rs34682685	A	G	A	G	0.0337428	0.001406	0.104198	0.102949	FALSE	FALSE	FALSE	ebi-a-GCST90002374	16	72096227	0.003043	562243	0.644086	White blood cell count || id:ebi-a-GCST90002374	White blood cell count	White blood cell count || ||	TRUE	igd	16	72096227	0.00326987	5.79963e-25	441016	ieu-b-111	|| id:ieu-b-111	TRUE	reported	igd	2	TRUE	NA	NA	0.000241404	441016	3.79703e-07	562243	TRUE	1.18473e-13
119	rs35763453	C	T	C	T	0.02845	0.003226	0.058647	0.058462	FALSE	FALSE	FALSE	ebi-a-GCST90002374	12	46215895	0.004041	562243	0.424705	White blood cell count || id:ebi-a-GCST90002374	White blood cell count	White blood cell count || ||	TRUE	igd	12	46215895	0.00435137	6.20012e-11	441016	ieu-b-111	|| id:ieu-b-111	TRUE	reported	igd	2	TRUE	NA	NA	9.6921e-05	441016	1.13352e-06	562243	TRUE	1.27028e-05
120	rs36101132	A	G	A	G	0.0125056	0.029168	0.273939	0.274113	FALSE	FALSE	FALSE	ebi-a-GCST90002374	9	139367566	0.002149	562243	6.10942e-42	White blood cell count || id:ebi-a-GCST90002374	White blood cell count	White blood cell count || ||	TRUE	igd	9	139367566	0.002227	2e-08	441016	ieu-b-111	|| id:ieu-b-111	TRUE	reported	igd	2	TRUE	NA	NA	7.14966e-05	441016	0.000327549	562243	FALSE	1.62917e-06
121	rs369599	T	C	T	C	-0.0225747	0.005041	0.305647	0.305027	FALSE	FALSE	FALSE	ebi-a-GCST90002374	19	45379336	0.002012	562243	0.012262	White blood cell count || id:ebi-a-GCST90002374	White blood cell count	White blood cell count || ||	TRUE	igd	19	45379336	0.00216311	1.69981e-25	441016	ieu-b-111	|| id:ieu-b-111	TRUE	reported	igd	2	TRUE	NA	NA	0.000246903	441016	1.11648e-05	562243	TRUE	7.69063e-10
122	rs3731696	G	A	G	A	0.0218939	4e-06	0.121188	0.120254	FALSE	FALSE	FALSE	ebi-a-GCST90002374	2	203431804	0.002832	562243	0.9989	White blood cell count || id:ebi-a-GCST90002374	White blood cell count	White blood cell count || ||	TRUE	igd	2	203431804	0.00303176	5.10035e-13	441016	ieu-b-111	|| id:ieu-b-111	TRUE	reported	igd	2	TRUE	NA	NA	0.000118237	441016	3.54822e-12	562243	TRUE	6.47906e-08
123	rs3758413	C	T	C	T	0.0111232	-0.004244	0.417724	0.419475	FALSE	FALSE	FALSE	ebi-a-GCST90002374	10	17268839	0.001868	562243	0.0230919	White blood cell count || id:ebi-a-GCST90002374	White blood cell count	White blood cell count || ||	TRUE	igd	10	17268839	0.00201767	3.50002e-08	441016	ieu-b-111	|| id:ieu-b-111	TRUE	reported	igd	2	TRUE	NA	NA	6.89092e-05	441016	9.18059e-06	562243	TRUE	0.00877667
124	rs3775228	T	C	T	C	0.0338197	0.004721	0.399717	0.399261	FALSE	FALSE	FALSE	ebi-a-GCST90002374	4	87985166	0.001878	562243	0.0119539	White blood cell count || id:ebi-a-GCST90002374	White blood cell count	White blood cell count || ||	TRUE	igd	4	87985166	0.00203602	5.79963e-62	441016	ieu-b-111	|| id:ieu-b-111	TRUE	reported	igd	2	TRUE	NA	NA	0.000625247	441016	1.12396e-05	562243	TRUE	4.93232e-27
125	rs3814883	T	C	T	C	0.0148926	-0.006927	0.482498	0.477507	FALSE	FALSE	FALSE	ebi-a-GCST90002374	16	29994922	0.001878	562243	0.000227997	White blood cell count || id:ebi-a-GCST90002374	White blood cell count	White blood cell count || ||	TRUE	igd	16	29994922	0.00199657	8.69961e-14	441016	ieu-b-111	|| id:ieu-b-111	TRUE	reported	igd	2	TRUE	NA	NA	0.000126143	441016	2.41973e-05	562243	TRUE	0.00169916
126	rs38189	T	A	T	A	-0.0153164	-0.002361	0.634401	0.634312	FALSE	TRUE	FALSE	ebi-a-GCST90002374	7	15903403	0.001905	562243	0.215125	White blood cell count || id:ebi-a-GCST90002374	White blood cell count	White blood cell count || ||	TRUE	igd	7	15903403	0.0020629	1.10002e-13	441016	ieu-b-111	|| id:ieu-b-111	TRUE	reported	igd	2	TRUE	NA	NA	0.000124983	441016	2.73199e-06	562243	TRUE	2.17587e-06
127	rs3820897	C	T	C	T	0.0197269	-0.001564	0.819861	0.814885	FALSE	FALSE	FALSE	ebi-a-GCST90002374	2	3642361	0.002425	562243	0.518871	White blood cell count || id:ebi-a-GCST90002374	White blood cell count	White blood cell count || ||	TRUE	igd	2	3642361	0.00260304	3.50026e-14	441016	ieu-b-111	|| id:ieu-b-111	TRUE	reported	igd	2	TRUE	NA	NA	0.000130211	441016	7.39822e-07	562243	TRUE	1.55829e-07
128	rs390923	G	A	G	A	0.0110747	0.008579	0.412271	0.412226	FALSE	FALSE	FALSE	ebi-a-GCST90002374	1	110499669	0.001862	562243	4.14e-06	White blood cell count || id:ebi-a-GCST90002374	White blood cell count	White blood cell count || ||	TRUE	igd	1	110499669	0.00201516	3.89996e-08	441016	ieu-b-111	|| id:ieu-b-111	TRUE	reported	igd	2	TRUE	NA	NA	6.84798e-05	441016	3.77551e-05	562243	TRUE	0.289446
129	rs3936511	G	A	G	A	0.0461274	0.000202	0.19191	0.19102	FALSE	FALSE	FALSE	ebi-a-GCST90002374	5	55860781	0.00233	562243	0.931051	White blood cell count || id:ebi-a-GCST90002374	White blood cell count	White blood cell count || ||	TRUE	igd	5	55860781	0.00252163	9.49948e-75	441016	ieu-b-111	|| id:ieu-b-111	TRUE	reported	igd	2	TRUE	NA	NA	0.000758182	441016	1.33681e-08	562243	TRUE	2.48448e-42
130	rs4128205	C	A	C	A	0.0115011	0.002703	0.509173	0.505645	FALSE	FALSE	FALSE	ebi-a-GCST90002374	2	165467068	0.001859	562243	0.145979	White blood cell count || id:ebi-a-GCST90002374	White blood cell count	White blood cell count || ||	TRUE	igd	2	165467068	0.00199472	8.10009e-09	441016	ieu-b-111	|| id:ieu-b-111	TRUE	reported	igd	2	TRUE	NA	NA	7.53754e-05	441016	3.76018e-06	562243	TRUE	0.000801621
131	rs4134963	T	C	T	C	-0.0189544	-0.00602	0.189878	0.189503	FALSE	FALSE	FALSE	ebi-a-GCST90002374	6	20486798	0.002358	562243	0.010708	White blood cell count || id:ebi-a-GCST90002374	White blood cell count	White blood cell count || ||	TRUE	igd	6	20486798	0.00254235	8.99912e-14	441016	ieu-b-111	|| id:ieu-b-111	TRUE	reported	igd	2	TRUE	NA	NA	0.000126021	441016	1.15925e-05	562243	TRUE	0.000100889
132	rs41785	A	C	A	C	-0.0150445	0.009322	0.417487	0.418238	FALSE	FALSE	FALSE	ebi-a-GCST90002374	7	116486020	0.001864	562243	5.83996e-07	White blood cell count || id:ebi-a-GCST90002374	White blood cell count	White blood cell count || ||	TRUE	igd	7	116486020	0.00201492	8.19974e-14	441016	ieu-b-111	|| id:ieu-b-111	TRUE	reported	igd	2	TRUE	NA	NA	0.000126396	441016	4.4482e-05	562243	TRUE	0.0229857
133	rs4468667	A	G	A	G	-0.0150976	0.001051	0.700022	0.694266	FALSE	FALSE	FALSE	ebi-a-GCST90002374	17	65903629	0.002016	562243	0.60226	White blood cell count || id:ebi-a-GCST90002374	White blood cell count	White blood cell count || ||	TRUE	igd	17	65903629	0.0021703	3.50026e-12	441016	ieu-b-111	|| id:ieu-b-111	TRUE	reported	igd	2	TRUE	NA	NA	0.000109718	441016	4.83394e-07	562243	TRUE	1.16249e-06
134	rs4471666	G	T	G	T	-0.022461	-0.010834	0.069488	0.070705	FALSE	FALSE	FALSE	ebi-a-GCST90002374	16	85198965	0.003829	562243	0.00467305	White blood cell count || id:ebi-a-GCST90002374	White blood cell count	White blood cell count || ||	TRUE	igd	16	85198965	0.00396699	1.5e-08	441016	ieu-b-111	|| id:ieu-b-111	TRUE	reported	igd	2	TRUE	NA	NA	7.26862e-05	441016	1.4239e-05	562243	TRUE	0.0181472
135	rs453098	A	G	A	G	0.027294	-0.004958	0.060574	0.062444	FALSE	FALSE	FALSE	ebi-a-GCST90002374	6	31691657	0.003808	562243	0.192888	White blood cell count || id:ebi-a-GCST90002374	White blood cell count	White blood cell count || ||	TRUE	igd	6	31691657	0.00415605	5.10035e-11	441016	ieu-b-111	|| id:ieu-b-111	TRUE	reported	igd	2	TRUE	NA	NA	9.77863e-05	441016	3.01506e-06	562243	TRUE	5.05606e-05
136	rs4662414	G	A	G	A	-0.0120574	-0.00338	0.446608	0.447831	FALSE	FALSE	FALSE	ebi-a-GCST90002374	2	145818432	0.001851	562243	0.0677922	White blood cell count || id:ebi-a-GCST90002374	White blood cell count	White blood cell count || ||	TRUE	igd	2	145818432	0.0019918	1.40001e-09	441016	ieu-b-111	|| id:ieu-b-111	TRUE	reported	igd	2	TRUE	NA	NA	8.30859e-05	441016	5.93056e-06	562243	TRUE	0.000897033
137	rs4665972	C	T	C	T	-0.10025	-0.03289	0.604587	0.602513	FALSE	FALSE	FALSE	ebi-a-GCST90002374	2	27598097	0.001895	562243	2.08018e-67	White blood cell count || id:ebi-a-GCST90002374	White blood cell count	White blood cell count || ||	TRUE	igd	2	27598097	0.00203577	1e-200	441016	ieu-b-111	|| id:ieu-b-111	TRUE	reported	igd	2	TRUE	NA	NA	0.00546862	441016	0.000535493	562243	TRUE	1.70767e-141
138	rs4675812	A	G	A	G	-0.0142305	0.00865	0.587882	0.587887	FALSE	FALSE	FALSE	ebi-a-GCST90002374	2	242395674	0.001874	562243	3.97997e-06	White blood cell count || id:ebi-a-GCST90002374	White blood cell count	White blood cell count || ||	TRUE	igd	2	242395674	0.00201176	1.50003e-12	441016	ieu-b-111	|| id:ieu-b-111	TRUE	reported	igd	2	TRUE	NA	NA	0.000113445	441016	3.78926e-05	562243	TRUE	0.025417
139	rs4709746	T	C	T	C	-0.0191192	0.001404	0.134013	0.134572	FALSE	FALSE	FALSE	ebi-a-GCST90002374	6	164133001	0.002722	562243	0.606164	White blood cell count || id:ebi-a-GCST90002374	White blood cell count	White blood cell count || ||	TRUE	igd	6	164133001	0.00293248	7.00003e-11	441016	ieu-b-111	|| id:ieu-b-111	TRUE	reported	igd	2	TRUE	NA	NA	9.63774e-05	441016	4.7319e-07	562243	TRUE	5.65942e-06
140	rs4722593	A	G	A	G	-0.0156003	-0.003264	0.367525	0.364569	FALSE	FALSE	FALSE	ebi-a-GCST90002374	7	26370190	0.001927	562243	0.0902153	White blood cell count || id:ebi-a-GCST90002374	White blood cell count	White blood cell count || ||	TRUE	igd	7	26370190	0.00207968	6.29941e-14	441016	ieu-b-111	|| id:ieu-b-111	TRUE	reported	igd	2	TRUE	NA	NA	0.000127575	441016	5.10284e-06	562243	TRUE	7.04251e-06
141	rs4731701	T	C	T	C	-0.0325803	-0.00534	0.493088	0.491103	FALSE	FALSE	FALSE	ebi-a-GCST90002374	7	130430930	0.001841	562243	0.00373999	White blood cell count || id:ebi-a-GCST90002374	White blood cell count	White blood cell count || ||	TRUE	igd	7	130430930	0.00198921	2.70023e-60	441016	ieu-b-111	|| id:ieu-b-111	TRUE	reported	igd	2	TRUE	NA	NA	0.0006079	441016	1.49639e-05	562243	TRUE	4.80603e-25
142	rs4760254	C	G	C	G	-0.0281414	-0.014645	0.23908	0.236597	FALSE	TRUE	FALSE	ebi-a-GCST90002374	12	57766392	0.002163	562243	1.33999e-11	White blood cell count || id:ebi-a-GCST90002374	White blood cell count	White blood cell count || ||	TRUE	igd	12	57766392	0.00232488	1e-33	441016	ieu-b-111	|| id:ieu-b-111	TRUE	reported	igd	2	TRUE	NA	NA	0.000332119	441016	8.15282e-05	562243	TRUE	4.83023e-06
143	rs4761234	C	T	C	T	-0.0140236	0.015191	0.484365	0.4824	FALSE	FALSE	FALSE	ebi-a-GCST90002374	12	69732105	0.001847	562243	2.03002e-16	White blood cell count || id:ebi-a-GCST90002374	White blood cell count	White blood cell count || ||	TRUE	igd	12	69732105	0.00199376	1.99986e-12	441016	ieu-b-111	|| id:ieu-b-111	TRUE	reported	igd	2	TRUE	NA	NA	0.000112169	441016	0.0001203	562243	FALSE	0.851258
144	rs480823	C	T	C	T	0.15572	-0.006573	0.078996	0.080244	FALSE	FALSE	FALSE	ebi-a-GCST90002374	11	116525730	0.00342	562243	0.0546223	White blood cell count || id:ebi-a-GCST90002374	White blood cell count	White blood cell count || ||	TRUE	igd	11	116525730	0.00371974	1e-200	441016	ieu-b-111	|| id:ieu-b-111	TRUE	reported	igd	2	TRUE	NA	NA	0.00395812	441016	6.56976e-06	562243	TRUE	2.60299e-198
145	rs483082	T	G	T	G	0.0862119	0.000463	0.23535	0.234338	FALSE	FALSE	FALSE	ebi-a-GCST90002374	19	45416178	0.002282	562243	0.839279	White blood cell count || id:ebi-a-GCST90002374	White blood cell count	White blood cell count || ||	TRUE	igd	19	45416178	0.00234474	1e-200	441016	ieu-b-111	|| id:ieu-b-111	TRUE	reported	igd	2	TRUE	NA	NA	0.00305607	441016	7.32164e-08	562243	TRUE	5.23042e-165
146	rs4846335	A	C	A	C	0.0257788	0.000645	0.102542	0.103912	FALSE	FALSE	FALSE	ebi-a-GCST90002374	1	221032881	0.003043	562243	0.832001	White blood cell count || id:ebi-a-GCST90002374	White blood cell count	White blood cell count || ||	TRUE	igd	1	221032881	0.00329211	4.90004e-15	441016	ieu-b-111	|| id:ieu-b-111	TRUE	reported	igd	2	TRUE	NA	NA	0.000139016	441016	7.99085e-08	562243	TRUE	1.05712e-08
147	rs4876612	T	C	T	C	-0.0132631	-0.002927	0.236028	0.234997	FALSE	FALSE	FALSE	ebi-a-GCST90002374	8	116699039	0.002178	562243	0.179068	White blood cell count || id:ebi-a-GCST90002374	White blood cell count	White blood cell count || ||	TRUE	igd	8	116699039	0.00233375	1.29999e-08	441016	ieu-b-111	|| id:ieu-b-111	TRUE	reported	igd	2	TRUE	NA	NA	7.32314e-05	441016	3.21222e-06	562243	TRUE	0.000769866
148	rs490937	G	T	G	T	0.0118639	0.004444	0.311734	0.312555	FALSE	FALSE	FALSE	ebi-a-GCST90002374	11	30395895	0.002086	562243	0.033191	White blood cell count || id:ebi-a-GCST90002374	White blood cell count	White blood cell count || ||	TRUE	igd	11	30395895	0.00215378	3.59998e-08	441016	ieu-b-111	|| id:ieu-b-111	TRUE	reported	igd	2	TRUE	NA	NA	6.87971e-05	441016	8.07223e-06	562243	TRUE	0.00670548
149	rs4918722	T	C	T	C	0.0181079	0.013835	0.724537	0.721574	FALSE	FALSE	FALSE	ebi-a-GCST90002374	10	113947040	0.002066	562243	2.22998e-11	White blood cell count || id:ebi-a-GCST90002374	White blood cell count	White blood cell count || ||	TRUE	igd	10	113947040	0.00222554	4.10015e-16	441016	ieu-b-111	|| id:ieu-b-111	TRUE	reported	igd	2	TRUE	NA	NA	0.000150089	441016	7.97518e-05	562243	TRUE	0.0987305
150	rs495033	T	C	T	C	-0.0387684	0.009299	0.927077	0.926577	FALSE	FALSE	FALSE	ebi-a-GCST90002374	11	116352622	0.003555	562243	0.00892298	White blood cell count || id:ebi-a-GCST90002374	White blood cell count	White blood cell count || ||	TRUE	igd	11	116352622	0.00380845	2.39994e-24	441016	ieu-b-111	|| id:ieu-b-111	TRUE	reported	igd	2	TRUE	NA	NA	0.000234912	441016	1.21693e-05	562243	TRUE	3.95755e-09
151	rs4969179	G	T	G	T	-0.0177529	0.002937	0.60445	0.606258	FALSE	FALSE	FALSE	ebi-a-GCST90002374	17	76391454	0.001887	562243	0.119706	White blood cell count || id:ebi-a-GCST90002374	White blood cell count	White blood cell count || ||	TRUE	igd	17	76391454	0.00203649	2.80027e-18	441016	ieu-b-111	|| id:ieu-b-111	TRUE	reported	igd	2	TRUE	NA	NA	0.000172285	441016	4.30864e-06	562243	TRUE	3.93364e-08
152	rs4976033	G	A	G	A	0.0177909	0.002473	0.402122	0.404235	FALSE	FALSE	FALSE	ebi-a-GCST90002374	5	67714246	0.001901	562243	0.193276	White blood cell count || id:ebi-a-GCST90002374	White blood cell count	White blood cell count || ||	TRUE	igd	5	67714246	0.00205178	4.30031e-18	441016	ieu-b-111	|| id:ieu-b-111	TRUE	reported	igd	2	TRUE	NA	NA	0.000170454	441016	3.00996e-06	562243	TRUE	1.81816e-08
153	rs535241194	G	A	G	A	0.0210699	0.004486	0.21449	0.213486	FALSE	FALSE	FALSE	ebi-a-GCST90002374	7	150296609	0.002412	562243	0.0629071	White blood cell count || id:ebi-a-GCST90002374	White blood cell count	White blood cell count || ||	TRUE	igd	7	150296609	0.00245985	1.10002e-17	441016	ieu-b-111	|| id:ieu-b-111	TRUE	reported	igd	2	TRUE	NA	NA	0.000166335	441016	6.15232e-06	562243	TRUE	2.23149e-07
154	rs547040680	G	T	G	T	0.0748817	4.2e-05	0.005991	0.00681	FALSE	FALSE	FALSE	ebi-a-GCST90002374	17	7738526	0.012415	562243	0.997312	White blood cell count || id:ebi-a-GCST90002374	White blood cell count	White blood cell count || ||	TRUE	igd	17	7738526	0.0134963	2.90001e-08	441016	ieu-b-111	|| id:ieu-b-111	TRUE	reported	igd	2	TRUE	NA	NA	6.97974e-05	441016	2.03555e-11	562243	TRUE	3.30698e-05
155	rs56902258	A	T	A	T	-0.0151434	-0.010805	0.196198	0.192864	FALSE	TRUE	FALSE	ebi-a-GCST90002374	14	23733114	0.002351	562243	4.36999e-06	White blood cell count || id:ebi-a-GCST90002374	White blood cell count	White blood cell count || ||	TRUE	igd	14	23733114	0.0025129	1.7e-09	441016	ieu-b-111	|| id:ieu-b-111	TRUE	reported	igd	2	TRUE	NA	NA	8.23395e-05	441016	3.75669e-05	562243	TRUE	0.143157
156	rs5757227	G	A	G	A	0.0154526	0.003296	0.352409	0.353655	FALSE	FALSE	FALSE	ebi-a-GCST90002374	22	39070735	0.001933	562243	0.088184	White blood cell count || id:ebi-a-GCST90002374	White blood cell count	White blood cell count || ||	TRUE	igd	22	39070735	0.00208324	1.20005e-13	441016	ieu-b-111	|| id:ieu-b-111	TRUE	reported	igd	2	TRUE	NA	NA	0.000124744	441016	5.17114e-06	562243	TRUE	9.76822e-06
157	rs5767700	C	T	C	T	0.017719	0.00619	0.214472	0.217865	FALSE	FALSE	FALSE	ebi-a-GCST90002374	22	46612672	0.002262	562243	0.00622902	White blood cell count || id:ebi-a-GCST90002374	White blood cell count	White blood cell count || ||	TRUE	igd	22	46612672	0.00243764	3.59998e-13	441016	ieu-b-111	|| id:ieu-b-111	TRUE	reported	igd	2	TRUE	NA	NA	0.000119794	441016	1.33189e-05	562243	TRUE	0.000286584
158	rs581080	C	G	C	G	0.0175432	0.004953	0.819008	0.816625	FALSE	TRUE	FALSE	ebi-a-GCST90002374	9	15305378	0.002393	562243	0.0384539	White blood cell count || id:ebi-a-GCST90002374	White blood cell count	White blood cell count || ||	TRUE	igd	9	15305378	0.00258442	1.10002e-11	441016	ieu-b-111	|| id:ieu-b-111	TRUE	reported	igd	2	TRUE	NA	NA	0.000104471	441016	7.61948e-06	562243	TRUE	0.000207892
159	rs58542926	T	C	T	C	-0.103184	0.014532	0.074608	0.074515	FALSE	FALSE	FALSE	ebi-a-GCST90002374	19	19379549	0.003572	562243	4.79999e-05	White blood cell count || id:ebi-a-GCST90002374	White blood cell count	White blood cell count || ||	TRUE	igd	19	19379549	0.00378074	5.29663e-164	441016	ieu-b-111	|| id:ieu-b-111	TRUE	reported	igd	2	TRUE	NA	NA	0.00168611	441016	2.94369e-05	562243	TRUE	2.55002e-70
160	rs587673553	T	C	T	C	-0.0214144	0.013574	0.093349	0.09132	FALSE	FALSE	FALSE	ebi-a-GCST90002374	1	149771954	0.003468	562243	9.19009e-05	White blood cell count || id:ebi-a-GCST90002374	White blood cell count	White blood cell count || ||	TRUE	igd	1	149771954	0.0034935	8.79995e-10	441016	ieu-b-111	|| id:ieu-b-111	TRUE	reported	igd	2	TRUE	NA	NA	8.51924e-05	441016	2.72473e-05	562243	TRUE	0.0461859
161	rs6068280	G	A	G	A	0.0140008	0.007806	0.674821	0.674726	FALSE	FALSE	FALSE	ebi-a-GCST90002374	20	51235613	0.001973	562243	7.69006e-05	White blood cell count || id:ebi-a-GCST90002374	White blood cell count	White blood cell count || ||	TRUE	igd	20	51235613	0.00212981	4.90004e-11	441016	ieu-b-111	|| id:ieu-b-111	TRUE	reported	igd	2	TRUE	NA	NA	9.79781e-05	441016	2.78399e-05	562243	TRUE	0.0215648
162	rs6073958	C	T	C	T	0.0556952	0.003101	0.198674	0.199198	FALSE	FALSE	FALSE	ebi-a-GCST90002374	20	44551855	0.002316	562243	0.180596	White blood cell count || id:ebi-a-GCST90002374	White blood cell count	White blood cell count || ||	TRUE	igd	20	44551855	0.00249344	1.59956e-110	441016	ieu-b-111	|| id:ieu-b-111	TRUE	reported	igd	2	TRUE	NA	NA	0.00113004	441016	3.18862e-06	562243	TRUE	1.9149e-56
163	rs61850821	T	C	T	C	-0.0202534	-0.010907	0.098816	0.098607	FALSE	FALSE	FALSE	ebi-a-GCST90002374	10	63940646	0.003087	562243	0.000414	White blood cell count || id:ebi-a-GCST90002374	White blood cell count	White blood cell count || ||	TRUE	igd	10	63940646	0.00334289	1.40001e-09	441016	ieu-b-111	|| id:ieu-b-111	TRUE	reported	igd	2	TRUE	NA	NA	8.32268e-05	441016	2.22027e-05	562243	TRUE	0.0283105
164	rs61883634	A	G	A	G	-0.0297562	-0.004061	0.054215	0.05351	FALSE	FALSE	FALSE	ebi-a-GCST90002374	11	14683048	0.004351	562243	0.350588	White blood cell count || id:ebi-a-GCST90002374	White blood cell count	White blood cell count || ||	TRUE	igd	11	14683048	0.00442088	1.69981e-11	441016	ieu-b-111	|| id:ieu-b-111	TRUE	reported	igd	2	TRUE	NA	NA	0.000102717	441016	1.5494e-06	562243	TRUE	9.87663e-06
165	rs61905078	C	A	C	A	0.199898	-0.004101	0.073841	0.074034	FALSE	FALSE	FALSE	ebi-a-GCST90002374	11	116596309	0.003511	562243	0.24276	White blood cell count || id:ebi-a-GCST90002374	White blood cell count	White blood cell count || ||	TRUE	igd	11	116596309	0.00379494	1e-200	441016	ieu-b-111	|| id:ieu-b-111	TRUE	reported	igd	2	TRUE	NA	NA	0.00625217	441016	2.42658e-06	562243	TRUE	0
166	rs61993685	C	T	C	T	-0.0234087	-0.004806	0.076413	0.074166	FALSE	FALSE	FALSE	ebi-a-GCST90002374	14	100765823	0.003605	562243	0.182445	White blood cell count || id:ebi-a-GCST90002374	White blood cell count	White blood cell count || ||	TRUE	igd	14	100765823	0.00373997	3.89996e-10	441016	ieu-b-111	|| id:ieu-b-111	TRUE	reported	igd	2	TRUE	NA	NA	8.88234e-05	441016	3.16106e-06	562243	TRUE	0.000143747
167	rs62102718	T	A	T	A	0.0202348	0.015352	0.286196	0.282493	FALSE	TRUE	FALSE	ebi-a-GCST90002374	19	33891013	0.002091	562243	2.18978e-13	White blood cell count || id:ebi-a-GCST90002374	White blood cell count	White blood cell count || ||	TRUE	igd	19	33891013	0.00220142	3.90032e-20	441016	ieu-b-111	|| id:ieu-b-111	TRUE	reported	igd	2	TRUE	NA	NA	0.000191539	441016	9.58645e-05	562243	TRUE	0.0441072
168	rs62271373	A	T	A	T	0.0419639	0.012658	0.059967	0.059706	FALSE	TRUE	FALSE	ebi-a-GCST90002374	3	150066540	0.003971	562243	0.00144202	White blood cell count || id:ebi-a-GCST90002374	White blood cell count	White blood cell count || ||	TRUE	igd	3	150066540	0.00426588	7.8001e-23	441016	ieu-b-111	|| id:ieu-b-111	TRUE	reported	igd	2	TRUE	NA	NA	0.000219375	441016	1.80717e-05	562243	TRUE	1.51716e-07
169	rs62397245	G	C	G	C	0.0149941	0.008461	0.22236	0.222881	FALSE	TRUE	FALSE	ebi-a-GCST90002374	5	176750688	0.002229	562243	0.000147999	White blood cell count || id:ebi-a-GCST90002374	White blood cell count	White blood cell count || ||	TRUE	igd	5	176750688	0.00239634	3.89996e-10	441016	ieu-b-111	|| id:ieu-b-111	TRUE	reported	igd	2	TRUE	NA	NA	8.87673e-05	441016	2.56265e-05	562243	TRUE	0.0302082
170	rs62476845	C	T	C	T	-0.0114967	-0.003575	0.505738	0.505313	FALSE	FALSE	FALSE	ebi-a-GCST90002374	7	76044896	0.002067	562243	0.0836951	White blood cell count || id:ebi-a-GCST90002374	White blood cell count	White blood cell count || ||	TRUE	igd	7	76044896	0.00202622	1.40001e-08	441016	ieu-b-111	|| id:ieu-b-111	TRUE	reported	igd	2	TRUE	NA	NA	7.29943e-05	441016	5.32042e-06	562243	TRUE	0.00192988
171	rs6458350	G	A	G	A	-0.014386	-0.009752	0.308804	0.30954	FALSE	FALSE	FALSE	ebi-a-GCST90002374	6	43789616	0.001997	562243	1.06001e-06	White blood cell count || id:ebi-a-GCST90002374	White blood cell count	White blood cell count || ||	TRUE	igd	6	43789616	0.0021526	2.29985e-11	441016	ieu-b-111	|| id:ieu-b-111	TRUE	reported	igd	2	TRUE	NA	NA	0.000101264	441016	4.24122e-05	562243	TRUE	0.0775199
172	rs6460043	C	T	C	T	-0.10361	-0.013233	0.985186	0.985146	FALSE	FALSE	FALSE	ebi-a-GCST90002374	7	72884188	0.008361	562243	0.113499	White blood cell count || id:ebi-a-GCST90002374	White blood cell count	White blood cell count || ||	TRUE	igd	7	72884188	0.00854231	7.39946e-34	441016	ieu-b-111	|| id:ieu-b-111	TRUE	reported	igd	2	TRUE	NA	NA	0.000333469	441016	4.45529e-06	562243	TRUE	9.74287e-16
173	rs6506033	T	C	T	C	-0.0228948	-0.00074	0.072523	0.073429	FALSE	FALSE	FALSE	ebi-a-GCST90002374	18	289209	0.003598	562243	0.837118	White blood cell count || id:ebi-a-GCST90002374	White blood cell count	White blood cell count || ||	TRUE	igd	18	289209	0.00383903	2.5e-09	441016	ieu-b-111	|| id:ieu-b-111	TRUE	reported	igd	2	TRUE	NA	NA	8.06387e-05	441016	7.52348e-08	562243	TRUE	1.50432e-05
174	rs6517522	C	T	C	T	-0.0129031	-0.006584	0.498138	0.495273	FALSE	FALSE	FALSE	ebi-a-GCST90002374	21	40553845	0.001844	562243	0.000358996	White blood cell count || id:ebi-a-GCST90002374	White blood cell count	White blood cell count || ||	TRUE	igd	21	40553845	0.00199242	9.3994e-11	441016	ieu-b-111	|| id:ieu-b-111	TRUE	reported	igd	2	TRUE	NA	NA	9.50895e-05	441016	2.26739e-05	562243	TRUE	0.0131118
175	rs6562773	G	A	G	A	-0.0120538	-0.000508	0.547533	0.547535	FALSE	FALSE	FALSE	ebi-a-GCST90002374	13	74188935	0.001864	562243	0.784986	White blood cell count || id:ebi-a-GCST90002374	White blood cell count	White blood cell count || ||	TRUE	igd	13	74188935	0.00201057	2e-09	441016	ieu-b-111	|| id:ieu-b-111	TRUE	reported	igd	2	TRUE	NA	NA	8.14933e-05	441016	1.32103e-07	562243	TRUE	1.65244e-05
176	rs6572807	G	A	G	A	0.0124759	0.007783	0.267065	0.265605	FALSE	FALSE	FALSE	ebi-a-GCST90002374	14	52480621	0.002084	562243	0.000188999	White blood cell count || id:ebi-a-GCST90002374	White blood cell count	White blood cell count || ||	TRUE	igd	14	52480621	0.00224899	2.90001e-08	441016	ieu-b-111	|| id:ieu-b-111	TRUE	reported	igd	2	TRUE	NA	NA	6.97728e-05	441016	2.48065e-05	562243	TRUE	0.0936128
177	rs6686095	T	G	T	G	0.0168068	0.003982	0.810884	0.811731	FALSE	FALSE	FALSE	ebi-a-GCST90002374	1	93883993	0.002469	562243	0.106872	White blood cell count || id:ebi-a-GCST90002374	White blood cell count	White blood cell count || ||	TRUE	igd	1	93883993	0.00254328	3.90032e-11	441016	ieu-b-111	|| id:ieu-b-111	TRUE	reported	igd	2	TRUE	NA	NA	9.90117e-05	441016	4.62632e-06	562243	TRUE	0.000105464
178	rs6695980	C	T	C	T	-0.0129448	-0.002634	0.539189	0.538222	FALSE	FALSE	FALSE	ebi-a-GCST90002374	1	203519194	0.001886	562243	0.162528	White blood cell count || id:ebi-a-GCST90002374	White blood cell count	White blood cell count || ||	TRUE	igd	1	203519194	0.00200779	1.09999e-10	441016	ieu-b-111	|| id:ieu-b-111	TRUE	reported	igd	2	TRUE	NA	NA	9.42455e-05	441016	3.46916e-06	562243	TRUE	9.60103e-05
179	rs6700047	A	G	A	G	-0.0125226	-0.000176	0.337686	0.338605	FALSE	FALSE	FALSE	ebi-a-GCST90002374	1	178508742	0.002045	562243	0.931297	White blood cell count || id:ebi-a-GCST90002374	White blood cell count	White blood cell count || ||	TRUE	igd	1	178508742	0.00211473	3.2e-09	441016	ieu-b-111	|| id:ieu-b-111	TRUE	reported	igd	2	TRUE	NA	NA	7.95046e-05	441016	1.3174e-08	562243	TRUE	1.2096e-05
180	rs6758540	G	A	G	A	0.0128615	-0.015294	0.40466	0.403981	FALSE	FALSE	FALSE	ebi-a-GCST90002374	2	219138625	0.00188	562243	4.38026e-16	White blood cell count || id:ebi-a-GCST90002374	White blood cell count	White blood cell count || ||	TRUE	igd	2	219138625	0.00202133	2e-10	441016	ieu-b-111	|| id:ieu-b-111	TRUE	reported	igd	2	TRUE	NA	NA	9.17945e-05	441016	0.000117694	562243	FALSE	0.528494
181	rs676210	A	G	A	G	-0.0735169	0.003956	0.205293	0.20722	FALSE	FALSE	FALSE	ebi-a-GCST90002374	2	21231524	0.002269	562243	0.0812325	White blood cell count || id:ebi-a-GCST90002374	White blood cell count	White blood cell count || ||	TRUE	igd	2	21231524	0.00244968	7.09578e-198	441016	ieu-b-111	|| id:ieu-b-111	TRUE	reported	igd	2	TRUE	NA	NA	0.00203806	441016	5.40653e-06	562243	TRUE	1.06987e-100
182	rs6792725	G	A	G	A	-0.0152543	0.002385	0.692404	0.691364	FALSE	FALSE	FALSE	ebi-a-GCST90002374	3	24520283	0.00207	562243	0.249236	White blood cell count || id:ebi-a-GCST90002374	White blood cell count	White blood cell count || ||	TRUE	igd	3	24520283	0.00221886	6.20012e-12	441016	ieu-b-111	|| id:ieu-b-111	TRUE	reported	igd	2	TRUE	NA	NA	0.000107158	441016	2.36109e-06	562243	TRUE	1.17287e-05
183	rs67981690	G	A	G	A	0.0299225	0.001929	0.129887	0.131035	FALSE	FALSE	FALSE	ebi-a-GCST90002374	12	21343886	0.002736	562243	0.480828	White blood cell count || id:ebi-a-GCST90002374	White blood cell count	White blood cell count || ||	TRUE	igd	12	21343886	0.00297454	8.30042e-24	441016	ieu-b-111	|| id:ieu-b-111	TRUE	reported	igd	2	TRUE	NA	NA	0.000229406	441016	8.84116e-07	562243	TRUE	1.63035e-12
184	rs6798755	T	C	T	C	-0.0251021	0.000333	0.065529	0.065758	FALSE	FALSE	FALSE	ebi-a-GCST90002374	3	12139092	0.003709	562243	0.928467	White blood cell count || id:ebi-a-GCST90002374	White blood cell count	White blood cell count || ||	TRUE	igd	3	12139092	0.00401861	4.20001e-10	441016	ieu-b-111	|| id:ieu-b-111	TRUE	reported	igd	2	TRUE	NA	NA	8.84662e-05	441016	1.43368e-08	562243	TRUE	3.90144e-06
185	rs6800707	G	C	G	C	0.0298848	0.005008	0.810543	0.813069	FALSE	TRUE	FALSE	ebi-a-GCST90002374	3	52516293	0.002392	562243	0.0362844	White blood cell count || id:ebi-a-GCST90002374	White blood cell count	White blood cell count || ||	TRUE	igd	3	52516293	0.00253832	5.30029e-32	441016	ieu-b-111	|| id:ieu-b-111	TRUE	reported	igd	2	TRUE	NA	NA	0.000314209	441016	7.79615e-06	562243	TRUE	1.12652e-13
186	rs6805924	T	G	T	G	0.0109684	0.007656	0.430548	0.430059	FALSE	FALSE	FALSE	ebi-a-GCST90002374	3	69879670	0.001852	562243	3.62001e-05	White blood cell count || id:ebi-a-GCST90002374	White blood cell count	White blood cell count || ||	TRUE	igd	3	69879670	0.00200571	4.49997e-08	441016	ieu-b-111	|| id:ieu-b-111	TRUE	reported	igd	2	TRUE	NA	NA	6.78061e-05	441016	3.03939e-05	562243	TRUE	0.176062
187	rs684773	C	A	C	A	0.0291133	0.008466	0.766797	0.767507	FALSE	FALSE	FALSE	ebi-a-GCST90002374	3	135956305	0.002173	562243	9.89008e-05	White blood cell count || id:ebi-a-GCST90002374	White blood cell count	White blood cell count || ||	TRUE	igd	3	135956305	0.00234718	2.49977e-35	441016	ieu-b-111	|| id:ieu-b-111	TRUE	reported	igd	2	TRUE	NA	NA	0.000348728	441016	2.69962e-05	562243	TRUE	2.05899e-11
188	rs685870	C	T	C	T	-0.0130959	-0.007427	0.700534	0.699611	FALSE	FALSE	FALSE	ebi-a-GCST90002374	11	64111928	0.002106	562243	0.000425001	White blood cell count || id:ebi-a-GCST90002374	White blood cell count	White blood cell count || ||	TRUE	igd	11	64111928	0.00216837	1.5e-09	441016	ieu-b-111	|| id:ieu-b-111	TRUE	reported	igd	2	TRUE	NA	NA	8.27019e-05	441016	2.21196e-05	562243	TRUE	0.0290346
189	rs6865870	G	A	G	A	0.0123355	-0.002312	0.293308	0.291392	FALSE	FALSE	FALSE	ebi-a-GCST90002374	5	144498018	0.002025	562243	0.253533	White blood cell count || id:ebi-a-GCST90002374	White blood cell count	White blood cell count || ||	TRUE	igd	5	144498018	0.0021888	1.7e-08	441016	ieu-b-111	|| id:ieu-b-111	TRUE	reported	igd	2	TRUE	NA	NA	7.20141e-05	441016	2.31847e-06	562243	TRUE	0.000536304
190	rs6882076	C	T	C	T	0.0331011	-0.015301	0.634285	0.633978	FALSE	FALSE	FALSE	ebi-a-GCST90002374	5	156390297	0.001879	562243	4.01976e-16	White blood cell count || id:ebi-a-GCST90002374	White blood cell count	White blood cell count || ||	TRUE	igd	5	156390297	0.00206122	4.90004e-58	441016	ieu-b-111	|| id:ieu-b-111	TRUE	reported	igd	2	TRUE	NA	NA	0.000584426	441016	0.000117927	562243	TRUE	3.54754e-11
191	rs6916318	T	A	T	A	0.0267283	0.005953	0.530533	0.528004	FALSE	TRUE	TRUE	ebi-a-GCST90002374	6	127435106	0.001841	562243	0.00123001	White blood cell count || id:ebi-a-GCST90002374	White blood cell count	White blood cell count || ||	TRUE	igd	6	127435106	0.0019907	4.19952e-41	441016	ieu-b-111	|| id:ieu-b-111	TRUE	reported	igd	2	FALSE	NA	NA	0.000408603	441016	1.85966e-05	562243	TRUE	2.64307e-15
192	rs6924805	T	G	T	G	-0.0111556	-0.000556	0.587637	0.586759	FALSE	FALSE	FALSE	ebi-a-GCST90002374	6	18747705	0.001868	562243	0.766145	White blood cell count || id:ebi-a-GCST90002374	White blood cell count	White blood cell count || ||	TRUE	igd	6	18747705	0.00201991	3.29997e-08	441016	ieu-b-111	|| id:ieu-b-111	TRUE	reported	igd	2	TRUE	NA	NA	6.91575e-05	441016	1.5757e-07	562243	TRUE	8.24911e-05
193	rs696825	T	C	T	C	-0.0202838	-0.025475	0.252926	0.255554	FALSE	FALSE	FALSE	ebi-a-GCST90002374	9	86583076	0.002139	562243	1.13999e-32	White blood cell count || id:ebi-a-GCST90002374	White blood cell count	White blood cell count || ||	TRUE	igd	9	86583076	0.00228763	7.50067e-19	441016	ieu-b-111	|| id:ieu-b-111	TRUE	reported	igd	2	TRUE	NA	NA	0.000178237	441016	0.000252217	562243	FALSE	0.20823
194	rs6995407	G	C	G	C	-0.0241944	-0.0177	0.489475	0.490941	FALSE	TRUE	TRUE	ebi-a-GCST90002374	8	8384647	0.001842	562243	7.93049e-22	White blood cell count || id:ebi-a-GCST90002374	White blood cell count	White blood cell count || ||	TRUE	igd	8	8384647	0.00197865	2.19989e-34	441016	ieu-b-111	|| id:ieu-b-111	TRUE	reported	igd	2	FALSE	NA	NA	0.000338916	441016	0.0001642	562243	TRUE	0.00539409
195	rs6999569	G	A	G	A	-0.0860885	0.013288	0.470737	0.469854	FALSE	FALSE	FALSE	ebi-a-GCST90002374	8	126475770	0.001842	562243	5.61048e-13	White blood cell count || id:ebi-a-GCST90002374	White blood cell count	White blood cell count || ||	TRUE	igd	8	126475770	0.00198061	1e-200	441016	ieu-b-111	|| id:ieu-b-111	TRUE	reported	igd	2	TRUE	NA	NA	0.00426563	441016	9.25502e-05	562243	TRUE	2.81098e-169
196	rs7134375	A	C	A	C	-0.0171435	-0.008469	0.431174	0.431067	FALSE	FALSE	FALSE	ebi-a-GCST90002374	12	20473758	0.001862	562243	5.47999e-06	White blood cell count || id:ebi-a-GCST90002374	White blood cell count	White blood cell count || ||	TRUE	igd	12	20473758	0.00200504	1.20005e-17	441016	ieu-b-111	|| id:ieu-b-111	TRUE	reported	igd	2	TRUE	NA	NA	0.00016574	441016	3.67931e-05	562243	TRUE	0.000711755
197	rs7140110	C	T	C	T	0.0283172	0.007439	0.298338	0.298172	FALSE	FALSE	FALSE	ebi-a-GCST90002374	13	114544024	0.002125	562243	0.000468004	White blood cell count || id:ebi-a-GCST90002374	White blood cell count	White blood cell count || ||	TRUE	igd	13	114544024	0.00217811	1.20005e-38	441016	ieu-b-111	|| id:ieu-b-111	TRUE	reported	igd	2	TRUE	NA	NA	0.000383109	441016	2.17961e-05	562243	TRUE	1.25434e-13
198	rs7215055	G	A	G	A	0.0389233	0.009724	0.062892	0.06494	FALSE	FALSE	FALSE	ebi-a-GCST90002374	17	17458353	0.003852	562243	0.011607	White blood cell count || id:ebi-a-GCST90002374	White blood cell count	White blood cell count || ||	TRUE	igd	17	17458353	0.00410062	2.29985e-21	441016	ieu-b-111	|| id:ieu-b-111	TRUE	reported	igd	2	TRUE	NA	NA	0.000204258	441016	1.13342e-05	562243	TRUE	5.57589e-08
199	rs7239575	C	T	C	T	-0.0160767	0.014193	0.490494	0.488751	FALSE	FALSE	FALSE	ebi-a-GCST90002374	18	21120035	0.001847	562243	1.61994e-14	White blood cell count || id:ebi-a-GCST90002374	White blood cell count	White blood cell count || ||	TRUE	igd	18	21120035	0.00199133	6.79986e-16	441016	ieu-b-111	|| id:ieu-b-111	TRUE	reported	igd	2	TRUE	NA	NA	0.000147772	441016	0.000105014	562243	TRUE	0.342661
200	rs72691637	A	G	A	G	-0.0154258	-0.007014	0.187053	0.187467	FALSE	FALSE	FALSE	ebi-a-GCST90002374	8	144306970	0.002504	562243	0.00510105	White blood cell count || id:ebi-a-GCST90002374	White blood cell count	White blood cell count || ||	TRUE	igd	8	144306970	0.00256576	1.79999e-09	441016	ieu-b-111	|| id:ieu-b-111	TRUE	reported	igd	2	TRUE	NA	NA	8.1955e-05	441016	1.39551e-05	562243	TRUE	0.00820433
201	rs72755740	C	T	C	T	0.0132164	0.014423	0.243477	0.242651	FALSE	FALSE	FALSE	ebi-a-GCST90002374	5	57564641	0.002137	562243	1.53993e-11	White blood cell count || id:ebi-a-GCST90002374	White blood cell count	White blood cell count || ||	TRUE	igd	5	57564641	0.00231381	1.09999e-08	441016	ieu-b-111	|| id:ieu-b-111	TRUE	reported	igd	2	TRUE	NA	NA	7.39753e-05	441016	8.10111e-05	562243	FALSE	0.842468
202	rs72801474	A	G	A	G	-0.0307938	-0.02244	0.091843	0.090624	FALSE	FALSE	FALSE	ebi-a-GCST90002374	5	132444128	0.003215	562243	3.05e-12	White blood cell count || id:ebi-a-GCST90002374	White blood cell count	White blood cell count || ||	TRUE	igd	5	132444128	0.00344154	3.59998e-19	441016	ieu-b-111	|| id:ieu-b-111	TRUE	reported	igd	2	TRUE	NA	NA	0.000181505	441016	8.6641e-05	562243	TRUE	0.0384042
203	rs72803249	C	G	C	G	0.0140336	0.004669	0.188919	0.188728	FALSE	TRUE	FALSE	ebi-a-GCST90002374	5	112439449	0.002358	562243	0.047709	White blood cell count || id:ebi-a-GCST90002374	White blood cell count	White blood cell count || ||	TRUE	igd	5	112439449	0.00255331	3.89996e-08	441016	ieu-b-111	|| id:ieu-b-111	TRUE	reported	igd	2	TRUE	NA	NA	6.84934e-05	441016	6.97324e-06	562243	TRUE	0.00508366
204	rs72812818	C	G	C	G	0.0118711	-0.005669	0.300883	0.301837	FALSE	TRUE	FALSE	ebi-a-GCST90002374	5	173356752	0.002001	562243	0.00462796	White blood cell count || id:ebi-a-GCST90002374	White blood cell count	White blood cell count || ||	TRUE	igd	5	173356752	0.00216706	4.30002e-08	441016	ieu-b-111	|| id:ieu-b-111	TRUE	reported	igd	2	TRUE	NA	NA	6.8039e-05	441016	1.42755e-05	562243	TRUE	0.0262524
205	rs72904737	A	G	A	G	-0.0271453	0.00032	0.087416	0.08769	FALSE	FALSE	FALSE	ebi-a-GCST90002374	1	51351846	0.003247	562243	0.921547	White blood cell count || id:ebi-a-GCST90002374	White blood cell count	White blood cell count || ||	TRUE	igd	1	51351846	0.00351798	1.20005e-14	441016	ieu-b-111	|| id:ieu-b-111	TRUE	reported	igd	2	TRUE	NA	NA	0.000134987	441016	1.72748e-08	562243	TRUE	1.12369e-08
206	rs73243877	G	A	G	A	0.0288117	0.005504	0.168135	0.167985	FALSE	FALSE	FALSE	ebi-a-GCST90002374	4	26047616	0.00246	562243	0.0252988	White blood cell count || id:ebi-a-GCST90002374	White blood cell count	White blood cell count || ||	TRUE	igd	4	26047616	0.00265556	1.99986e-27	441016	ieu-b-111	|| id:ieu-b-111	TRUE	reported	igd	2	TRUE	NA	NA	0.000266844	441016	8.90349e-06	562243	TRUE	3.17288e-11
207	rs74698119	T	A	T	A	0.0607224	-0.006855	0.017291	0.017477	FALSE	TRUE	FALSE	ebi-a-GCST90002374	20	39197335	0.007471	562243	0.358868	White blood cell count || id:ebi-a-GCST90002374	White blood cell count	White blood cell count || ||	TRUE	igd	20	39197335	0.00791344	1.69981e-14	441016	ieu-b-111	|| id:ieu-b-111	TRUE	reported	igd	2	TRUE	NA	NA	0.000133493	441016	1.49739e-06	562243	TRUE	2.80871e-07
208	rs77028374	T	C	T	C	-0.0269351	-0.014493	0.070182	0.070589	FALSE	FALSE	FALSE	ebi-a-GCST90002374	17	46188420	0.003586	562243	5.36995e-05	White blood cell count || id:ebi-a-GCST90002374	White blood cell count	White blood cell count || ||	TRUE	igd	17	46188420	0.00389312	4.60045e-12	441016	ieu-b-111	|| id:ieu-b-111	TRUE	reported	igd	2	TRUE	NA	NA	0.000108528	441016	2.9051e-05	562243	TRUE	0.0124302
209	rs7704653	G	A	G	A	0.0157533	0.00513	0.723029	0.723017	FALSE	FALSE	FALSE	ebi-a-GCST90002374	5	90255685	0.002078	562243	0.0135741	White blood cell count || id:ebi-a-GCST90002374	White blood cell count	White blood cell count || ||	TRUE	igd	5	90255685	0.00224582	2.29985e-12	441016	ieu-b-111	|| id:ieu-b-111	TRUE	reported	igd	2	TRUE	NA	NA	0.000111556	441016	1.08397e-05	562243	TRUE	0.000301234
210	rs7735249	G	C	G	C	0.0268635	0.00146	0.112767	0.112575	FALSE	TRUE	FALSE	ebi-a-GCST90002374	5	53310139	0.002922	562243	0.617465	White blood cell count || id:ebi-a-GCST90002374	White blood cell count	White blood cell count || ||	TRUE	igd	5	53310139	0.00315997	1.9002e-17	441016	ieu-b-111	|| id:ieu-b-111	TRUE	reported	igd	2	TRUE	NA	NA	0.000163846	441016	4.44041e-07	562243	TRUE	1.61327e-09
211	rs7786102	A	G	A	G	-0.0283695	0.000187	0.715703	0.714179	FALSE	FALSE	FALSE	ebi-a-GCST90002374	7	25965759	0.002036	562243	0.926958	White blood cell count || id:ebi-a-GCST90002374	White blood cell count	White blood cell count || ||	TRUE	igd	7	25965759	0.00220088	5.10035e-38	441016	ieu-b-111	|| id:ieu-b-111	TRUE	reported	igd	2	TRUE	NA	NA	0.000376612	441016	1.50039e-08	562243	TRUE	8.97007e-22
212	rs78588343	A	G	A	G	-0.0155231	0.009261	0.176216	0.174934	FALSE	FALSE	FALSE	ebi-a-GCST90002374	6	7249460	0.002416	562243	0.000128	White blood cell count || id:ebi-a-GCST90002374	White blood cell count	White blood cell count || ||	TRUE	igd	6	7249460	0.0026035	2.5e-09	441016	ieu-b-111	|| id:ieu-b-111	TRUE	reported	igd	2	TRUE	NA	NA	8.06036e-05	441016	2.61329e-05	562243	TRUE	0.0546046
213	rs7861679	T	C	T	C	0.0122025	0.006767	0.696815	0.696743	FALSE	FALSE	FALSE	ebi-a-GCST90002374	9	123375589	0.002011	562243	0.000772005	White blood cell count || id:ebi-a-GCST90002374	White blood cell count	White blood cell count || ||	TRUE	igd	9	123375589	0.00216741	1.79999e-08	441016	ieu-b-111	|| id:ieu-b-111	TRUE	reported	igd	2	TRUE	NA	NA	7.18674e-05	441016	2.0139e-05	562243	TRUE	0.0473008
214	rs79287178	A	G	A	G	0.0500946	0.020226	0.031151	0.031281	FALSE	FALSE	FALSE	ebi-a-GCST90002374	3	172294500	0.005522	562243	0.000250998	White blood cell count || id:ebi-a-GCST90002374	White blood cell count	White blood cell count || ||	TRUE	igd	3	172294500	0.00600435	7.19946e-17	441016	ieu-b-111	|| id:ieu-b-111	TRUE	reported	igd	2	TRUE	NA	NA	0.000157808	441016	2.38613e-05	562243	TRUE	0.000135054
215	rs79293855	A	G	A	G	-0.0535277	-0.012731	0.031439	0.0326	FALSE	FALSE	FALSE	ebi-a-GCST90002374	19	8420583	0.005222	562243	0.014803	White blood cell count || id:ebi-a-GCST90002374	White blood cell count	White blood cell count || ||	TRUE	igd	19	8420583	0.00568524	4.70002e-21	441016	ieu-b-111	|| id:ieu-b-111	TRUE	reported	igd	2	TRUE	NA	NA	0.000200965	441016	1.05712e-05	562243	TRUE	5.58237e-08
216	rs7947951	G	A	G	A	0.0193777	-0.002892	0.689254	0.68717	FALSE	FALSE	FALSE	ebi-a-GCST90002374	11	13356030	0.001986	562243	0.145236	White blood cell count || id:ebi-a-GCST90002374	White blood cell count	White blood cell count || ||	TRUE	igd	11	13356030	0.00214074	1.39991e-19	441016	ieu-b-111	|| id:ieu-b-111	TRUE	reported	igd	2	TRUE	NA	NA	0.000185756	441016	3.7715e-06	562243	TRUE	6.22371e-09
217	rs80276949	A	G	A	G	0.0457563	-0.008428	0.022677	0.022105	FALSE	FALSE	FALSE	ebi-a-GCST90002374	10	52373245	0.006298	562243	0.180785	White blood cell count || id:ebi-a-GCST90002374	White blood cell count	White blood cell count || ||	TRUE	igd	10	52373245	0.00669008	8.00018e-12	441016	ieu-b-111	|| id:ieu-b-111	TRUE	reported	igd	2	TRUE	NA	NA	0.000106057	441016	3.18508e-06	562243	TRUE	2.30877e-05
218	rs8032108	C	A	C	A	-0.0121333	-0.008816	0.548077	0.549277	FALSE	FALSE	FALSE	ebi-a-GCST90002374	15	101878724	0.001898	562243	3.45001e-06	White blood cell count || id:ebi-a-GCST90002374	White blood cell count	White blood cell count || ||	TRUE	igd	15	101878724	0.00201281	1.7e-09	441016	ieu-b-111	|| id:ieu-b-111	TRUE	reported	igd	2	TRUE	NA	NA	8.2388e-05	441016	3.83717e-05	562243	TRUE	0.151859
219	rs8081468	G	A	G	A	0.0132322	-0.024939	0.297889	0.300165	FALSE	FALSE	FALSE	ebi-a-GCST90002374	17	57836924	0.002009	562243	2.35017e-35	White blood cell count || id:ebi-a-GCST90002374	White blood cell count	White blood cell count || ||	TRUE	igd	17	57836924	0.00217116	1.09999e-09	441016	ieu-b-111	|| id:ieu-b-111	TRUE	reported	igd	2	TRUE	NA	NA	8.42154e-05	441016	0.000274004	562243	FALSE	0.000244806
220	rs8126001	T	C	T	C	-0.0163778	-0.007984	0.489576	0.490147	FALSE	FALSE	FALSE	ebi-a-GCST90002374	20	62711459	0.001943	562243	4.02004e-05	White blood cell count || id:ebi-a-GCST90002374	White blood cell count	White blood cell count || ||	TRUE	igd	20	62711459	0.00199681	2.39994e-16	441016	ieu-b-111	|| id:ieu-b-111	TRUE	reported	igd	2	TRUE	NA	NA	0.000152517	441016	3.00303e-05	562243	TRUE	0.00063652
221	rs852388	C	G	C	G	0.0157124	0.007895	0.211278	0.208199	FALSE	TRUE	FALSE	ebi-a-GCST90002374	7	5574239	0.002334	562243	0.000722005	White blood cell count || id:ebi-a-GCST90002374	White blood cell count	White blood cell count || ||	TRUE	igd	7	5574239	0.00245601	1.6e-10	441016	ieu-b-111	|| id:ieu-b-111	TRUE	reported	igd	2	TRUE	NA	NA	9.27966e-05	441016	2.03503e-05	562243	TRUE	0.0108815
222	rs880315	C	T	C	T	-0.011772	-0.007338	0.340211	0.340346	FALSE	FALSE	FALSE	ebi-a-GCST90002374	1	10796866	0.001981	562243	0.000213998	White blood cell count || id:ebi-a-GCST90002374	White blood cell count	White blood cell count || ||	TRUE	igd	1	10796866	0.00210497	2.19999e-08	441016	ieu-b-111	|| id:ieu-b-111	TRUE	reported	igd	2	TRUE	NA	NA	7.09129e-05	441016	2.44036e-05	562243	TRUE	0.0835184
223	rs921971	C	T	C	T	0.01565	-0.008304	0.265901	0.265602	FALSE	FALSE	FALSE	ebi-a-GCST90002374	18	57861663	0.002087	562243	6.96996e-05	White blood cell count || id:ebi-a-GCST90002374	White blood cell count	White blood cell count || ||	TRUE	igd	18	57861663	0.00225602	4.00037e-12	441016	ieu-b-111	|| id:ieu-b-111	TRUE	reported	igd	2	TRUE	NA	NA	0.000109105	441016	2.81576e-05	562243	TRUE	0.0106202
224	rs935168	A	G	A	G	0.0142109	0.000886	0.654539	0.654093	FALSE	FALSE	FALSE	ebi-a-GCST90002374	2	26914787	0.001939	562243	0.647967	White blood cell count || id:ebi-a-GCST90002374	White blood cell count	White blood cell count || ||	TRUE	igd	2	26914787	0.00208714	9.79941e-12	441016	ieu-b-111	|| id:ieu-b-111	TRUE	reported	igd	2	TRUE	NA	NA	0.00010511	441016	3.71355e-07	562243	TRUE	1.63423e-06
225	rs9389745	C	A	C	A	-0.0150547	-0.002069	0.202282	0.203573	FALSE	FALSE	FALSE	ebi-a-GCST90002374	6	140420341	0.002275	562243	0.363045	White blood cell count || id:ebi-a-GCST90002374	White blood cell count	White blood cell count || ||	TRUE	igd	6	140420341	0.00247021	1.09999e-09	441016	ieu-b-111	|| id:ieu-b-111	TRUE	reported	igd	2	TRUE	NA	NA	8.42146e-05	441016	1.47108e-06	562243	TRUE	7.51504e-05
226	rs9425589	A	G	A	G	-0.0137618	-0.000951	0.566781	0.567599	FALSE	FALSE	FALSE	ebi-a-GCST90002374	1	172355276	0.001848	562243	0.606713	White blood cell count || id:ebi-a-GCST90002374	White blood cell count	White blood cell count || ||	TRUE	igd	1	172355276	0.00200182	6.20012e-12	441016	ieu-b-111	|| id:ieu-b-111	TRUE	reported	igd	2	TRUE	NA	NA	0.000107152	441016	4.71015e-07	562243	TRUE	1.54645e-06
227	rs9436661	G	T	G	T	-0.0777322	-0.006983	0.352919	0.351546	FALSE	FALSE	FALSE	ebi-a-GCST90002374	1	62904575	0.002014	562243	0.000527995	White blood cell count || id:ebi-a-GCST90002374	White blood cell count	White blood cell count || ||	TRUE	igd	1	62904575	0.00207793	1e-200	441016	ieu-b-111	|| id:ieu-b-111	TRUE	reported	igd	2	TRUE	NA	NA	0.00316309	441016	2.13813e-05	562243	TRUE	1.48335e-145
228	rs9480889	G	C	G	C	0.0163067	0.014807	0.783137	0.783337	FALSE	TRUE	FALSE	ebi-a-GCST90002374	6	109189021	0.00224	562243	3.94003e-11	White blood cell count || id:ebi-a-GCST90002374	White blood cell count	White blood cell count || ||	TRUE	igd	6	109189021	0.0024101	1.29987e-11	441016	ieu-b-111	|| id:ieu-b-111	TRUE	reported	igd	2	TRUE	NA	NA	0.000103792	441016	7.77109e-05	562243	TRUE	0.495003
229	rs9496567	A	G	A	G	-0.0137763	0.000575	0.243481	0.244027	FALSE	FALSE	FALSE	ebi-a-GCST90002374	6	100602753	0.002153	562243	0.789213	White blood cell count || id:ebi-a-GCST90002374	White blood cell count	White blood cell count || ||	TRUE	igd	6	100602753	0.0023173	2.80001e-09	441016	ieu-b-111	|| id:ieu-b-111	TRUE	reported	igd	2	TRUE	NA	NA	8.01334e-05	441016	1.2686e-07	562243	TRUE	1.92569e-05
230	rs954244	G	C	G	C	0.015323	0.006957	0.254641	0.253781	FALSE	TRUE	FALSE	ebi-a-GCST90002374	2	121309231	0.002123	562243	0.001054	White blood cell count || id:ebi-a-GCST90002374	White blood cell count	White blood cell count || ||	TRUE	igd	2	121309231	0.00227424	1.59993e-11	441016	ieu-b-111	|| id:ieu-b-111	TRUE	reported	igd	2	TRUE	NA	NA	0.000102924	441016	1.90991e-05	562243	TRUE	0.00409027
231	rs9561643	C	A	C	A	0.0167149	0.00818	0.314726	0.315709	FALSE	FALSE	FALSE	ebi-a-GCST90002374	13	95253131	0.001979	562243	3.63003e-05	White blood cell count || id:ebi-a-GCST90002374	White blood cell count	White blood cell count || ||	TRUE	igd	13	95253131	0.00214481	6.4998e-15	441016	ieu-b-111	|| id:ieu-b-111	TRUE	reported	igd	2	TRUE	NA	NA	0.000137695	441016	3.03864e-05	562243	TRUE	0.00197848
232	rs9831084	C	T	C	T	-0.0118516	0.003892	0.461922	0.459707	FALSE	FALSE	FALSE	ebi-a-GCST90002374	3	37025661	0.001846	562243	0.0349857	White blood cell count || id:ebi-a-GCST90002374	White blood cell count	White blood cell count || ||	TRUE	igd	3	37025661	0.00199656	2.90001e-09	441016	ieu-b-111	|| id:ieu-b-111	TRUE	reported	igd	2	TRUE	NA	NA	7.98918e-05	441016	7.90599e-06	562243	TRUE	0.0023203
233	rs9889137	C	T	C	T	-0.0140393	0.002465	0.383288	0.388888	FALSE	FALSE	FALSE	ebi-a-GCST90002374	16	968717	0.001933	562243	0.20232	White blood cell count || id:ebi-a-GCST90002374	White blood cell count	White blood cell count || ||	TRUE	igd	16	968717	0.00204829	7.19946e-12	441016	ieu-b-111	|| id:ieu-b-111	TRUE	reported	igd	2	TRUE	NA	NA	0.000106515	441016	2.89232e-06	562243	TRUE	1.8232e-05
234	rs998584	A	C	A	C	0.0401182	0.015791	0.482727	0.484259	FALSE	FALSE	FALSE	ebi-a-GCST90002374	6	43757896	0.001898	562243	9.2406e-17	White blood cell count || id:ebi-a-GCST90002374	White blood cell count	White blood cell count || ||	TRUE	igd	6	43757896	0.00198999	2.19989e-90	441016	ieu-b-111	|| id:ieu-b-111	TRUE	reported	igd	2	TRUE	NA	NA	0.000920722	441016	0.000123098	562243	TRUE	1.03206e-21

## Sheet: TG to Mon_C1
	SNP	effect_allele.exposure	other_allele.exposure	effect_allele.outcome	other_allele.outcome	beta.exposure	beta.outcome	eaf.exposure	eaf.outcome	remove	palindromic	ambiguous	id.outcome	chr	pos	se.outcome	samplesize.outcome	pval.outcome	outcome	originalname.outcome	outcome.deprecated	mr_keep.outcome	data_source.outcome	chr.exposure	pos.exposure	se.exposure	pval.exposure	samplesize.exposure	id.exposure	exposure	mr_keep.exposure	pval_origin.exposure	data_source.exposure	action	mr_keep	units.outcome	units.exposure	rsq.exposure	effective_n.exposure	rsq.outcome	effective_n.outcome	steiger_dir	steiger_pval
1	rs10029034	T	C	T	C	0.0117373	-0.004106	0.664324	0.663341	FALSE	FALSE	FALSE	ebi-a-GCST90002340	4	15096680	0.001981	521594	0.0382772	Monocyte count || id:ebi-a-GCST90002340	Monocyte count	Monocyte count || ||	TRUE	igd	4	15096680	0.00210704	2.5e-08	441016	ieu-b-111	|| id:ieu-b-111	TRUE	reported	igd	2	TRUE	NA	NA	7.03571e-05	441016	8.23634e-06	521594	TRUE	0.00698586
2	rs10050393	C	T	C	T	-0.0153055	-0.005721	0.432209	0.430918	FALSE	FALSE	FALSE	ebi-a-GCST90002340	5	157918946	0.001886	521594	0.00242298	Monocyte count || id:ebi-a-GCST90002340	Monocyte count	Monocyte count || ||	TRUE	igd	5	157918946	0.00200268	2.09991e-14	441016	ieu-b-111	|| id:ieu-b-111	TRUE	reported	igd	2	TRUE	NA	NA	0.000132423	441016	1.76409e-05	521594	TRUE	0.00035375
3	rs1009360	C	T	C	T	-0.0184832	-0.002484	0.41859	0.420525	FALSE	FALSE	FALSE	ebi-a-GCST90002340	2	65276049	0.001895	521594	0.189877	Monocyte count || id:ebi-a-GCST90002340	Monocyte count	Monocyte count || ||	TRUE	igd	2	65276049	0.00200785	3.40017e-20	441016	ieu-b-111	|| id:ieu-b-111	TRUE	reported	igd	2	TRUE	NA	NA	0.000192113	441016	3.29422e-06	521594	TRUE	3.89141e-09
4	rs10172544	A	C	A	C	-0.0112291	0.003151	0.408707	0.408151	FALSE	FALSE	FALSE	ebi-a-GCST90002340	2	85788270	0.001893	521594	0.0960705	Monocyte count || id:ebi-a-GCST90002340	Monocyte count	Monocyte count || ||	TRUE	igd	2	85788270	0.0020155	2.5e-08	441016	ieu-b-111	|| id:ieu-b-111	TRUE	reported	igd	2	TRUE	NA	NA	7.03787e-05	441016	5.31205e-06	521594	TRUE	0.00293562
5	rs1037117	A	G	A	G	0.0172213	0.002518	0.254798	0.254771	FALSE	FALSE	FALSE	ebi-a-GCST90002340	15	102068658	0.002196	521594	0.251399	Monocyte count || id:ebi-a-GCST90002340	Monocyte count	Monocyte count || ||	TRUE	igd	15	102068658	0.00229153	5.70033e-14	441016	ieu-b-111	|| id:ieu-b-111	TRUE	reported	igd	2	TRUE	NA	NA	0.000128048	441016	2.52066e-06	521594	TRUE	1.97705e-06
6	rs10431006	G	A	G	A	0.0211398	-0.00258	0.093011	0.093318	FALSE	FALSE	FALSE	ebi-a-GCST90002340	11	49010832	0.003258	521594	0.428366	Monocyte count || id:ebi-a-GCST90002340	Monocyte count	Monocyte count || ||	TRUE	igd	11	49010832	0.00341549	5.99998e-10	441016	ieu-b-111	|| id:ieu-b-111	TRUE	reported	igd	2	TRUE	NA	NA	8.68572e-05	441016	1.20228e-06	521594	TRUE	5.82034e-05
7	rs1045241	T	C	T	C	-0.0206988	-0.009375	0.270943	0.272143	FALSE	FALSE	FALSE	ebi-a-GCST90002340	5	118729286	0.002109	521594	8.87994e-06	Monocyte count || id:ebi-a-GCST90002340	Monocyte count	Monocyte count || ||	TRUE	igd	5	118729286	0.00224699	3.19963e-20	441016	ieu-b-111	|| id:ieu-b-111	TRUE	reported	igd	2	TRUE	NA	NA	0.000192377	441016	3.78828e-05	521594	TRUE	0.000162047
8	rs10513688	A	G	A	G	0.0247828	-0.00562	0.097403	0.097521	FALSE	FALSE	FALSE	ebi-a-GCST90002340	3	170727218	0.003265	521594	0.0851746	Monocyte count || id:ebi-a-GCST90002340	Monocyte count	Monocyte count || ||	TRUE	igd	3	170727218	0.00334924	1.39991e-13	441016	ieu-b-111	|| id:ieu-b-111	TRUE	reported	igd	2	TRUE	NA	NA	0.000124137	441016	5.68032e-06	521594	TRUE	1.85509e-05
9	rs10750766	A	C	A	C	0.0193855	-0.012099	0.709959	0.708577	FALSE	FALSE	FALSE	ebi-a-GCST90002340	11	65473798	0.002074	521594	5.57006e-09	Monocyte count || id:ebi-a-GCST90002340	Monocyte count	Monocyte count || ||	TRUE	igd	11	65473798	0.00218742	7.8001e-19	441016	ieu-b-111	|| id:ieu-b-111	TRUE	reported	igd	2	TRUE	NA	NA	0.000178057	441016	6.52412e-05	521594	TRUE	0.0100289
10	rs10752651	T	C	T	C	0.0156278	-0.003213	0.538675	0.538341	FALSE	FALSE	FALSE	ebi-a-GCST90002340	9	92201811	0.001884	521594	0.088111	Monocyte count || id:ebi-a-GCST90002340	Monocyte count	Monocyte count || ||	TRUE	igd	9	92201811	0.00200518	6.4998e-15	441016	ieu-b-111	|| id:ieu-b-111	TRUE	reported	igd	2	TRUE	NA	NA	0.000137714	441016	5.57605e-06	521594	TRUE	4.5936e-06
11	rs10772997	A	C	A	C	0.015169	-0.000789	0.75244	0.751203	FALSE	FALSE	FALSE	ebi-a-GCST90002340	12	123719880	0.002169	521594	0.716226	Monocyte count || id:ebi-a-GCST90002340	Monocyte count	Monocyte count || ||	TRUE	igd	12	123719880	0.00230773	4.90004e-11	441016	ieu-b-111	|| id:ieu-b-111	TRUE	reported	igd	2	TRUE	NA	NA	9.796e-05	441016	2.5369e-07	521594	TRUE	4.38545e-06
12	rs10773049	C	T	C	T	-0.0290398	-0.005214	0.39535	0.396015	FALSE	FALSE	FALSE	ebi-a-GCST90002340	12	124506631	0.001913	521594	0.00645298	Monocyte count || id:ebi-a-GCST90002340	Monocyte count	Monocyte count || ||	TRUE	igd	12	124506631	0.00203691	4.10015e-46	441016	ieu-b-111	|| id:ieu-b-111	TRUE	reported	igd	2	TRUE	NA	NA	0.000460671	441016	1.42421e-05	521594	TRUE	5.20066e-18
13	rs1077835	G	A	G	A	0.0473668	-0.000571	0.220459	0.219777	FALSE	FALSE	FALSE	ebi-a-GCST90002340	15	58723426	0.002263	521594	0.800868	Monocyte count || id:ebi-a-GCST90002340	Monocyte count	Monocyte count || ||	TRUE	igd	15	58723426	0.00240452	2.19989e-86	441016	ieu-b-111	|| id:ieu-b-111	TRUE	reported	igd	2	TRUE	NA	NA	0.000879138	441016	1.2206e-07	521594	TRUE	1.46903e-46
14	rs10822163	G	C	G	C	-0.0321674	-0.005087	0.473369	0.474491	FALSE	TRUE	TRUE	ebi-a-GCST90002340	10	65124098	0.001872	521594	0.00660298	Monocyte count || id:ebi-a-GCST90002340	Monocyte count	Monocyte count || ||	TRUE	igd	10	65124098	0.00199059	9.70063e-59	441016	ieu-b-111	|| id:ieu-b-111	TRUE	reported	igd	2	FALSE	NA	NA	0.000591778	441016	1.41571e-05	521594	TRUE	8.75026e-24
15	rs10899490	T	C	T	C	-0.0170082	0.010393	0.161369	0.161971	FALSE	FALSE	FALSE	ebi-a-GCST90002340	11	78105879	0.002308	521594	6.80002e-06	Monocyte count || id:ebi-a-GCST90002340	Monocyte count	Monocyte count || ||	TRUE	igd	11	78105879	0.00269347	2.69998e-10	441016	ieu-b-111	|| id:ieu-b-111	TRUE	reported	igd	2	TRUE	NA	NA	9.04067e-05	441016	3.88743e-05	521594	TRUE	0.109547
16	rs11000468	T	C	T	C	-0.0148544	-0.004342	0.255269	0.258348	FALSE	FALSE	FALSE	ebi-a-GCST90002340	10	74711376	0.002191	521594	0.0475018	Monocyte count || id:ebi-a-GCST90002340	Monocyte count	Monocyte count || ||	TRUE	igd	10	74711376	0.00231748	1.5e-10	441016	ieu-b-111	|| id:ieu-b-111	TRUE	reported	igd	2	TRUE	NA	NA	9.31505e-05	441016	7.52941e-06	521594	TRUE	0.000733356
17	rs11030107	G	A	G	A	0.0160418	-0.006008	0.260757	0.259085	FALSE	FALSE	FALSE	ebi-a-GCST90002340	11	27694835	0.002133	521594	0.00487405	Monocyte count || id:ebi-a-GCST90002340	Monocyte count	Monocyte count || ||	TRUE	igd	11	27694835	0.00225693	1.20005e-12	441016	ieu-b-111	|| id:ieu-b-111	TRUE	reported	igd	2	TRUE	NA	NA	0.000114543	441016	1.52104e-05	521594	TRUE	0.000882649
18	rs11078597	C	T	C	T	0.0191708	-0.006465	0.186613	0.186267	FALSE	FALSE	FALSE	ebi-a-GCST90002340	17	1618363	0.002502	521594	0.00978003	Monocyte count || id:ebi-a-GCST90002340	Monocyte count	Monocyte count || ||	TRUE	igd	17	1618363	0.0025513	5.70033e-14	441016	ieu-b-111	|| id:ieu-b-111	TRUE	reported	igd	2	TRUE	NA	NA	0.000128012	441016	1.28005e-05	521594	TRUE	0.000155501
19	rs11100083	C	T	C	T	-0.0160248	0.003987	0.226214	0.226565	FALSE	FALSE	FALSE	ebi-a-GCST90002340	4	157682598	0.002234	521594	0.0743447	Monocyte count || id:ebi-a-GCST90002340	Monocyte count	Monocyte count || ||	TRUE	igd	4	157682598	0.00237585	1.50003e-11	441016	ieu-b-111	|| id:ieu-b-111	TRUE	reported	igd	2	TRUE	NA	NA	0.000103145	441016	6.1065e-06	521594	TRUE	0.000172054
20	rs11118310	T	A	T	A	0.0193178	0.00072	0.593476	0.595474	FALSE	TRUE	FALSE	ebi-a-GCST90002340	1	219637671	0.001898	521594	0.704412	Monocyte count || id:ebi-a-GCST90002340	Monocyte count	Monocyte count || ||	TRUE	igd	1	219637671	0.00202011	1.10002e-21	441016	ieu-b-111	|| id:ieu-b-111	TRUE	reported	igd	2	TRUE	NA	NA	0.000207311	441016	2.75894e-07	521594	TRUE	1.18366e-11
21	rs11122450	G	T	G	T	-0.0481745	-0.004446	0.611733	0.611133	FALSE	FALSE	FALSE	ebi-a-GCST90002340	1	230301811	0.001909	521594	0.0199031	Monocyte count || id:ebi-a-GCST90002340	Monocyte count	Monocyte count || ||	TRUE	igd	1	230301811	0.0020373	1.30017e-123	441016	ieu-b-111	|| id:ieu-b-111	TRUE	reported	igd	2	TRUE	NA	NA	0.00126626	441016	1.0399e-05	521594	TRUE	2.05603e-56
22	rs11185542	C	G	C	G	-0.0126395	0.006681	0.727914	0.727921	FALSE	TRUE	FALSE	ebi-a-GCST90002340	3	196187927	0.002107	521594	0.00152402	Monocyte count || id:ebi-a-GCST90002340	Monocyte count	Monocyte count || ||	TRUE	igd	3	196187927	0.00223848	1.6e-08	441016	ieu-b-111	|| id:ieu-b-111	TRUE	reported	igd	2	TRUE	NA	NA	7.22886e-05	441016	1.92759e-05	521594	TRUE	0.0444188
23	rs111868034	T	A	T	A	-0.0156894	0.007413	0.193002	0.192322	FALSE	TRUE	FALSE	ebi-a-GCST90002340	19	48462538	0.002521	521594	0.00329299	Monocyte count || id:ebi-a-GCST90002340	Monocyte count	Monocyte count || ||	TRUE	igd	19	48462538	0.00258938	1.40001e-09	441016	ieu-b-111	|| id:ieu-b-111	TRUE	reported	igd	2	TRUE	NA	NA	8.32401e-05	441016	1.65769e-05	521594	TRUE	0.0135191
24	rs11206374	A	G	A	G	0.0250232	0.000676	0.224815	0.225703	FALSE	FALSE	FALSE	ebi-a-GCST90002340	1	40048009	0.002228	521594	0.761602	Monocyte count || id:ebi-a-GCST90002340	Monocyte count	Monocyte count || ||	TRUE	igd	1	40048009	0.00237577	6.09958e-26	441016	ieu-b-111	|| id:ieu-b-111	TRUE	reported	igd	2	TRUE	NA	NA	0.000251487	441016	1.76495e-07	521594	TRUE	4.43779e-14
25	rs112259268	A	C	A	C	0.139849	-0.017837	0.028291	0.02833	FALSE	FALSE	FALSE	ebi-a-GCST90002340	17	41874745	0.005683	521594	0.00170498	Monocyte count || id:ebi-a-GCST90002340	Monocyte count	Monocyte count || ||	TRUE	igd	17	41874745	0.00601368	1.30017e-119	441016	ieu-b-111	|| id:ieu-b-111	TRUE	reported	igd	2	TRUE	NA	NA	0.00122477	441016	1.88864e-05	521594	TRUE	8.49295e-51
26	rs11240358	A	G	A	G	0.0135651	0.004855	0.394026	0.3938	FALSE	FALSE	FALSE	ebi-a-GCST90002340	1	205070573	0.001911	521594	0.011065	Monocyte count || id:ebi-a-GCST90002340	Monocyte count	Monocyte count || ||	TRUE	igd	1	205070573	0.00202953	2.29985e-11	441016	ieu-b-111	|| id:ieu-b-111	TRUE	reported	igd	2	TRUE	NA	NA	0.000101288	441016	1.23743e-05	521594	TRUE	0.00137263
27	rs112424890	T	C	T	C	0.0173492	0.007919	0.17783	0.175383	FALSE	FALSE	FALSE	ebi-a-GCST90002340	5	140933792	0.002468	521594	0.00133999	Monocyte count || id:ebi-a-GCST90002340	Monocyte count	Monocyte count || ||	TRUE	igd	5	140933792	0.00260459	2.70023e-11	441016	ieu-b-111	|| id:ieu-b-111	TRUE	reported	igd	2	TRUE	NA	NA	0.000100597	441016	1.97384e-05	521594	TRUE	0.00630842
28	rs1133400	G	A	G	A	0.0137462	0.001841	0.219923	0.219353	FALSE	FALSE	FALSE	ebi-a-GCST90002340	10	134459388	0.002355	521594	0.434369	Monocyte count || id:ebi-a-GCST90002340	Monocyte count	Monocyte count || ||	TRUE	igd	10	134459388	0.00239759	9.80009e-09	441016	ieu-b-111	|| id:ieu-b-111	TRUE	reported	igd	2	TRUE	NA	NA	7.45299e-05	441016	1.17164e-06	521594	TRUE	0.000223229
29	rs113344423	A	G	A	G	0.0434468	-0.000128	0.060177	0.062573	FALSE	FALSE	FALSE	ebi-a-GCST90002340	10	95316037	0.003968	521594	0.974181	Monocyte count || id:ebi-a-GCST90002340	Monocyte count	Monocyte count || ||	TRUE	igd	10	95316037	0.00428926	4.10015e-24	441016	ieu-b-111	|| id:ieu-b-111	TRUE	reported	igd	2	TRUE	NA	NA	0.000232593	441016	1.99501e-09	521594	TRUE	1.0532e-13
30	rs114165349	C	G	C	G	0.0818126	-0.003117	0.023157	0.023225	FALSE	TRUE	FALSE	ebi-a-GCST90002340	1	27021913	0.006284	521594	0.619868	Monocyte count || id:ebi-a-GCST90002340	Monocyte count	Monocyte count || ||	TRUE	igd	1	27021913	0.00663594	6.29941e-35	441016	ieu-b-111	|| id:ieu-b-111	TRUE	reported	igd	2	TRUE	NA	NA	0.000344535	441016	4.71705e-07	521594	TRUE	2.3521e-18
31	rs11631544	C	T	C	T	-0.0176599	-0.002937	0.249775	0.248341	FALSE	FALSE	FALSE	ebi-a-GCST90002340	15	64098557	0.002182	521594	0.178297	Monocyte count || id:ebi-a-GCST90002340	Monocyte count	Monocyte count || ||	TRUE	igd	15	64098557	0.00230541	1.9002e-14	441016	ieu-b-111	|| id:ieu-b-111	TRUE	reported	igd	2	TRUE	NA	NA	0.000133036	441016	3.47349e-06	521594	TRUE	2.27266e-06
32	rs11664106	T	A	T	A	-0.0125831	0.000132	0.374102	0.37131	FALSE	TRUE	FALSE	ebi-a-GCST90002340	18	2846812	0.002032	521594	0.948309	Monocyte count || id:ebi-a-GCST90002340	Monocyte count	Monocyte count || ||	TRUE	igd	18	2846812	0.00210816	2.39999e-09	441016	ieu-b-111	|| id:ieu-b-111	TRUE	reported	igd	2	TRUE	NA	NA	8.07757e-05	441016	8.09039e-09	521594	TRUE	1.36377e-05
33	rs116843064	A	G	A	G	-0.226505	0.029701	0.019327	0.019593	FALSE	FALSE	FALSE	ebi-a-GCST90002340	19	8429323	0.007052	521594	2.56e-05	Monocyte count || id:ebi-a-GCST90002340	Monocyte count	Monocyte count || ||	TRUE	igd	19	8429323	0.00721009	1e-200	441016	ieu-b-111	|| id:ieu-b-111	TRUE	reported	igd	2	TRUE	NA	NA	0.00223281	441016	3.40073e-05	521594	TRUE	2.59658e-91
34	rs117031727	T	A	T	A	-0.0112575	-0.006501	0.572717	0.573186	FALSE	TRUE	TRUE	ebi-a-GCST90002340	9	13712992	0.001966	521594	0.000952007	Monocyte count || id:ebi-a-GCST90002340	Monocyte count	Monocyte count || ||	TRUE	igd	9	13712992	0.00203259	3.09999e-08	441016	ieu-b-111	|| id:ieu-b-111	TRUE	reported	igd	2	FALSE	NA	NA	6.95507e-05	441016	2.0963e-05	521594	TRUE	0.0659606
35	rs117233107	A	G	A	G	-0.0732317	-0.024212	0.015176	0.015623	FALSE	FALSE	FALSE	ebi-a-GCST90002340	12	4328521	0.008114	521594	0.002857	Monocyte count || id:ebi-a-GCST90002340	Monocyte count	Monocyte count || ||	TRUE	igd	12	4328521	0.0086122	1.80011e-17	441016	ieu-b-111	|| id:ieu-b-111	TRUE	reported	igd	2	TRUE	NA	NA	0.000163925	441016	1.70708e-05	521594	TRUE	2.24131e-05
36	rs117291242	T	C	T	C	0.0297851	-0.01625	0.036536	0.036495	FALSE	FALSE	FALSE	ebi-a-GCST90002340	11	380315	0.005234	521594	0.00191201	Monocyte count || id:ebi-a-GCST90002340	Monocyte count	Monocyte count || ||	TRUE	igd	11	380315	0.00528225	1.7e-08	441016	ieu-b-111	|| id:ieu-b-111	TRUE	reported	igd	2	TRUE	NA	NA	7.20903e-05	441016	1.84799e-05	521594	TRUE	0.0404434
37	rs11777730	C	T	C	T	-0.0163342	0.002523	0.676326	0.675841	FALSE	FALSE	FALSE	ebi-a-GCST90002340	8	18211861	0.00208	521594	0.225279	Monocyte count || id:ebi-a-GCST90002340	Monocyte count	Monocyte count || ||	TRUE	igd	8	18211861	0.00211925	1.29987e-14	441016	ieu-b-111	|| id:ieu-b-111	TRUE	reported	igd	2	TRUE	NA	NA	0.000134685	441016	2.82082e-06	521594	TRUE	1.21964e-06
38	rs11858279	C	T	C	T	0.0228168	0.000954	0.305059	0.304643	FALSE	FALSE	FALSE	ebi-a-GCST90002340	15	58712973	0.00205	521594	0.641766	Monocyte count || id:ebi-a-GCST90002340	Monocyte count	Monocyte count || ||	TRUE	igd	15	58712973	0.00216887	7.00003e-26	441016	ieu-b-111	|| id:ieu-b-111	TRUE	reported	igd	2	TRUE	NA	NA	0.000250889	441016	4.15201e-07	521594	TRUE	1.09732e-13
39	rs11904650	G	A	G	A	0.0410641	-0.001151	0.020999	0.02136	FALSE	FALSE	FALSE	ebi-a-GCST90002340	2	119745127	0.006518	521594	0.859847	Monocyte count || id:ebi-a-GCST90002340	Monocyte count	Monocyte count || ||	TRUE	igd	2	119745127	0.00692419	2.99999e-09	441016	ieu-b-111	|| id:ieu-b-111	TRUE	reported	igd	2	TRUE	NA	NA	7.97443e-05	441016	5.97848e-08	521594	TRUE	2.17702e-05
40	rs12016920	C	T	C	T	-0.0217899	0.002701	0.195527	0.195331	FALSE	FALSE	FALSE	ebi-a-GCST90002340	13	114639025	0.002472	521594	0.274558	Monocyte count || id:ebi-a-GCST90002340	Monocyte count	Monocyte count || ||	TRUE	igd	13	114639025	0.00252524	6.20012e-18	441016	ieu-b-111	|| id:ieu-b-111	TRUE	reported	igd	2	TRUE	NA	NA	0.000168803	441016	2.28887e-06	521594	TRUE	1.99998e-08
41	rs12066120	C	T	C	T	-0.0115192	0.002492	0.578966	0.579185	FALSE	FALSE	FALSE	ebi-a-GCST90002340	1	230418774	0.001902	521594	0.19014	Monocyte count || id:ebi-a-GCST90002340	Monocyte count	Monocyte count || ||	TRUE	igd	1	230418774	0.00201656	1.09999e-08	441016	ieu-b-111	|| id:ieu-b-111	TRUE	reported	igd	2	TRUE	NA	NA	7.3984e-05	441016	3.29111e-06	521594	TRUE	0.000906694
42	rs12185242	C	A	C	A	0.0175265	0.006526	0.454836	0.456808	FALSE	FALSE	FALSE	ebi-a-GCST90002340	17	47407071	0.001881	521594	0.000526005	Monocyte count || id:ebi-a-GCST90002340	Monocyte count	Monocyte count || ||	TRUE	igd	17	47407071	0.00199898	1.80011e-18	441016	ieu-b-111	|| id:ieu-b-111	TRUE	reported	igd	2	TRUE	NA	NA	0.000174279	441016	2.30768e-05	521594	TRUE	4.035e-05
43	rs12424054	A	G	A	G	0.0191212	0.00769	0.232437	0.231758	FALSE	FALSE	FALSE	ebi-a-GCST90002340	12	107186747	0.002215	521594	0.000521003	Monocyte count || id:ebi-a-GCST90002340	Monocyte count	Monocyte count || ||	TRUE	igd	12	107186747	0.00235346	4.49987e-16	441016	ieu-b-111	|| id:ieu-b-111	TRUE	reported	igd	2	TRUE	NA	NA	0.000149658	441016	2.31081e-05	521594	TRUE	0.00028277
44	rs12446515	T	C	T	C	-0.0334207	-0.008772	0.322889	0.321678	FALSE	FALSE	FALSE	ebi-a-GCST90002340	16	56987015	0.00201	521594	1.29e-05	Monocyte count || id:ebi-a-GCST90002340	Monocyte count	Monocyte count || ||	TRUE	igd	16	56987015	0.00213589	3.50026e-55	441016	ieu-b-111	|| id:ieu-b-111	TRUE	reported	igd	2	TRUE	NA	NA	0.000554856	441016	3.65139e-05	521594	TRUE	1.09963e-17
45	rs12504746	T	C	T	C	-0.0152674	0.000621	0.192857	0.192918	FALSE	FALSE	FALSE	ebi-a-GCST90002340	4	39646631	0.002377	521594	0.793891	Monocyte count || id:ebi-a-GCST90002340	Monocyte count	Monocyte count || ||	TRUE	igd	4	39646631	0.00252148	1.40001e-09	441016	ieu-b-111	|| id:ieu-b-111	TRUE	reported	igd	2	TRUE	NA	NA	8.31248e-05	441016	1.30856e-07	521594	TRUE	1.86739e-05
46	rs12546096	G	A	G	A	0.0278972	0.001036	0.252369	0.252498	FALSE	FALSE	FALSE	ebi-a-GCST90002340	8	126628841	0.002191	521594	0.636392	Monocyte count || id:ebi-a-GCST90002340	Monocyte count	Monocyte count || ||	TRUE	igd	8	126628841	0.00230982	1.39991e-33	441016	ieu-b-111	|| id:ieu-b-111	TRUE	reported	igd	2	TRUE	NA	NA	0.00033065	441016	4.28651e-07	521594	TRUE	1.03577e-17
47	rs12610709	A	G	A	G	0.0223871	-0.000746	0.171086	0.169866	FALSE	FALSE	FALSE	ebi-a-GCST90002340	19	56102362	0.002526	521594	0.767703	Monocyte count || id:ebi-a-GCST90002340	Monocyte count	Monocyte count || ||	TRUE	igd	19	56102362	0.00264596	2.70023e-17	441016	ieu-b-111	|| id:ieu-b-111	TRUE	reported	igd	2	TRUE	NA	NA	0.000162295	441016	1.67217e-07	521594	TRUE	1.6597e-09
48	rs12880341	C	T	C	T	0.0209696	-0.001655	0.159023	0.159699	FALSE	FALSE	FALSE	ebi-a-GCST90002340	14	64236191	0.002656	521594	0.533183	Monocyte count || id:ebi-a-GCST90002340	Monocyte count	Monocyte count || ||	TRUE	igd	14	64236191	0.00273647	1.80011e-14	441016	ieu-b-111	|| id:ieu-b-111	TRUE	reported	igd	2	TRUE	NA	NA	0.000133134	441016	7.44404e-07	521594	TRUE	1.79987e-07
49	rs12902047	C	A	C	A	-0.0129253	0.003706	0.313907	0.313621	FALSE	FALSE	FALSE	ebi-a-GCST90002340	15	41915522	0.002024	521594	0.0670903	Monocyte count || id:ebi-a-GCST90002340	Monocyte count	Monocyte count || ||	TRUE	igd	15	41915522	0.00214533	1.7e-09	441016	ieu-b-111	|| id:ieu-b-111	TRUE	reported	igd	2	TRUE	NA	NA	8.2301e-05	441016	6.42771e-06	521594	TRUE	0.0013958
50	rs12926107	G	A	G	A	0.0126364	-0.000717	0.454903	0.451926	FALSE	FALSE	FALSE	ebi-a-GCST90002340	16	88004092	0.00188	521594	0.702959	Monocyte count || id:ebi-a-GCST90002340	Monocyte count	Monocyte count || ||	TRUE	igd	16	88004092	0.0020014	2.69998e-10	441016	ieu-b-111	|| id:ieu-b-111	TRUE	reported	igd	2	TRUE	NA	NA	9.03831e-05	441016	2.78863e-07	521594	TRUE	1.13663e-05
51	rs12928099	A	C	A	C	-0.0282116	0.001012	0.296442	0.295408	FALSE	FALSE	FALSE	ebi-a-GCST90002340	16	15150505	0.002051	521594	0.621895	Monocyte count || id:ebi-a-GCST90002340	Monocyte count	Monocyte count || ||	TRUE	igd	16	15150505	0.00218133	2.90001e-38	441016	ieu-b-111	|| id:ieu-b-111	TRUE	reported	igd	2	TRUE	NA	NA	0.000379137	441016	4.66765e-07	521594	TRUE	4.09075e-20
52	rs13021393	T	A	T	A	0.0122747	0.00586	0.516226	0.515027	FALSE	TRUE	TRUE	ebi-a-GCST90002340	2	37059462	0.001885	521594	0.001882	Monocyte count || id:ebi-a-GCST90002340	Monocyte count	Monocyte count || ||	TRUE	igd	2	37059462	0.00199739	8e-10	441016	ieu-b-111	|| id:ieu-b-111	TRUE	reported	igd	2	FALSE	NA	NA	8.56262e-05	441016	1.85282e-05	521594	TRUE	0.0155467
53	rs13066793	G	A	G	A	-0.0224583	-0.017624	0.090095	0.089918	FALSE	FALSE	FALSE	ebi-a-GCST90002340	3	87037543	0.003278	521594	7.74997e-08	Monocyte count || id:ebi-a-GCST90002340	Monocyte count	Monocyte count || ||	TRUE	igd	3	87037543	0.00347278	1e-10	441016	ieu-b-111	|| id:ieu-b-111	TRUE	reported	igd	2	TRUE	NA	NA	9.48212e-05	441016	5.54161e-05	521594	TRUE	0.262203
54	rs13101504	G	T	G	T	0.0195598	0.003825	0.412851	0.409081	FALSE	FALSE	FALSE	ebi-a-GCST90002340	4	69446344	0.002369	521594	0.106346	Monocyte count || id:ebi-a-GCST90002340	Monocyte count	Monocyte count || ||	TRUE	igd	4	69446344	0.00240753	4.49987e-16	441016	ieu-b-111	|| id:ieu-b-111	TRUE	reported	igd	2	TRUE	NA	NA	0.000149647	441016	4.99804e-06	521594	TRUE	1.02162e-06
55	rs13107325	T	C	T	C	0.0300749	-0.01492	0.074905	0.074613	FALSE	FALSE	FALSE	ebi-a-GCST90002340	4	103188709	0.003571	521594	2.98003e-05	Monocyte count || id:ebi-a-GCST90002340	Monocyte count	Monocyte count || ||	TRUE	igd	4	103188709	0.00377743	1.69981e-15	441016	ieu-b-111	|| id:ieu-b-111	TRUE	reported	igd	2	TRUE	NA	NA	0.000143715	441016	3.34667e-05	521594	TRUE	0.00242493
56	rs13108218	G	A	G	A	-0.0305169	0.007028	0.614859	0.614791	FALSE	FALSE	FALSE	ebi-a-GCST90002340	4	3443931	0.00202	521594	0.000505999	Monocyte count || id:ebi-a-GCST90002340	Monocyte count	Monocyte count || ||	TRUE	igd	4	3443931	0.00205811	9.70063e-50	441016	ieu-b-111	|| id:ieu-b-111	TRUE	reported	igd	2	TRUE	NA	NA	0.000498282	441016	2.3207e-05	521594	TRUE	1.13979e-17
57	rs13118477	A	G	A	G	0.0149897	0.007224	0.392654	0.395668	FALSE	FALSE	FALSE	ebi-a-GCST90002340	4	89704367	0.001928	521594	0.000179999	Monocyte count || id:ebi-a-GCST90002340	Monocyte count	Monocyte count || ||	TRUE	igd	4	89704367	0.00203847	1.9002e-13	441016	ieu-b-111	|| id:ieu-b-111	TRUE	reported	igd	2	TRUE	NA	NA	0.000122595	441016	2.69153e-05	521594	TRUE	0.0040191
58	rs1316753	C	G	C	G	-0.0145732	-0.002932	0.394062	0.394216	FALSE	TRUE	FALSE	ebi-a-GCST90002340	5	78531337	0.001915	521594	0.12576	Monocyte count || id:ebi-a-GCST90002340	Monocyte count	Monocyte count || ||	TRUE	igd	5	78531337	0.00202974	7.00003e-13	441016	ieu-b-111	|| id:ieu-b-111	TRUE	reported	igd	2	TRUE	NA	NA	0.000116876	441016	4.49425e-06	521594	TRUE	2.15019e-05
59	rs13269725	G	A	G	A	0.0349878	0.003156	0.078416	0.077675	FALSE	FALSE	FALSE	ebi-a-GCST90002340	8	72459889	0.00349	521594	0.365866	Monocyte count || id:ebi-a-GCST90002340	Monocyte count	Monocyte count || ||	TRUE	igd	8	72459889	0.0036804	1.99986e-21	441016	ieu-b-111	|| id:ieu-b-111	TRUE	reported	igd	2	TRUE	NA	NA	0.000204881	441016	1.5678e-06	521594	TRUE	1.70852e-10
60	rs13389219	T	C	T	C	-0.0376242	-0.004381	0.392551	0.392847	FALSE	FALSE	FALSE	ebi-a-GCST90002340	2	165528876	0.001905	521594	0.0214561	Monocyte count || id:ebi-a-GCST90002340	Monocyte count	Monocyte count || ||	TRUE	igd	2	165528876	0.00202704	6.59933e-77	441016	ieu-b-111	|| id:ieu-b-111	TRUE	reported	igd	2	TRUE	NA	NA	0.000780582	441016	1.01396e-05	521594	TRUE	9.98521e-34
61	rs1347188	G	A	G	A	0.0139021	-0.003277	0.245797	0.246099	FALSE	FALSE	FALSE	ebi-a-GCST90002340	4	124743259	0.002178	521594	0.132326	Monocyte count || id:ebi-a-GCST90002340	Monocyte count	Monocyte count || ||	TRUE	igd	4	124743259	0.00231385	1.89998e-09	441016	ieu-b-111	|| id:ieu-b-111	TRUE	reported	igd	2	TRUE	NA	NA	8.18469e-05	441016	4.34015e-06	521594	TRUE	0.000663531
62	rs138191773	A	G	A	G	-0.0471717	-0.018479	0.017021	0.017198	FALSE	FALSE	FALSE	ebi-a-GCST90002340	6	72522321	0.007481	521594	0.0135291	Monocyte count || id:ebi-a-GCST90002340	Monocyte count	Monocyte count || ||	TRUE	igd	6	72522321	0.00791884	2.59998e-09	441016	ieu-b-111	|| id:ieu-b-111	TRUE	reported	igd	2	TRUE	NA	NA	8.04549e-05	441016	1.16977e-05	521594	TRUE	0.0066694
63	rs139386986	T	C	T	C	-0.0216903	-0.008155	0.092129	0.09287	FALSE	FALSE	FALSE	ebi-a-GCST90002340	12	34821442	0.003598	521594	0.0234542	Monocyte count || id:ebi-a-GCST90002340	Monocyte count	Monocyte count || ||	TRUE	igd	12	34821442	0.0035608	1.09999e-09	441016	ieu-b-111	|| id:ieu-b-111	TRUE	reported	igd	2	TRUE	NA	NA	8.41293e-05	441016	9.84896e-06	521594	TRUE	0.00318051
64	rs139974673	C	T	C	T	0.143073	-0.019387	0.026131	0.026042	FALSE	FALSE	FALSE	ebi-a-GCST90002340	15	44027885	0.00593	521594	0.001084	Monocyte count || id:ebi-a-GCST90002340	Monocyte count	Monocyte count || ||	TRUE	igd	15	44027885	0.00623867	2.19786e-116	441016	ieu-b-111	|| id:ieu-b-111	TRUE	reported	igd	2	TRUE	NA	NA	0.00119114	441016	2.04914e-05	521594	TRUE	1.07864e-48
65	rs140107293	G	A	G	A	-0.0227003	-0.00077	0.154707	0.154313	FALSE	FALSE	FALSE	ebi-a-GCST90002340	10	5267191	0.00259	521594	0.766336	Monocyte count || id:ebi-a-GCST90002340	Monocyte count	Monocyte count || ||	TRUE	igd	10	5267191	0.00275296	1.59993e-16	441016	ieu-b-111	|| id:ieu-b-111	TRUE	reported	igd	2	TRUE	NA	NA	0.00015415	441016	1.69454e-07	521594	TRUE	4.40056e-09
66	rs140288	A	G	A	G	-0.0132623	0.007769	0.566711	0.565951	FALSE	FALSE	FALSE	ebi-a-GCST90002340	22	24335977	0.001896	521594	4.20998e-05	Monocyte count || id:ebi-a-GCST90002340	Monocyte count	Monocyte count || ||	TRUE	igd	22	24335977	0.00200841	4.00037e-11	441016	ieu-b-111	|| id:ieu-b-111	TRUE	reported	igd	2	TRUE	NA	NA	9.88639e-05	441016	3.21891e-05	521594	TRUE	0.0368675
67	rs142506450	G	C	G	C	-0.0189064	-0.006045	0.479799	0.478245	FALSE	TRUE	TRUE	ebi-a-GCST90002340	2	219632722	0.001929	521594	0.001738	Monocyte count || id:ebi-a-GCST90002340	Monocyte count	Monocyte count || ||	TRUE	igd	2	219632722	0.00199184	2.29985e-21	441016	ieu-b-111	|| id:ieu-b-111	TRUE	reported	igd	2	FALSE	NA	NA	0.000204253	441016	1.88273e-05	521594	TRUE	1.14042e-06
68	rs143076454	A	G	A	G	0.0403999	0.006908	0.018647	0.018601	FALSE	FALSE	FALSE	ebi-a-GCST90002340	16	921179	0.00723	521594	0.339308	Monocyte count || id:ebi-a-GCST90002340	Monocyte count	Monocyte count || ||	TRUE	igd	16	921179	0.00735364	3.89996e-08	441016	ieu-b-111	|| id:ieu-b-111	TRUE	reported	igd	2	TRUE	NA	NA	6.84343e-05	441016	1.75024e-06	521594	TRUE	0.00068053
69	rs148827772	G	A	G	A	0.0465516	0.006693	0.022544	0.023326	FALSE	FALSE	FALSE	ebi-a-GCST90002340	4	110766064	0.006734	521594	0.320256	Monocyte count || id:ebi-a-GCST90002340	Monocyte count	Monocyte count || ||	TRUE	igd	4	110766064	0.00710636	5.70033e-11	441016	ieu-b-111	|| id:ieu-b-111	TRUE	reported	igd	2	TRUE	NA	NA	9.72927e-05	441016	1.89393e-06	521594	TRUE	3.33655e-05
70	rs149142833	T	C	T	C	0.0169358	-0.003009	0.156359	0.153247	FALSE	FALSE	FALSE	ebi-a-GCST90002340	20	32188142	0.002646	521594	0.255381	Monocyte count || id:ebi-a-GCST90002340	Monocyte count	Monocyte count || ||	TRUE	igd	20	32188142	0.00276509	9.09997e-10	441016	ieu-b-111	|| id:ieu-b-111	TRUE	reported	igd	2	TRUE	NA	NA	8.50557e-05	441016	2.47932e-06	521594	TRUE	0.000184925
71	rs149778057	C	A	C	A	-0.0157568	-0.002777	0.32832	0.326895	FALSE	FALSE	FALSE	ebi-a-GCST90002340	13	31007805	0.002169	521594	0.20045	Monocyte count || id:ebi-a-GCST90002340	Monocyte count	Monocyte count || ||	TRUE	igd	13	31007805	0.0022259	1.50003e-12	441016	ieu-b-111	|| id:ieu-b-111	TRUE	reported	igd	2	TRUE	NA	NA	0.000113612	441016	3.14268e-06	521594	TRUE	1.39856e-05
72	rs151235402	T	C	T	C	0.0521833	0.016662	0.015827	0.015799	FALSE	FALSE	FALSE	ebi-a-GCST90002340	20	569164	0.007748	521594	0.0315377	Monocyte count || id:ebi-a-GCST90002340	Monocyte count	Monocyte count || ||	TRUE	igd	20	569164	0.00815144	1.5e-10	441016	ieu-b-111	|| id:ieu-b-111	TRUE	reported	igd	2	TRUE	NA	NA	9.29184e-05	441016	8.86626e-06	521594	TRUE	0.00112718
73	rs1567353	G	C	G	C	0.0148202	0.002356	0.307644	0.307757	FALSE	TRUE	FALSE	ebi-a-GCST90002340	9	1033773	0.001501	521594	0.116432	Monocyte count || id:ebi-a-GCST90002340	Monocyte count	Monocyte count || ||	TRUE	igd	9	1033773	0.00216358	7.39946e-12	441016	ieu-b-111	|| id:ieu-b-111	TRUE	reported	igd	2	TRUE	NA	NA	0.000106381	441016	4.72342e-06	521594	TRUE	6.89987e-05
74	rs1574078	G	A	G	A	-0.0131687	0.002734	0.588104	0.587114	FALSE	FALSE	FALSE	ebi-a-GCST90002340	18	19909367	0.001916	521594	0.153638	Monocyte count || id:ebi-a-GCST90002340	Monocyte count	Monocyte count || ||	TRUE	igd	18	19909367	0.00202931	8.60003e-11	441016	ieu-b-111	|| id:ieu-b-111	TRUE	reported	igd	2	TRUE	NA	NA	9.54762e-05	441016	3.90367e-06	521594	TRUE	0.000138481
75	rs17326656	T	G	T	G	0.0174394	0.00445	0.238472	0.237926	FALSE	FALSE	FALSE	ebi-a-GCST90002340	2	48962291	0.002196	521594	0.0427415	Monocyte count || id:ebi-a-GCST90002340	Monocyte count	Monocyte count || ||	TRUE	igd	2	48962291	0.00233365	7.8001e-14	441016	ieu-b-111	|| id:ieu-b-111	TRUE	reported	igd	2	TRUE	NA	NA	0.000126615	441016	7.87265e-06	521594	TRUE	3.64003e-05
76	rs174566	G	A	G	A	0.0485019	0.005229	0.34974	0.349457	FALSE	FALSE	FALSE	ebi-a-GCST90002340	11	61592362	0.001967	521594	0.00787807	Monocyte count || id:ebi-a-GCST90002340	Monocyte count	Monocyte count || ||	TRUE	igd	11	61592362	0.00207982	2.79898e-120	441016	ieu-b-111	|| id:ieu-b-111	TRUE	reported	igd	2	TRUE	NA	NA	0.00123162	441016	1.35485e-05	521594	TRUE	2.88463e-53
77	rs17585887	C	T	C	T	-0.0285849	-0.001146	0.591074	0.590547	FALSE	FALSE	FALSE	ebi-a-GCST90002340	6	139835498	0.001895	521594	0.545484	Monocyte count || id:ebi-a-GCST90002340	Monocyte count	Monocyte count || ||	TRUE	igd	6	139835498	0.00201656	1.29987e-45	441016	ieu-b-111	|| id:ieu-b-111	TRUE	reported	igd	2	TRUE	NA	NA	0.000455408	441016	7.01164e-07	521594	TRUE	1.19267e-23
78	rs1760801	A	G	A	G	-0.0202981	-0.001572	0.295768	0.294953	FALSE	FALSE	FALSE	ebi-a-GCST90002340	1	154259650	0.002111	521594	0.45663	Monocyte count || id:ebi-a-GCST90002340	Monocyte count	Monocyte count || ||	TRUE	igd	1	154259650	0.00218442	1.50003e-20	441016	ieu-b-111	|| id:ieu-b-111	TRUE	reported	igd	2	TRUE	NA	NA	0.00019575	441016	1.06316e-06	521594	TRUE	2.36118e-10
79	rs1799831	T	C	T	C	0.024506	-0.002805	0.156029	0.156234	FALSE	FALSE	FALSE	ebi-a-GCST90002340	7	44199142	0.002594	521594	0.279434	Monocyte count || id:ebi-a-GCST90002340	Monocyte count	Monocyte count || ||	TRUE	igd	7	44199142	0.00273953	3.69999e-19	441016	ieu-b-111	|| id:ieu-b-111	TRUE	reported	igd	2	TRUE	NA	NA	0.00018141	441016	2.24178e-06	521594	TRUE	4.83957e-09
80	rs1800759	G	T	G	T	0.0112005	-0.004568	0.613393	0.611654	FALSE	FALSE	FALSE	ebi-a-GCST90002340	4	100065509	0.001925	521594	0.0176571	Monocyte count || id:ebi-a-GCST90002340	Monocyte count	Monocyte count || ||	TRUE	igd	4	100065509	0.00204692	4.49997e-08	441016	ieu-b-111	|| id:ieu-b-111	TRUE	reported	igd	2	TRUE	NA	NA	6.78877e-05	441016	1.07958e-05	521594	TRUE	0.01545
81	rs1801689	C	A	C	A	-0.06613	0.011464	0.030543	0.030586	FALSE	FALSE	FALSE	ebi-a-GCST90002340	17	64210580	0.005454	521594	0.0355984	Monocyte count || id:ebi-a-GCST90002340	Monocyte count	Monocyte count || ||	TRUE	igd	17	64210580	0.00577722	2.39994e-30	441016	ieu-b-111	|| id:ieu-b-111	TRUE	reported	igd	2	TRUE	NA	NA	0.000297015	441016	8.47047e-06	521594	TRUE	2.50837e-12
82	rs186696265	T	C	T	C	-0.104318	-0.018472	0.014693	0.014597	FALSE	FALSE	FALSE	ebi-a-GCST90002340	6	161111700	0.007852	521594	0.0186728	Monocyte count || id:ebi-a-GCST90002340	Monocyte count	Monocyte count || ||	TRUE	igd	6	161111700	0.00828522	2.39994e-36	441016	ieu-b-111	|| id:ieu-b-111	TRUE	reported	igd	2	TRUE	NA	NA	0.000359337	441016	1.06104e-05	521594	TRUE	1.65004e-14
83	rs188247550	T	C	T	C	-0.134286	-0.001736	0.013117	0.013294	FALSE	FALSE	FALSE	ebi-a-GCST90002340	19	19396616	0.009047	521594	0.847836	Monocyte count || id:ebi-a-GCST90002340	Monocyte count	Monocyte count || ||	TRUE	igd	19	19396616	0.00913128	5.90065e-49	441016	ieu-b-111	|| id:ieu-b-111	TRUE	reported	igd	2	TRUE	NA	NA	0.000490154	441016	7.05926e-08	521594	TRUE	1.07965e-26
84	rs1938566	T	C	T	C	-0.0212127	-0.002791	0.834537	0.834942	FALSE	FALSE	FALSE	ebi-a-GCST90002340	1	98478981	0.002511	521594	0.266391	Monocyte count || id:ebi-a-GCST90002340	Monocyte count	Monocyte count || ||	TRUE	igd	1	98478981	0.00267054	1.99986e-15	441016	ieu-b-111	|| id:ieu-b-111	TRUE	reported	igd	2	TRUE	NA	NA	0.000143047	441016	2.36861e-06	521594	TRUE	3.49514e-07
85	rs2068888	A	G	A	G	-0.0318216	-0.005013	0.450732	0.452193	FALSE	FALSE	FALSE	ebi-a-GCST90002340	10	94839642	0.001884	521594	0.007808	Monocyte count || id:ebi-a-GCST90002340	Monocyte count	Monocyte count || ||	TRUE	igd	10	94839642	0.00199589	3.19963e-57	441016	ieu-b-111	|| id:ieu-b-111	TRUE	reported	igd	2	TRUE	NA	NA	0.000576061	441016	1.35737e-05	521594	TRUE	2.9607e-23
86	rs2081687	C	T	C	T	-0.0261379	-0.012662	0.663201	0.662547	FALSE	FALSE	FALSE	ebi-a-GCST90002340	8	59388565	0.001975	521594	1.49001e-10	Monocyte count || id:ebi-a-GCST90002340	Monocyte count	Monocyte count || ||	TRUE	igd	8	59388565	0.00209126	7.59976e-36	441016	ieu-b-111	|| id:ieu-b-111	TRUE	reported	igd	2	TRUE	NA	NA	0.000354094	441016	7.87962e-05	521594	TRUE	1.17164e-06
87	rs2131311	G	A	G	A	-0.0124181	-0.004019	0.714636	0.714419	FALSE	FALSE	FALSE	ebi-a-GCST90002340	1	40435999	0.002096	521594	0.0551925	Monocyte count || id:ebi-a-GCST90002340	Monocyte count	Monocyte count || ||	TRUE	igd	1	40435999	0.00222753	2.5e-08	441016	ieu-b-111	|| id:ieu-b-111	TRUE	reported	igd	2	TRUE	NA	NA	7.04661e-05	441016	7.04887e-06	521594	TRUE	0.00501979
88	rs213479	T	G	T	G	-0.0129321	0.001425	0.468704	0.468554	FALSE	FALSE	FALSE	ebi-a-GCST90002340	1	54861827	0.001927	521594	0.459517	Monocyte count || id:ebi-a-GCST90002340	Monocyte count	Monocyte count || ||	TRUE	igd	1	54861827	0.00199727	9.49948e-11	441016	ieu-b-111	|| id:ieu-b-111	TRUE	reported	igd	2	TRUE	NA	NA	9.50541e-05	441016	1.04842e-06	521594	TRUE	1.99368e-05
89	rs2137557	C	T	C	T	0.0117624	0.001635	0.645612	0.646	FALSE	FALSE	FALSE	ebi-a-GCST90002340	3	188439236	0.00195	521594	0.401638	Monocyte count || id:ebi-a-GCST90002340	Monocyte count	Monocyte count || ||	TRUE	igd	3	188439236	0.00208003	1.6e-08	441016	ieu-b-111	|| id:ieu-b-111	TRUE	reported	igd	2	TRUE	NA	NA	7.25051e-05	441016	1.34783e-06	521594	TRUE	0.000324331
90	rs2181584	C	G	C	G	0.0159029	0.010722	0.174942	0.174297	FALSE	TRUE	FALSE	ebi-a-GCST90002340	9	95463606	0.002455	521594	1.28e-05	Monocyte count || id:ebi-a-GCST90002340	Monocyte count	Monocyte count || ||	TRUE	igd	9	95463606	0.00261691	1.2e-09	441016	ieu-b-111	|| id:ieu-b-111	TRUE	reported	igd	2	TRUE	NA	NA	8.3731e-05	441016	3.65681e-05	521594	TRUE	0.129238
91	rs2187114	A	G	A	G	-0.0185151	-0.000187	0.101024	0.101212	FALSE	FALSE	FALSE	ebi-a-GCST90002340	18	70517838	0.003123	521594	0.952108	Monocyte count || id:ebi-a-GCST90002340	Monocyte count	Monocyte count || ||	TRUE	igd	18	70517838	0.00330375	2.1e-08	441016	ieu-b-111	|| id:ieu-b-111	TRUE	reported	igd	2	TRUE	NA	NA	7.12122e-05	441016	6.87398e-09	521594	TRUE	4.41224e-05
92	rs221903	C	T	C	T	0.0116372	-0.004691	0.637397	0.63672	FALSE	FALSE	FALSE	ebi-a-GCST90002340	14	71600208	0.001954	521594	0.0163659	Monocyte count || id:ebi-a-GCST90002340	Monocyte count	Monocyte count || ||	TRUE	igd	14	71600208	0.00207168	1.89998e-08	441016	ieu-b-111	|| id:ieu-b-111	TRUE	reported	igd	2	TRUE	NA	NA	7.15432e-05	441016	1.10496e-05	521594	TRUE	0.0120762
93	rs2237029	A	G	A	G	-0.0139399	-0.011461	0.601353	0.600927	FALSE	FALSE	FALSE	ebi-a-GCST90002340	4	55535336	0.001924	521594	2.65999e-09	Monocyte count || id:ebi-a-GCST90002340	Monocyte count	Monocyte count || ||	TRUE	igd	4	55535336	0.00204019	8.30042e-12	441016	ieu-b-111	|| id:ieu-b-111	TRUE	reported	igd	2	TRUE	NA	NA	0.000105847	441016	6.80259e-05	521594	TRUE	0.318508
94	rs2240466	A	G	A	G	-0.122769	0.013196	0.122916	0.122676	FALSE	FALSE	FALSE	ebi-a-GCST90002340	7	72856269	0.002846	521594	3.58996e-06	Monocyte count || id:ebi-a-GCST90002340	Monocyte count	Monocyte count || ||	TRUE	igd	7	72856269	0.00301848	1e-200	441016	ieu-b-111	|| id:ieu-b-111	TRUE	reported	igd	2	TRUE	NA	NA	0.00373699	441016	4.1216e-05	521594	TRUE	5.20951e-158
95	rs2244278	A	C	A	C	-0.0269912	-0.000704	0.120553	0.121474	FALSE	FALSE	FALSE	ebi-a-GCST90002340	9	107661129	0.002858	521594	0.805324	Monocyte count || id:ebi-a-GCST90002340	Monocyte count	Monocyte count || ||	TRUE	igd	9	107661129	0.00306133	1.20005e-18	441016	ieu-b-111	|| id:ieu-b-111	TRUE	reported	igd	2	TRUE	NA	NA	0.000176236	441016	1.1633e-07	521594	TRUE	2.562e-10
96	rs2267373	T	C	T	C	0.0215638	-0.000461	0.580693	0.578398	FALSE	FALSE	FALSE	ebi-a-GCST90002340	22	38600542	0.001927	521594	0.81087	Monocyte count || id:ebi-a-GCST90002340	Monocyte count	Monocyte count || ||	TRUE	igd	22	38600542	0.00202145	1.39991e-26	441016	ieu-b-111	|| id:ieu-b-111	TRUE	reported	igd	2	TRUE	NA	NA	0.000257965	441016	1.09725e-07	521594	TRUE	1.46968e-14
97	rs2341569	G	A	G	A	-0.020289	-0.006368	0.345794	0.345855	FALSE	FALSE	FALSE	ebi-a-GCST90002340	12	124390681	0.00197	521594	0.001236	Monocyte count || id:ebi-a-GCST90002340	Monocyte count	Monocyte count || ||	TRUE	igd	12	124390681	0.00209539	3.59998e-22	441016	ieu-b-111	|| id:ieu-b-111	TRUE	reported	igd	2	TRUE	NA	NA	0.000212543	441016	2.00324e-05	521594	TRUE	7.84082e-07
98	rs2383208	G	A	G	A	-0.015184	-0.006389	0.177923	0.178086	FALSE	FALSE	FALSE	ebi-a-GCST90002340	9	22132076	0.002439	521594	0.00882003	Monocyte count || id:ebi-a-GCST90002340	Monocyte count	Monocyte count || ||	TRUE	igd	9	22132076	0.0026009	5.30005e-09	441016	ieu-b-111	|| id:ieu-b-111	TRUE	reported	igd	2	TRUE	NA	NA	7.7275e-05	441016	1.31554e-05	521594	TRUE	0.011594
99	rs2407278	G	A	G	A	-0.0339449	-0.005694	0.030154	0.030202	FALSE	FALSE	FALSE	ebi-a-GCST90002340	8	37399290	0.005525	521594	0.302745	Monocyte count || id:ebi-a-GCST90002340	Monocyte count	Monocyte count || ||	TRUE	igd	8	37399290	0.00581961	5.39995e-09	441016	ieu-b-111	|| id:ieu-b-111	TRUE	reported	igd	2	TRUE	NA	NA	7.71393e-05	441016	2.03628e-06	521594	TRUE	0.000323179
100	rs2519093	T	C	T	C	-0.021158	-0.048076	0.184548	0.18491	FALSE	FALSE	FALSE	ebi-a-GCST90002340	9	136141870	0.002403	521594	5.50047e-89	Monocyte count || id:ebi-a-GCST90002340	Monocyte count	Monocyte count || ||	TRUE	igd	9	136141870	0.00256189	1.50003e-16	441016	ieu-b-111	|| id:ieu-b-111	TRUE	reported	igd	2	TRUE	NA	NA	0.000154635	441016	0.000766805	521594	FALSE	8.59366e-14
101	rs2773469	G	A	G	A	-0.0188717	-0.005531	0.733286	0.7326	FALSE	FALSE	FALSE	ebi-a-GCST90002340	10	115798895	0.002124	521594	0.00921701	Monocyte count || id:ebi-a-GCST90002340	Monocyte count	Monocyte count || ||	TRUE	igd	10	115798895	0.00225426	5.70033e-17	441016	ieu-b-111	|| id:ieu-b-111	TRUE	reported	igd	2	TRUE	NA	NA	0.000158889	441016	1.30005e-05	521594	TRUE	1.08439e-05
102	rs278981	C	T	C	T	0.0125871	0.017259	0.758155	0.758003	FALSE	FALSE	FALSE	ebi-a-GCST90002340	4	40428010	0.002204	521594	5.0501e-15	Monocyte count || id:ebi-a-GCST90002340	Monocyte count	Monocyte count || ||	TRUE	igd	4	40428010	0.00229058	3.89996e-08	441016	ieu-b-111	|| id:ieu-b-111	TRUE	reported	igd	2	TRUE	NA	NA	6.84665e-05	441016	0.000117551	521594	FALSE	0.209377
103	rs2812208	C	G	C	G	-0.048426	-0.002315	0.02089	0.021467	FALSE	TRUE	FALSE	ebi-a-GCST90002340	13	50707087	0.006526	521594	0.722791	Monocyte count || id:ebi-a-GCST90002340	Monocyte count	Monocyte count || ||	TRUE	igd	13	50707087	0.00696323	3.50026e-12	441016	ieu-b-111	|| id:ieu-b-111	TRUE	reported	igd	2	TRUE	NA	NA	0.000109657	441016	2.41255e-07	521594	TRUE	1.06584e-06
104	rs28383314	C	T	C	T	0.0379005	0.032826	0.624109	0.62413	FALSE	FALSE	FALSE	ebi-a-GCST90002340	6	32587213	0.001939	521594	2.89001e-64	Monocyte count || id:ebi-a-GCST90002340	Monocyte count	Monocyte count || ||	TRUE	igd	6	32587213	0.00204671	1.50003e-76	441016	ieu-b-111	|| id:ieu-b-111	TRUE	reported	igd	2	TRUE	NA	NA	0.00077694	441016	0.000549175	521594	TRUE	0.0298957
105	rs28394165	C	T	C	T	0.0126062	-0.001893	0.454549	0.453167	FALSE	FALSE	FALSE	ebi-a-GCST90002340	4	77394018	0.001878	521594	0.313437	Monocyte count || id:ebi-a-GCST90002340	Monocyte count	Monocyte count || ||	TRUE	igd	4	77394018	0.00199351	2.59998e-10	441016	ieu-b-111	|| id:ieu-b-111	TRUE	reported	igd	2	TRUE	NA	NA	9.0665e-05	441016	1.94795e-06	521594	TRUE	7.11168e-05
106	rs28577186	A	G	A	G	-0.0163428	0.004986	0.664571	0.664352	FALSE	FALSE	FALSE	ebi-a-GCST90002340	16	4488191	0.002071	521594	0.016085	Monocyte count || id:ebi-a-GCST90002340	Monocyte count	Monocyte count || ||	TRUE	igd	16	4488191	0.00211672	1.20005e-14	441016	ieu-b-111	|| id:ieu-b-111	TRUE	reported	igd	2	TRUE	NA	NA	0.00013515	441016	1.11124e-05	521594	TRUE	5.04258e-05
107	rs28624578	C	T	C	T	0.0150021	0.003816	0.170608	0.167164	FALSE	FALSE	FALSE	ebi-a-GCST90002340	15	31637666	0.002565	521594	0.136849	Monocyte count || id:ebi-a-GCST90002340	Monocyte count	Monocyte count || ||	TRUE	igd	15	31637666	0.00265112	1.5e-08	441016	ieu-b-111	|| id:ieu-b-111	TRUE	reported	igd	2	TRUE	NA	NA	7.26041e-05	441016	4.24335e-06	521594	TRUE	0.00158621
108	rs28752924	C	T	C	A	0.0265556	0.022064	0.445662	0.088006	TRUE	FALSE	FALSE	ebi-a-GCST90002340	6	31303922	0.012857	521594	0.0861291	Monocyte count || id:ebi-a-GCST90002340	Monocyte count	Monocyte count || ||	TRUE	igd	6	31303922	0.00205701	4.00037e-38	441016	ieu-b-111	|| id:ieu-b-111	TRUE	reported	igd	2	FALSE	NA	NA	0.000377766	441016	5.64619e-06	521594	TRUE	7.37743e-17
109	rs28752924	C	T	C	T	0.0265556	-0.008951	0.445662	0.443526	FALSE	FALSE	FALSE	ebi-a-GCST90002340	6	31303922	0.002163	521594	3.55001e-05	Monocyte count || id:ebi-a-GCST90002340	Monocyte count	Monocyte count || ||	TRUE	igd	6	31303922	0.00205701	4.00037e-38	441016	ieu-b-111	|| id:ieu-b-111	TRUE	reported	igd	2	TRUE	NA	NA	0.000377766	441016	3.28311e-05	521594	TRUE	2.06448e-11
110	rs2925979	C	T	C	T	-0.0322092	-0.005406	0.699976	0.700714	FALSE	FALSE	FALSE	ebi-a-GCST90002340	16	81534790	0.002063	521594	0.00878598	Monocyte count || id:ebi-a-GCST90002340	Monocyte count	Monocyte count || ||	TRUE	igd	16	81534790	0.00217095	8.49963e-50	441016	ieu-b-111	|| id:ieu-b-111	TRUE	reported	igd	2	TRUE	NA	NA	0.000498874	441016	1.31649e-05	521594	TRUE	5.87452e-20
111	rs2943645	T	C	T	C	0.0402918	0.008594	0.646594	0.645717	FALSE	FALSE	FALSE	ebi-a-GCST90002340	2	227099180	0.001943	521594	9.87006e-06	Monocyte count || id:ebi-a-GCST90002340	Monocyte count	Monocyte count || ||	TRUE	igd	2	227099180	0.00207151	2.90001e-84	441016	ieu-b-111	|| id:ieu-b-111	TRUE	reported	igd	2	TRUE	NA	NA	0.000857106	441016	3.75058e-05	521594	TRUE	1.02385e-29
112	rs308	G	T	G	T	-0.159413	0.013459	0.020597	0.020707	FALSE	FALSE	FALSE	ebi-a-GCST90002340	8	19817476	0.006852	521594	0.049504	Monocyte count || id:ebi-a-GCST90002340	Monocyte count	Monocyte count || ||	TRUE	igd	8	19817476	0.00698442	2.60016e-115	441016	ieu-b-111	|| id:ieu-b-111	TRUE	reported	igd	2	TRUE	NA	NA	0.00117984	441016	7.39702e-06	521594	TRUE	5.69371e-54
113	rs3103310	G	A	G	A	0.0202549	0.014947	0.241785	0.241281	FALSE	FALSE	FALSE	ebi-a-GCST90002340	3	12473045	0.002228	521594	2.05022e-11	Monocyte count || id:ebi-a-GCST90002340	Monocyte count	Monocyte count || ||	TRUE	igd	3	12473045	0.00236652	1.10002e-17	441016	ieu-b-111	|| id:ieu-b-111	TRUE	reported	igd	2	TRUE	NA	NA	0.000166079	441016	8.62798e-05	521594	TRUE	0.0785266
114	rs320369	G	A	G	A	-0.0125327	0.003048	0.683292	0.68448	FALSE	FALSE	FALSE	ebi-a-GCST90002340	1	118143517	0.002025	521594	0.132241	Monocyte count || id:ebi-a-GCST90002340	Monocyte count	Monocyte count || ||	TRUE	igd	1	118143517	0.00214567	5.19996e-09	441016	ieu-b-111	|| id:ieu-b-111	TRUE	reported	igd	2	TRUE	NA	NA	7.73531e-05	441016	4.34357e-06	521594	TRUE	0.00103556
115	rs325485	G	A	G	A	-0.0117435	-0.004377	0.602889	0.603072	FALSE	FALSE	FALSE	ebi-a-GCST90002340	5	103995368	0.001923	521594	0.022877	Monocyte count || id:ebi-a-GCST90002340	Monocyte count	Monocyte count || ||	TRUE	igd	5	103995368	0.00204042	8.60003e-09	441016	ieu-b-111	|| id:ieu-b-111	TRUE	reported	igd	2	TRUE	NA	NA	7.51054e-05	441016	9.93252e-06	521594	TRUE	0.00701923
116	rs326222	C	T	C	T	0.0252203	-0.012732	0.697957	0.69825	FALSE	FALSE	FALSE	ebi-a-GCST90002340	11	47259668	0.002038	521594	4.26e-10	Monocyte count || id:ebi-a-GCST90002340	Monocyte count	Monocyte count || ||	TRUE	igd	11	47259668	0.00215698	1.39991e-31	441016	ieu-b-111	|| id:ieu-b-111	TRUE	reported	igd	2	TRUE	NA	NA	0.0003099	441016	7.48207e-05	521594	TRUE	1.1983e-05
117	rs343	A	C	A	C	-0.141493	0.009631	0.083129	0.082939	FALSE	FALSE	FALSE	ebi-a-GCST90002340	8	19810787	0.003554	521594	0.00674994	Monocyte count || id:ebi-a-GCST90002340	Monocyte count	Monocyte count || ||	TRUE	igd	8	19810787	0.00361052	1e-200	441016	ieu-b-111	|| id:ieu-b-111	TRUE	reported	igd	2	TRUE	NA	NA	0.00347031	441016	1.4079e-05	521594	TRUE	1.62895e-160
118	rs34682685	A	G	A	G	0.0337428	-0.003662	0.104198	0.103508	FALSE	FALSE	FALSE	ebi-a-GCST90002340	16	72096227	0.00308	521594	0.23435	Monocyte count || id:ebi-a-GCST90002340	Monocyte count	Monocyte count || ||	TRUE	igd	16	72096227	0.00326987	5.79963e-25	441016	ieu-b-111	|| id:ieu-b-111	TRUE	reported	igd	2	TRUE	NA	NA	0.000241404	441016	2.71021e-06	521594	TRUE	1.11327e-11
119	rs35763453	C	T	C	T	0.02845	-0.001733	0.058647	0.058662	FALSE	FALSE	FALSE	ebi-a-GCST90002340	12	46215895	0.004104	521594	0.672795	Monocyte count || id:ebi-a-GCST90002340	Monocyte count	Monocyte count || ||	TRUE	igd	12	46215895	0.00435137	6.20012e-11	441016	ieu-b-111	|| id:ieu-b-111	TRUE	reported	igd	2	TRUE	NA	NA	9.6921e-05	441016	3.41862e-07	521594	TRUE	5.98572e-06
120	rs36101132	A	G	A	G	0.0125056	-0.000278	0.273939	0.274517	FALSE	FALSE	FALSE	ebi-a-GCST90002340	9	139367566	0.002164	521594	0.897844	Monocyte count || id:ebi-a-GCST90002340	Monocyte count	Monocyte count || ||	TRUE	igd	9	139367566	0.002227	2e-08	441016	ieu-b-111	|| id:ieu-b-111	TRUE	reported	igd	2	TRUE	NA	NA	7.14966e-05	441016	3.16406e-08	521594	TRUE	5.19748e-05
121	rs369599	T	C	T	C	-0.0225747	0.00826	0.305647	0.305703	FALSE	FALSE	FALSE	ebi-a-GCST90002340	19	45379336	0.002043	521594	5.33003e-05	Monocyte count || id:ebi-a-GCST90002340	Monocyte count	Monocyte count || ||	TRUE	igd	19	45379336	0.00216311	1.69981e-25	441016	ieu-b-111	|| id:ieu-b-111	TRUE	reported	igd	2	TRUE	NA	NA	0.000246903	441016	3.13385e-05	521594	TRUE	7.60423e-07
122	rs3731696	G	A	G	A	0.0218939	-0.004061	0.121188	0.120504	FALSE	FALSE	FALSE	ebi-a-GCST90002340	2	203431804	0.002867	521594	0.156579	Monocyte count || id:ebi-a-GCST90002340	Monocyte count	Monocyte count || ||	TRUE	igd	2	203431804	0.00303176	5.10035e-13	441016	ieu-b-111	|| id:ieu-b-111	TRUE	reported	igd	2	TRUE	NA	NA	0.000118237	441016	3.84661e-06	521594	TRUE	1.31889e-05
123	rs3758413	C	T	C	T	0.0111232	-0.004928	0.417724	0.418573	FALSE	FALSE	FALSE	ebi-a-GCST90002340	10	17268839	0.001632	521594	0.00253402	Monocyte count || id:ebi-a-GCST90002340	Monocyte count	Monocyte count || ||	TRUE	igd	10	17268839	0.00201767	3.50002e-08	441016	ieu-b-111	|| id:ieu-b-111	TRUE	reported	igd	2	TRUE	NA	NA	6.89092e-05	441016	1.74809e-05	521594	TRUE	0.0439914
124	rs3775228	T	C	T	C	0.0338197	0.005218	0.399717	0.399314	FALSE	FALSE	FALSE	ebi-a-GCST90002340	4	87985166	0.001916	521594	0.00647098	Monocyte count || id:ebi-a-GCST90002340	Monocyte count	Monocyte count || ||	TRUE	igd	4	87985166	0.00203602	5.79963e-62	441016	ieu-b-111	|| id:ieu-b-111	TRUE	reported	igd	2	TRUE	NA	NA	0.000625247	441016	1.42194e-05	521594	TRUE	2.97527e-25
125	rs3814883	T	C	T	C	0.0148926	-0.012902	0.482498	0.478872	FALSE	FALSE	FALSE	ebi-a-GCST90002340	16	29994922	0.001902	521594	1.21004e-11	Monocyte count || id:ebi-a-GCST90002340	Monocyte count	Monocyte count || ||	TRUE	igd	16	29994922	0.00199657	8.69961e-14	441016	ieu-b-111	|| id:ieu-b-111	TRUE	reported	igd	2	TRUE	NA	NA	0.000126143	441016	8.82112e-05	521594	TRUE	0.368541
126	rs38189	T	A	T	A	-0.0153164	-0.004181	0.634401	0.634143	FALSE	TRUE	FALSE	ebi-a-GCST90002340	7	15903403	0.001942	521594	0.0313379	Monocyte count || id:ebi-a-GCST90002340	Monocyte count	Monocyte count || ||	TRUE	igd	7	15903403	0.0020629	1.10002e-13	441016	ieu-b-111	|| id:ieu-b-111	TRUE	reported	igd	2	TRUE	NA	NA	0.000124983	441016	8.88643e-06	521594	TRUE	6.12326e-05
127	rs3820897	C	T	C	T	0.0197269	-0.00402	0.819861	0.81618	FALSE	FALSE	FALSE	ebi-a-GCST90002340	2	3642361	0.002462	521594	0.102501	Monocyte count || id:ebi-a-GCST90002340	Monocyte count	Monocyte count || ||	TRUE	igd	2	3642361	0.00260304	3.50026e-14	441016	ieu-b-111	|| id:ieu-b-111	TRUE	reported	igd	2	TRUE	NA	NA	0.000130211	441016	5.11144e-06	521594	TRUE	7.70576e-06
128	rs390923	G	A	G	A	0.0110747	0.00625	0.412271	0.412342	FALSE	FALSE	FALSE	ebi-a-GCST90002340	1	110499669	0.001894	521594	0.000974002	Monocyte count || id:ebi-a-GCST90002340	Monocyte count	Monocyte count || ||	TRUE	igd	1	110499669	0.00201516	3.89996e-08	441016	ieu-b-111	|| id:ieu-b-111	TRUE	reported	igd	2	TRUE	NA	NA	6.84798e-05	441016	2.08766e-05	521594	TRUE	0.0700175
129	rs3936511	G	A	G	A	0.0461274	0.006244	0.19191	0.191419	FALSE	FALSE	FALSE	ebi-a-GCST90002340	5	55860781	0.002374	521594	0.00855796	Monocyte count || id:ebi-a-GCST90002340	Monocyte count	Monocyte count || ||	TRUE	igd	5	55860781	0.00252163	9.49948e-75	441016	ieu-b-111	|| id:ieu-b-111	TRUE	reported	igd	2	TRUE	NA	NA	0.000758182	441016	1.32626e-05	521594	TRUE	1.54948e-31
130	rs4128205	C	A	C	A	0.0115011	0.001449	0.509173	0.506317	FALSE	FALSE	FALSE	ebi-a-GCST90002340	2	165467068	0.001881	521594	0.441165	Monocyte count || id:ebi-a-GCST90002340	Monocyte count	Monocyte count || ||	TRUE	igd	2	165467068	0.00199472	8.10009e-09	441016	ieu-b-111	|| id:ieu-b-111	TRUE	reported	igd	2	TRUE	NA	NA	7.53754e-05	441016	1.1377e-06	521594	TRUE	0.000197059
131	rs4134963	T	C	T	C	-0.0189544	-0.006951	0.189878	0.189734	FALSE	FALSE	FALSE	ebi-a-GCST90002340	6	20486798	0.002401	521594	0.00380803	Monocyte count || id:ebi-a-GCST90002340	Monocyte count	Monocyte count || ||	TRUE	igd	6	20486798	0.00254235	8.99912e-14	441016	ieu-b-111	|| id:ieu-b-111	TRUE	reported	igd	2	TRUE	NA	NA	0.000126021	441016	1.60684e-05	521594	TRUE	0.00041815
132	rs41785	A	C	A	C	-0.0150445	0.007651	0.417487	0.418377	FALSE	FALSE	FALSE	ebi-a-GCST90002340	7	116486020	0.001898	521594	5.57995e-05	Monocyte count || id:ebi-a-GCST90002340	Monocyte count	Monocyte count || ||	TRUE	igd	7	116486020	0.00201492	8.19974e-14	441016	ieu-b-111	|| id:ieu-b-111	TRUE	reported	igd	2	TRUE	NA	NA	0.000126396	441016	3.1153e-05	521594	TRUE	0.00564745
133	rs4468667	A	G	A	G	-0.0150976	0.005075	0.700022	0.695265	FALSE	FALSE	FALSE	ebi-a-GCST90002340	17	65903629	0.00205	521594	0.013338	Monocyte count || id:ebi-a-GCST90002340	Monocyte count	Monocyte count || ||	TRUE	igd	17	65903629	0.0021703	3.50026e-12	441016	ieu-b-111	|| id:ieu-b-111	TRUE	reported	igd	2	TRUE	NA	NA	0.000109718	441016	1.17497e-05	521594	TRUE	0.000571159
134	rs4471666	G	T	G	T	-0.022461	-0.00574	0.069488	0.070276	FALSE	FALSE	FALSE	ebi-a-GCST90002340	16	85198965	0.003865	521594	0.137571	Monocyte count || id:ebi-a-GCST90002340	Monocyte count	Monocyte count || ||	TRUE	igd	16	85198965	0.00396699	1.5e-08	441016	ieu-b-111	|| id:ieu-b-111	TRUE	reported	igd	2	TRUE	NA	NA	7.26862e-05	441016	4.22856e-06	521594	TRUE	0.00156398
135	rs453098	A	G	A	G	0.027294	-0.012816	0.060574	0.06189	FALSE	FALSE	FALSE	ebi-a-GCST90002340	6	31691657	0.003887	521594	0.000981997	Monocyte count || id:ebi-a-GCST90002340	Monocyte count	Monocyte count || ||	TRUE	igd	6	31691657	0.00415605	5.10035e-11	441016	ieu-b-111	|| id:ieu-b-111	TRUE	reported	igd	2	TRUE	NA	NA	9.77863e-05	441016	2.08418e-05	521594	TRUE	0.00925634
136	rs4662414	G	A	G	A	-0.0120574	-0.006466	0.446608	0.447878	FALSE	FALSE	FALSE	ebi-a-GCST90002340	2	145818432	0.001872	521594	0.000554996	Monocyte count || id:ebi-a-GCST90002340	Monocyte count	Monocyte count || ||	TRUE	igd	2	145818432	0.0019918	1.40001e-09	441016	ieu-b-111	|| id:ieu-b-111	TRUE	reported	igd	2	TRUE	NA	NA	8.30859e-05	441016	2.28728e-05	521594	TRUE	0.0341705
137	rs4665972	C	T	C	T	-0.10025	0.011291	0.604587	0.603509	FALSE	FALSE	FALSE	ebi-a-GCST90002340	2	27598097	0.001921	521594	4.25001e-09	Monocyte count || id:ebi-a-GCST90002340	Monocyte count	Monocyte count || ||	TRUE	igd	2	27598097	0.00203577	1e-200	441016	ieu-b-111	|| id:ieu-b-111	TRUE	reported	igd	2	TRUE	NA	NA	0.00546862	441016	6.62293e-05	521594	TRUE	5.25713e-228
138	rs4675812	A	G	A	G	-0.0142305	0.004325	0.587882	0.587656	FALSE	FALSE	FALSE	ebi-a-GCST90002340	2	242395674	0.001893	521594	0.0223599	Monocyte count || id:ebi-a-GCST90002340	Monocyte count	Monocyte count || ||	TRUE	igd	2	242395674	0.00201176	1.50003e-12	441016	ieu-b-111	|| id:ieu-b-111	TRUE	reported	igd	2	TRUE	NA	NA	0.000113445	441016	1.00077e-05	521594	TRUE	0.000251806
139	rs4709746	T	C	T	C	-0.0191192	-0.002339	0.134013	0.134753	FALSE	FALSE	FALSE	ebi-a-GCST90002340	6	164133001	0.002765	521594	0.39753	Monocyte count || id:ebi-a-GCST90002340	Monocyte count	Monocyte count || ||	TRUE	igd	6	164133001	0.00293248	7.00003e-11	441016	ieu-b-111	|| id:ieu-b-111	TRUE	reported	igd	2	TRUE	NA	NA	9.63774e-05	441016	1.37195e-06	521594	TRUE	2.37233e-05
140	rs4722593	A	G	A	G	-0.0156003	-0.006375	0.367525	0.365457	FALSE	FALSE	FALSE	ebi-a-GCST90002340	7	26370190	0.001961	521594	0.00115601	Monocyte count || id:ebi-a-GCST90002340	Monocyte count	Monocyte count || ||	TRUE	igd	7	26370190	0.00207968	6.29941e-14	441016	ieu-b-111	|| id:ieu-b-111	TRUE	reported	igd	2	TRUE	NA	NA	0.000127575	441016	2.02612e-05	521594	TRUE	0.000896207
141	rs4731701	T	C	T	C	-0.0325803	-0.00348	0.493088	0.492144	FALSE	FALSE	FALSE	ebi-a-GCST90002340	7	130430930	0.001873	521594	0.0632295	Monocyte count || id:ebi-a-GCST90002340	Monocyte count	Monocyte count || ||	TRUE	igd	7	130430930	0.00198921	2.70023e-60	441016	ieu-b-111	|| id:ieu-b-111	TRUE	reported	igd	2	TRUE	NA	NA	0.0006079	441016	6.61834e-06	521594	TRUE	3.53667e-27
142	rs4760254	C	G	C	G	-0.0281414	-0.020897	0.23908	0.237483	FALSE	TRUE	FALSE	ebi-a-GCST90002340	12	57766392	0.002194	521594	1.77992e-21	Monocyte count || id:ebi-a-GCST90002340	Monocyte count	Monocyte count || ||	TRUE	igd	12	57766392	0.00232488	1e-33	441016	ieu-b-111	|| id:ieu-b-111	TRUE	reported	igd	2	TRUE	NA	NA	0.000332119	441016	0.000173895	521594	TRUE	0.0137782
143	rs4761234	C	T	C	T	-0.0140236	-0.005155	0.484365	0.483448	FALSE	FALSE	FALSE	ebi-a-GCST90002340	12	69732105	0.001874	521594	0.00597297	Monocyte count || id:ebi-a-GCST90002340	Monocyte count	Monocyte count || ||	TRUE	igd	12	69732105	0.00199376	1.99986e-12	441016	ieu-b-111	|| id:ieu-b-111	TRUE	reported	igd	2	TRUE	NA	NA	0.000112169	441016	1.45071e-05	521594	TRUE	0.000914544
144	rs480823	C	T	C	T	0.15572	-0.0094	0.078996	0.07959	FALSE	FALSE	FALSE	ebi-a-GCST90002340	11	116525730	0.003501	521594	0.00726892	Monocyte count || id:ebi-a-GCST90002340	Monocyte count	Monocyte count || ||	TRUE	igd	11	116525730	0.00371974	1e-200	441016	ieu-b-111	|| id:ieu-b-111	TRUE	reported	igd	2	TRUE	NA	NA	0.00395812	441016	1.38208e-05	521594	TRUE	1.24516e-184
145	rs483082	T	G	T	G	0.0862119	-0.008092	0.23535	0.235151	FALSE	FALSE	FALSE	ebi-a-GCST90002340	19	45416178	0.002302	521594	0.000441001	Monocyte count || id:ebi-a-GCST90002340	Monocyte count	Monocyte count || ||	TRUE	igd	19	45416178	0.00234474	1e-200	441016	ieu-b-111	|| id:ieu-b-111	TRUE	reported	igd	2	TRUE	NA	NA	0.00305607	441016	2.36897e-05	521594	TRUE	2.12617e-134
146	rs4846335	A	C	A	C	0.0257788	0.002827	0.102542	0.103876	FALSE	FALSE	FALSE	ebi-a-GCST90002340	1	221032881	0.003093	521594	0.360634	Monocyte count || id:ebi-a-GCST90002340	Monocyte count	Monocyte count || ||	TRUE	igd	1	221032881	0.00329211	4.90004e-15	441016	ieu-b-111	|| id:ieu-b-111	TRUE	reported	igd	2	TRUE	NA	NA	0.000139016	441016	1.60162e-06	521594	TRUE	2.67121e-07
147	rs4876612	T	C	T	C	-0.0132631	-0.012506	0.236028	0.2356	FALSE	FALSE	FALSE	ebi-a-GCST90002340	8	116699039	0.002211	521594	1.59001e-08	Monocyte count || id:ebi-a-GCST90002340	Monocyte count	Monocyte count || ||	TRUE	igd	8	116699039	0.00233375	1.29999e-08	441016	ieu-b-111	|| id:ieu-b-111	TRUE	reported	igd	2	TRUE	NA	NA	7.32314e-05	441016	6.13341e-05	521594	TRUE	0.722675
148	rs490937	G	T	G	T	0.0118639	0.005348	0.311734	0.312557	FALSE	FALSE	FALSE	ebi-a-GCST90002340	11	30395895	0.002033	521594	0.00852904	Monocyte count || id:ebi-a-GCST90002340	Monocyte count	Monocyte count || ||	TRUE	igd	11	30395895	0.00215378	3.59998e-08	441016	ieu-b-111	|| id:ieu-b-111	TRUE	reported	igd	2	TRUE	NA	NA	6.87971e-05	441016	1.3267e-05	521594	TRUE	0.0229553
149	rs4918722	T	C	T	C	0.0181079	0.002818	0.724537	0.722671	FALSE	FALSE	FALSE	ebi-a-GCST90002340	10	113947040	0.002103	521594	0.18008	Monocyte count || id:ebi-a-GCST90002340	Monocyte count	Monocyte count || ||	TRUE	igd	10	113947040	0.00222554	4.10015e-16	441016	ieu-b-111	|| id:ieu-b-111	TRUE	reported	igd	2	TRUE	NA	NA	0.000150089	441016	3.44248e-06	521594	TRUE	3.7324e-07
150	rs495033	T	C	T	C	-0.0387684	0.004239	0.927077	0.926835	FALSE	FALSE	FALSE	ebi-a-GCST90002340	11	116352622	0.003614	521594	0.240856	Monocyte count || id:ebi-a-GCST90002340	Monocyte count	Monocyte count || ||	TRUE	igd	11	116352622	0.00380845	2.39994e-24	441016	ieu-b-111	|| id:ieu-b-111	TRUE	reported	igd	2	TRUE	NA	NA	0.000234912	441016	2.63766e-06	521594	TRUE	2.09795e-11
151	rs4969179	G	T	G	T	-0.0177529	0.006303	0.60445	0.605358	FALSE	FALSE	FALSE	ebi-a-GCST90002340	17	76391454	0.001915	521594	0.00100501	Monocyte count || id:ebi-a-GCST90002340	Monocyte count	Monocyte count || ||	TRUE	igd	17	76391454	0.00203649	2.80027e-18	441016	ieu-b-111	|| id:ieu-b-111	TRUE	reported	igd	2	TRUE	NA	NA	0.000172285	441016	2.07691e-05	521594	TRUE	2.8026e-05
152	rs4976033	G	A	G	A	0.0177909	0.001636	0.402122	0.403713	FALSE	FALSE	FALSE	ebi-a-GCST90002340	5	67714246	0.001934	521594	0.397458	Monocyte count || id:ebi-a-GCST90002340	Monocyte count	Monocyte count || ||	TRUE	igd	5	67714246	0.00205178	4.30031e-18	441016	ieu-b-111	|| id:ieu-b-111	TRUE	reported	igd	2	TRUE	NA	NA	0.000170454	441016	1.3719e-06	521594	TRUE	6.24731e-09
153	rs535241194	G	A	G	A	0.0210699	0.007106	0.21449	0.213687	FALSE	FALSE	FALSE	ebi-a-GCST90002340	7	150296609	0.002401	521594	0.00308603	Monocyte count || id:ebi-a-GCST90002340	Monocyte count	Monocyte count || ||	TRUE	igd	7	150296609	0.00245985	1.10002e-17	441016	ieu-b-111	|| id:ieu-b-111	TRUE	reported	igd	2	TRUE	NA	NA	0.000166335	441016	1.6793e-05	521594	TRUE	1.69476e-05
154	rs547040680	G	T	G	T	0.0748817	0.006893	0.005991	0.006682	FALSE	FALSE	FALSE	ebi-a-GCST90002340	17	7738526	0.01255	521594	0.582878	Monocyte count || id:ebi-a-GCST90002340	Monocyte count	Monocyte count || ||	TRUE	igd	17	7738526	0.0134963	2.90001e-08	441016	ieu-b-111	|| id:ieu-b-111	TRUE	reported	igd	2	TRUE	NA	NA	6.97974e-05	441016	5.7836e-07	521594	TRUE	0.000205352
155	rs56902258	A	T	A	T	-0.0151434	-0.00665	0.196198	0.193724	FALSE	TRUE	FALSE	ebi-a-GCST90002340	14	23733114	0.002384	521594	0.00528896	Monocyte count || id:ebi-a-GCST90002340	Monocyte count	Monocyte count || ||	TRUE	igd	14	23733114	0.0025129	1.7e-09	441016	ieu-b-111	|| id:ieu-b-111	TRUE	reported	igd	2	TRUE	NA	NA	8.23395e-05	441016	1.49174e-05	521594	TRUE	0.0108388
156	rs5757227	G	A	G	A	0.0154526	-0.004788	0.352409	0.353222	FALSE	FALSE	FALSE	ebi-a-GCST90002340	22	39070735	0.001966	521594	0.0148991	Monocyte count || id:ebi-a-GCST90002340	Monocyte count	Monocyte count || ||	TRUE	igd	22	39070735	0.00208324	1.20005e-13	441016	ieu-b-111	|| id:ieu-b-111	TRUE	reported	igd	2	TRUE	NA	NA	0.000124744	441016	1.13712e-05	521594	TRUE	0.000138079
157	rs5767700	C	T	C	T	0.017719	0.008227	0.214472	0.217466	FALSE	FALSE	FALSE	ebi-a-GCST90002340	22	46612672	0.002301	521594	0.000351998	Monocyte count || id:ebi-a-GCST90002340	Monocyte count	Monocyte count || ||	TRUE	igd	22	46612672	0.00243764	3.59998e-13	441016	ieu-b-111	|| id:ieu-b-111	TRUE	reported	igd	2	TRUE	NA	NA	0.000119794	441016	2.4508e-05	521594	TRUE	0.00338375
158	rs581080	C	G	C	G	0.0175432	0.003312	0.819008	0.816722	FALSE	TRUE	FALSE	ebi-a-GCST90002340	9	15305378	0.002427	521594	0.172258	Monocyte count || id:ebi-a-GCST90002340	Monocyte count	Monocyte count || ||	TRUE	igd	9	15305378	0.00258442	1.10002e-11	441016	ieu-b-111	|| id:ieu-b-111	TRUE	reported	igd	2	TRUE	NA	NA	0.000104471	441016	3.57033e-06	521594	TRUE	4.64176e-05
159	rs58542926	T	C	T	C	-0.103184	0.014025	0.074608	0.074608	FALSE	FALSE	FALSE	ebi-a-GCST90002340	19	19379549	0.003616	521594	0.000106001	Monocyte count || id:ebi-a-GCST90002340	Monocyte count	Monocyte count || ||	TRUE	igd	19	19379549	0.00378074	5.29663e-164	441016	ieu-b-111	|| id:ieu-b-111	TRUE	reported	igd	2	TRUE	NA	NA	0.00168611	441016	2.88407e-05	521594	TRUE	2.94501e-68
160	rs587673553	T	C	T	C	-0.0214144	0.029866	0.093349	0.091601	FALSE	FALSE	FALSE	ebi-a-GCST90002340	1	149771954	0.003453	521594	5.49035e-18	Monocyte count || id:ebi-a-GCST90002340	Monocyte count	Monocyte count || ||	TRUE	igd	1	149771954	0.0034935	8.79995e-10	441016	ieu-b-111	|| id:ieu-b-111	TRUE	reported	igd	2	TRUE	NA	NA	8.51924e-05	441016	0.000143406	521594	FALSE	0.179549
161	rs6068280	G	A	G	A	0.0140008	0.006347	0.674821	0.674674	FALSE	FALSE	FALSE	ebi-a-GCST90002340	20	51235613	0.002001	521594	0.00152198	Monocyte count || id:ebi-a-GCST90002340	Monocyte count	Monocyte count || ||	TRUE	igd	20	51235613	0.00212981	4.90004e-11	441016	ieu-b-111	|| id:ieu-b-111	TRUE	reported	igd	2	TRUE	NA	NA	9.79781e-05	441016	1.92887e-05	521594	TRUE	0.00710375
162	rs6073958	C	T	C	T	0.0556952	0.003785	0.198674	0.198965	FALSE	FALSE	FALSE	ebi-a-GCST90002340	20	44551855	0.002354	521594	0.107821	Monocyte count || id:ebi-a-GCST90002340	Monocyte count	Monocyte count || ||	TRUE	igd	20	44551855	0.00249344	1.59956e-110	441016	ieu-b-111	|| id:ieu-b-111	TRUE	reported	igd	2	TRUE	NA	NA	0.00113004	441016	4.95662e-06	521594	TRUE	3.50072e-53
163	rs61850821	T	C	T	C	-0.0202534	0.001361	0.098816	0.098788	FALSE	FALSE	FALSE	ebi-a-GCST90002340	10	63940646	0.003139	521594	0.664658	Monocyte count || id:ebi-a-GCST90002340	Monocyte count	Monocyte count || ||	TRUE	igd	10	63940646	0.00334289	1.40001e-09	441016	ieu-b-111	|| id:ieu-b-111	TRUE	reported	igd	2	TRUE	NA	NA	8.32268e-05	441016	3.60415e-07	521594	TRUE	3.09614e-05
164	rs61883634	A	G	A	G	-0.0297562	0.013787	0.054215	0.053676	FALSE	FALSE	FALSE	ebi-a-GCST90002340	11	14683048	0.004329	521594	0.00145499	Monocyte count || id:ebi-a-GCST90002340	Monocyte count	Monocyte count || ||	TRUE	igd	11	14683048	0.00442088	1.69981e-11	441016	ieu-b-111	|| id:ieu-b-111	TRUE	reported	igd	2	TRUE	NA	NA	0.000102717	441016	1.94458e-05	521594	TRUE	0.00512841
165	rs61905078	C	A	C	A	0.199898	-0.01669	0.073841	0.073747	FALSE	FALSE	FALSE	ebi-a-GCST90002340	11	116596309	0.003586	521594	3.31002e-06	Monocyte count || id:ebi-a-GCST90002340	Monocyte count	Monocyte count || ||	TRUE	igd	11	116596309	0.00379494	1e-200	441016	ieu-b-111	|| id:ieu-b-111	TRUE	reported	igd	2	TRUE	NA	NA	0.00625217	441016	4.15282e-05	521594	TRUE	2.5183e-277
166	rs61993685	C	T	C	T	-0.0234087	0.010031	0.076413	0.074663	FALSE	FALSE	FALSE	ebi-a-GCST90002340	14	100765823	0.003637	521594	0.00583203	Monocyte count || id:ebi-a-GCST90002340	Monocyte count	Monocyte count || ||	TRUE	igd	14	100765823	0.00373997	3.89996e-10	441016	ieu-b-111	|| id:ieu-b-111	TRUE	reported	igd	2	TRUE	NA	NA	8.88234e-05	441016	1.45836e-05	521594	TRUE	0.00613546
167	rs62102718	T	A	T	A	0.0202348	-0.002641	0.286196	0.282965	FALSE	TRUE	FALSE	ebi-a-GCST90002340	19	33891013	0.002118	521594	0.212436	Monocyte count || id:ebi-a-GCST90002340	Monocyte count	Monocyte count || ||	TRUE	igd	19	33891013	0.00220142	3.90032e-20	441016	ieu-b-111	|| id:ieu-b-111	TRUE	reported	igd	2	TRUE	NA	NA	0.000191539	441016	2.98094e-06	521594	TRUE	3.1833e-09
168	rs62271373	A	T	A	T	0.0419639	0.015744	0.059967	0.059909	FALSE	TRUE	FALSE	ebi-a-GCST90002340	3	150066540	0.004018	521594	8.99995e-05	Monocyte count || id:ebi-a-GCST90002340	Monocyte count	Monocyte count || ||	TRUE	igd	3	150066540	0.00426588	7.8001e-23	441016	ieu-b-111	|| id:ieu-b-111	TRUE	reported	igd	2	TRUE	NA	NA	0.000219375	441016	2.94352e-05	521594	TRUE	4.46009e-06
169	rs62397245	G	C	G	C	0.0149941	-0.000941	0.22236	0.223211	FALSE	TRUE	FALSE	ebi-a-GCST90002340	5	176750688	0.002264	521594	0.677815	Monocyte count || id:ebi-a-GCST90002340	Monocyte count	Monocyte count || ||	TRUE	igd	5	176750688	0.00239634	3.89996e-10	441016	ieu-b-111	|| id:ieu-b-111	TRUE	reported	igd	2	TRUE	NA	NA	8.87673e-05	441016	3.31204e-07	521594	TRUE	1.5289e-05
170	rs62476845	C	T	C	T	-0.0114967	-0.003329	0.505738	0.507389	FALSE	FALSE	FALSE	ebi-a-GCST90002340	7	76044896	0.001959	521594	0.0892833	Monocyte count || id:ebi-a-GCST90002340	Monocyte count	Monocyte count || ||	TRUE	igd	7	76044896	0.00202622	1.40001e-08	441016	ieu-b-111	|| id:ieu-b-111	TRUE	reported	igd	2	TRUE	NA	NA	7.29943e-05	441016	5.53637e-06	521594	TRUE	0.00247507
171	rs6458350	G	A	G	A	-0.014386	-0.007943	0.308804	0.309555	FALSE	FALSE	FALSE	ebi-a-GCST90002340	6	43789616	0.002031	521594	9.27001e-05	Monocyte count || id:ebi-a-GCST90002340	Monocyte count	Monocyte count || ||	TRUE	igd	6	43789616	0.0021526	2.29985e-11	441016	ieu-b-111	|| id:ieu-b-111	TRUE	reported	igd	2	TRUE	NA	NA	0.000101264	441016	2.93228e-05	521594	TRUE	0.0230711
172	rs6460043	C	T	C	T	-0.10361	0.023094	0.985186	0.985646	FALSE	FALSE	FALSE	ebi-a-GCST90002340	7	72884188	0.008288	521594	0.00534404	Monocyte count || id:ebi-a-GCST90002340	Monocyte count	Monocyte count || ||	TRUE	igd	7	72884188	0.00854231	7.39946e-34	441016	ieu-b-111	|| id:ieu-b-111	TRUE	reported	igd	2	TRUE	NA	NA	0.000333469	441016	1.48854e-05	521594	TRUE	1.89863e-12
173	rs6506033	T	C	T	C	-0.0228948	-0.018215	0.072523	0.073078	FALSE	FALSE	FALSE	ebi-a-GCST90002340	18	289209	0.003628	521594	5.23998e-07	Monocyte count || id:ebi-a-GCST90002340	Monocyte count	Monocyte count || ||	TRUE	igd	18	289209	0.00383903	2.5e-09	441016	ieu-b-111	|| id:ieu-b-111	TRUE	reported	igd	2	TRUE	NA	NA	8.06387e-05	441016	4.8325e-05	521594	TRUE	0.321407
174	rs6517522	C	T	C	T	-0.0129031	-0.001361	0.498138	0.496862	FALSE	FALSE	FALSE	ebi-a-GCST90002340	21	40553845	0.001877	521594	0.468228	Monocyte count || id:ebi-a-GCST90002340	Monocyte count	Monocyte count || ||	TRUE	igd	21	40553845	0.00199242	9.3994e-11	441016	ieu-b-111	|| id:ieu-b-111	TRUE	reported	igd	2	TRUE	NA	NA	9.50895e-05	441016	1.00799e-06	521594	TRUE	1.90084e-05
175	rs6562773	G	A	G	A	-0.0120538	-0.004909	0.547533	0.547423	FALSE	FALSE	FALSE	ebi-a-GCST90002340	13	74188935	0.001892	521594	0.00948397	Monocyte count || id:ebi-a-GCST90002340	Monocyte count	Monocyte count || ||	TRUE	igd	13	74188935	0.00201057	2e-09	441016	ieu-b-111	|| id:ieu-b-111	TRUE	reported	igd	2	TRUE	NA	NA	8.14933e-05	441016	1.29065e-05	521594	TRUE	0.00788713
176	rs6572807	G	A	G	A	0.0124759	0.006389	0.267065	0.266088	FALSE	FALSE	FALSE	ebi-a-GCST90002340	14	52480621	0.002121	521594	0.00260597	Monocyte count || id:ebi-a-GCST90002340	Monocyte count	Monocyte count || ||	TRUE	igd	14	52480621	0.00224899	2.90001e-08	441016	ieu-b-111	|| id:ieu-b-111	TRUE	reported	igd	2	TRUE	NA	NA	6.97728e-05	441016	1.73959e-05	521594	TRUE	0.0409043
177	rs6686095	T	G	T	G	0.0168068	0.014819	0.810884	0.811604	FALSE	FALSE	FALSE	ebi-a-GCST90002340	1	93883993	0.002461	521594	1.75999e-09	Monocyte count || id:ebi-a-GCST90002340	Monocyte count	Monocyte count || ||	TRUE	igd	1	93883993	0.00254328	3.90032e-11	441016	ieu-b-111	|| id:ieu-b-111	TRUE	reported	igd	2	TRUE	NA	NA	9.90117e-05	441016	6.9511e-05	521594	TRUE	0.430327
178	rs6695980	C	T	C	T	-0.0129448	-0.002009	0.539189	0.538644	FALSE	FALSE	FALSE	ebi-a-GCST90002340	1	203519194	0.00191	521594	0.29281	Monocyte count || id:ebi-a-GCST90002340	Monocyte count	Monocyte count || ||	TRUE	igd	1	203519194	0.00200779	1.09999e-10	441016	ieu-b-111	|| id:ieu-b-111	TRUE	reported	igd	2	TRUE	NA	NA	9.42455e-05	441016	2.1211e-06	521594	TRUE	5.48658e-05
179	rs6700047	A	G	A	G	-0.0125226	0.005407	0.337686	0.338431	FALSE	FALSE	FALSE	ebi-a-GCST90002340	1	178508742	0.002037	521594	0.00797701	Monocyte count || id:ebi-a-GCST90002340	Monocyte count	Monocyte count || ||	TRUE	igd	1	178508742	0.00211473	3.2e-09	441016	ieu-b-111	|| id:ieu-b-111	TRUE	reported	igd	2	TRUE	NA	NA	7.95046e-05	441016	1.35081e-05	521594	TRUE	0.0104006
180	rs6758540	G	A	G	A	0.0128615	-0.021154	0.40466	0.404339	FALSE	FALSE	FALSE	ebi-a-GCST90002340	2	219138625	0.001905	521594	1.27997e-28	Monocyte count || id:ebi-a-GCST90002340	Monocyte count	Monocyte count || ||	TRUE	igd	2	219138625	0.00202133	2e-10	441016	ieu-b-111	|| id:ieu-b-111	TRUE	reported	igd	2	TRUE	NA	NA	9.17945e-05	441016	0.000236353	521594	FALSE	0.00462258
181	rs676210	A	G	A	G	-0.0735169	-0.003897	0.205293	0.206548	FALSE	FALSE	FALSE	ebi-a-GCST90002340	2	21231524	0.002298	521594	0.0898794	Monocyte count || id:ebi-a-GCST90002340	Monocyte count	Monocyte count || ||	TRUE	igd	2	21231524	0.00244968	7.09578e-198	441016	ieu-b-111	|| id:ieu-b-111	TRUE	reported	igd	2	TRUE	NA	NA	0.00203806	441016	5.5135e-06	521594	TRUE	2.52738e-97
182	rs6792725	G	A	G	A	-0.0152543	0.002323	0.692404	0.692251	FALSE	FALSE	FALSE	ebi-a-GCST90002340	3	24520283	0.002095	521594	0.267514	Monocyte count || id:ebi-a-GCST90002340	Monocyte count	Monocyte count || ||	TRUE	igd	3	24520283	0.00221886	6.20012e-12	441016	ieu-b-111	|| id:ieu-b-111	TRUE	reported	igd	2	TRUE	NA	NA	0.000107158	441016	2.35721e-06	521594	TRUE	1.63258e-05
183	rs67981690	G	A	G	A	0.0299225	-0.016975	0.129887	0.130343	FALSE	FALSE	FALSE	ebi-a-GCST90002340	12	21343886	0.002789	521594	1.19001e-09	Monocyte count || id:ebi-a-GCST90002340	Monocyte count	Monocyte count || ||	TRUE	igd	12	21343886	0.00297454	8.30042e-24	441016	ieu-b-111	|| id:ieu-b-111	TRUE	reported	igd	2	TRUE	NA	NA	0.000229406	441016	7.10167e-05	521594	TRUE	0.00101988
184	rs6798755	T	C	T	C	-0.0251021	-0.001663	0.065529	0.065525	FALSE	FALSE	FALSE	ebi-a-GCST90002340	3	12139092	0.003771	521594	0.659294	Monocyte count || id:ebi-a-GCST90002340	Monocyte count	Monocyte count || ||	TRUE	igd	3	12139092	0.00401861	4.20001e-10	441016	ieu-b-111	|| id:ieu-b-111	TRUE	reported	igd	2	TRUE	NA	NA	8.84662e-05	441016	3.72855e-07	521594	TRUE	1.71184e-05
185	rs6800707	G	C	G	C	0.0298848	-0.007169	0.810543	0.812024	FALSE	TRUE	FALSE	ebi-a-GCST90002340	3	52516293	0.002413	521594	0.002979	Monocyte count || id:ebi-a-GCST90002340	Monocyte count	Monocyte count || ||	TRUE	igd	3	52516293	0.00253832	5.30029e-32	441016	ieu-b-111	|| id:ieu-b-111	TRUE	reported	igd	2	TRUE	NA	NA	0.000314209	441016	1.69225e-05	521594	TRUE	2.8308e-11
186	rs6805924	T	G	T	G	0.0109684	0.008364	0.430548	0.430303	FALSE	FALSE	FALSE	ebi-a-GCST90002340	3	69879670	0.001882	521594	8.92011e-06	Monocyte count || id:ebi-a-GCST90002340	Monocyte count	Monocyte count || ||	TRUE	igd	3	69879670	0.00200571	4.49997e-08	441016	ieu-b-111	|| id:ieu-b-111	TRUE	reported	igd	2	TRUE	NA	NA	6.78061e-05	441016	3.78653e-05	521594	TRUE	0.309005
187	rs684773	C	A	C	A	0.0291133	0.014199	0.766797	0.767332	FALSE	FALSE	FALSE	ebi-a-GCST90002340	3	135956305	0.002201	521594	1.16001e-10	Monocyte count || id:ebi-a-GCST90002340	Monocyte count	Monocyte count || ||	TRUE	igd	3	135956305	0.00234718	2.49977e-35	441016	ieu-b-111	|| id:ieu-b-111	TRUE	reported	igd	2	TRUE	NA	NA	0.000348728	441016	7.97829e-05	521594	TRUE	1.90467e-06
188	rs685870	C	T	C	T	-0.0130959	-0.008768	0.700534	0.70008	FALSE	FALSE	FALSE	ebi-a-GCST90002340	11	64111928	0.002132	521594	3.94003e-05	Monocyte count || id:ebi-a-GCST90002340	Monocyte count	Monocyte count || ||	TRUE	igd	11	64111928	0.00216837	1.5e-09	441016	ieu-b-111	|| id:ieu-b-111	TRUE	reported	igd	2	TRUE	NA	NA	8.27019e-05	441016	3.24251e-05	521594	TRUE	0.096507
189	rs6865870	G	A	G	A	0.0123355	-0.003288	0.293308	0.292341	FALSE	FALSE	FALSE	ebi-a-GCST90002340	5	144498018	0.00206	521594	0.110426	Monocyte count || id:ebi-a-GCST90002340	Monocyte count	Monocyte count || ||	TRUE	igd	5	144498018	0.0021888	1.7e-08	441016	ieu-b-111	|| id:ieu-b-111	TRUE	reported	igd	2	TRUE	NA	NA	7.20141e-05	441016	4.88423e-06	521594	TRUE	0.00215424
190	rs6882076	C	T	C	T	0.0331011	-0.005862	0.634285	0.63414	FALSE	FALSE	FALSE	ebi-a-GCST90002340	5	156390297	0.001943	521594	0.00256898	Monocyte count || id:ebi-a-GCST90002340	Monocyte count	Monocyte count || ||	TRUE	igd	5	156390297	0.00206122	4.90004e-58	441016	ieu-b-111	|| id:ieu-b-111	TRUE	reported	igd	2	TRUE	NA	NA	0.000584426	441016	1.74505e-05	521594	TRUE	1.401e-22
191	rs6916318	T	A	T	A	0.0267283	0.008692	0.530533	0.528775	FALSE	TRUE	TRUE	ebi-a-GCST90002340	6	127435106	0.001873	521594	3.51002e-06	Monocyte count || id:ebi-a-GCST90002340	Monocyte count	Monocyte count || ||	TRUE	igd	6	127435106	0.0019907	4.19952e-41	441016	ieu-b-111	|| id:ieu-b-111	TRUE	reported	igd	2	FALSE	NA	NA	0.000408603	441016	4.12872e-05	521594	TRUE	1.56616e-11
192	rs6924805	T	G	T	G	-0.0111556	0.00411	0.587637	0.586791	FALSE	FALSE	FALSE	ebi-a-GCST90002340	6	18747705	0.001899	521594	0.0304579	Monocyte count || id:ebi-a-GCST90002340	Monocyte count	Monocyte count || ||	TRUE	igd	6	18747705	0.00201991	3.29997e-08	441016	ieu-b-111	|| id:ieu-b-111	TRUE	reported	igd	2	TRUE	NA	NA	6.91575e-05	441016	8.98047e-06	521594	TRUE	0.00931138
193	rs696825	T	C	T	C	-0.0202838	-0.0092	0.252926	0.254515	FALSE	FALSE	FALSE	ebi-a-GCST90002340	9	86583076	0.002144	521594	1.81001e-05	Monocyte count || id:ebi-a-GCST90002340	Monocyte count	Monocyte count || ||	TRUE	igd	9	86583076	0.00228763	7.50067e-19	441016	ieu-b-111	|| id:ieu-b-111	TRUE	reported	igd	2	TRUE	NA	NA	0.000178237	441016	3.53004e-05	521594	TRUE	0.000292076
194	rs6995407	G	C	G	C	-0.0241944	-0.0119	0.489475	0.490455	FALSE	TRUE	TRUE	ebi-a-GCST90002340	8	8384647	0.001872	521594	2.10999e-10	Monocyte count || id:ebi-a-GCST90002340	Monocyte count	Monocyte count || ||	TRUE	igd	8	8384647	0.00197865	2.19989e-34	441016	ieu-b-111	|| id:ieu-b-111	TRUE	reported	igd	2	FALSE	NA	NA	0.000338916	441016	7.74672e-05	521594	TRUE	2.63048e-06
195	rs6999569	G	A	G	A	-0.0860885	0.006527	0.470737	0.470308	FALSE	FALSE	FALSE	ebi-a-GCST90002340	8	126475770	0.001874	521594	0.0005	Monocyte count || id:ebi-a-GCST90002340	Monocyte count	Monocyte count || ||	TRUE	igd	8	126475770	0.00198061	1e-200	441016	ieu-b-111	|| id:ieu-b-111	TRUE	reported	igd	2	TRUE	NA	NA	0.00426563	441016	2.32566e-05	521594	TRUE	9.55237e-193
196	rs7134375	A	C	A	C	-0.0171435	-0.004013	0.431174	0.43116	FALSE	FALSE	FALSE	ebi-a-GCST90002340	12	20473758	0.001893	521594	0.0340338	Monocyte count || id:ebi-a-GCST90002340	Monocyte count	Monocyte count || ||	TRUE	igd	12	20473758	0.00200504	1.20005e-17	441016	ieu-b-111	|| id:ieu-b-111	TRUE	reported	igd	2	TRUE	NA	NA	0.00016574	441016	8.61594e-06	521594	TRUE	1.18102e-06
197	rs7140110	C	T	C	T	0.0283172	0.008282	0.298338	0.297874	FALSE	FALSE	FALSE	ebi-a-GCST90002340	13	114544024	0.002139	521594	0.000109001	Monocyte count || id:ebi-a-GCST90002340	Monocyte count	Monocyte count || ||	TRUE	igd	13	114544024	0.00217811	1.20005e-38	441016	ieu-b-111	|| id:ieu-b-111	TRUE	reported	igd	2	TRUE	NA	NA	0.000383109	441016	2.87412e-05	521594	TRUE	3.68841e-12
198	rs7215055	G	A	G	A	0.0389233	0.000989	0.062892	0.064546	FALSE	FALSE	FALSE	ebi-a-GCST90002340	17	17458353	0.003914	521594	0.800513	Monocyte count || id:ebi-a-GCST90002340	Monocyte count	Monocyte count || ||	TRUE	igd	17	17458353	0.00410062	2.29985e-21	441016	ieu-b-111	|| id:ieu-b-111	TRUE	reported	igd	2	TRUE	NA	NA	0.000204258	441016	1.22411e-07	521594	TRUE	9.36801e-12
199	rs7239575	C	T	C	T	-0.0160767	0.000391	0.490494	0.489105	FALSE	FALSE	FALSE	ebi-a-GCST90002340	18	21120035	0.001877	521594	0.835031	Monocyte count || id:ebi-a-GCST90002340	Monocyte count	Monocyte count || ||	TRUE	igd	18	21120035	0.00199133	6.79986e-16	441016	ieu-b-111	|| id:ieu-b-111	TRUE	reported	igd	2	TRUE	NA	NA	0.000147772	441016	8.31944e-08	521594	TRUE	6.56459e-09
200	rs72691637	A	G	A	G	-0.0154258	-0.00525	0.187053	0.187307	FALSE	FALSE	FALSE	ebi-a-GCST90002340	8	144306970	0.002527	521594	0.0377459	Monocyte count || id:ebi-a-GCST90002340	Monocyte count	Monocyte count || ||	TRUE	igd	8	144306970	0.00256576	1.79999e-09	441016	ieu-b-111	|| id:ieu-b-111	TRUE	reported	igd	2	TRUE	NA	NA	8.1955e-05	441016	8.27511e-06	521594	TRUE	0.00253346
201	rs72755740	C	T	C	T	0.0132164	0.014484	0.243477	0.242944	FALSE	FALSE	FALSE	ebi-a-GCST90002340	5	57564641	0.002177	521594	2.9902e-11	Monocyte count || id:ebi-a-GCST90002340	Monocyte count	Monocyte count || ||	TRUE	igd	5	57564641	0.00231381	1.09999e-08	441016	ieu-b-111	|| id:ieu-b-111	TRUE	reported	igd	2	TRUE	NA	NA	7.39753e-05	441016	8.48579e-05	521594	FALSE	0.765184
202	rs72801474	A	G	A	G	-0.0307938	-0.020776	0.091843	0.091098	FALSE	FALSE	FALSE	ebi-a-GCST90002340	5	132444128	0.003262	521594	1.96002e-10	Monocyte count || id:ebi-a-GCST90002340	Monocyte count	Monocyte count || ||	TRUE	igd	5	132444128	0.00344154	3.59998e-19	441016	ieu-b-111	|| id:ieu-b-111	TRUE	reported	igd	2	TRUE	NA	NA	0.000181505	441016	7.77663e-05	521594	TRUE	0.0228886
203	rs72803249	C	G	C	G	0.0140336	0.007205	0.188919	0.188632	FALSE	TRUE	FALSE	ebi-a-GCST90002340	5	112439449	0.002403	521594	0.00272898	Monocyte count || id:ebi-a-GCST90002340	Monocyte count	Monocyte count || ||	TRUE	igd	5	112439449	0.00255331	3.89996e-08	441016	ieu-b-111	|| id:ieu-b-111	TRUE	reported	igd	2	TRUE	NA	NA	6.84934e-05	441016	1.72354e-05	521594	TRUE	0.0437674
204	rs72812818	C	G	C	G	0.0118711	-0.000948	0.300883	0.301195	FALSE	TRUE	FALSE	ebi-a-GCST90002340	5	173356752	0.002038	521594	0.641834	Monocyte count || id:ebi-a-GCST90002340	Monocyte count	Monocyte count || ||	TRUE	igd	5	173356752	0.00216706	4.30002e-08	441016	ieu-b-111	|| id:ieu-b-111	TRUE	reported	igd	2	TRUE	NA	NA	6.8039e-05	441016	4.14837e-07	521594	TRUE	0.000201223
205	rs72904737	A	G	A	G	-0.0271453	-0.001383	0.087416	0.08755	FALSE	FALSE	FALSE	ebi-a-GCST90002340	1	51351846	0.003303	521594	0.675478	Monocyte count || id:ebi-a-GCST90002340	Monocyte count	Monocyte count || ||	TRUE	igd	1	51351846	0.00351798	1.20005e-14	441016	ieu-b-111	|| id:ieu-b-111	TRUE	reported	igd	2	TRUE	NA	NA	0.000134987	441016	3.36121e-07	521594	TRUE	6.79991e-08
206	rs73243877	G	A	G	A	0.0288117	0.00709	0.168135	0.167919	FALSE	FALSE	FALSE	ebi-a-GCST90002340	4	26047616	0.002505	521594	0.00465704	Monocyte count || id:ebi-a-GCST90002340	Monocyte count	Monocyte count || ||	TRUE	igd	4	26047616	0.00265556	1.99986e-27	441016	ieu-b-111	|| id:ieu-b-111	TRUE	reported	igd	2	TRUE	NA	NA	0.000266844	441016	1.53582e-05	521594	TRUE	1.2764e-09
207	rs74698119	T	A	T	A	0.0607224	-0.003663	0.017291	0.017512	FALSE	TRUE	FALSE	ebi-a-GCST90002340	20	39197335	0.007544	521594	0.627245	Monocyte count || id:ebi-a-GCST90002340	Monocyte count	Monocyte count || ||	TRUE	igd	20	39197335	0.00791344	1.69981e-14	441016	ieu-b-111	|| id:ieu-b-111	TRUE	reported	igd	2	TRUE	NA	NA	0.000133493	441016	4.52001e-07	521594	TRUE	1.03991e-07
208	rs77028374	T	C	T	C	-0.0269351	0.002209	0.070182	0.07046	FALSE	FALSE	FALSE	ebi-a-GCST90002340	17	46188420	0.003654	521594	0.545603	Monocyte count || id:ebi-a-GCST90002340	Monocyte count	Monocyte count || ||	TRUE	igd	17	46188420	0.00389312	4.60045e-12	441016	ieu-b-111	|| id:ieu-b-111	TRUE	reported	igd	2	TRUE	NA	NA	0.000108528	441016	7.00685e-07	521594	TRUE	2.81918e-06
209	rs7704653	G	A	G	A	0.0157533	-6.6e-05	0.723029	0.722813	FALSE	FALSE	FALSE	ebi-a-GCST90002340	5	90255685	0.002115	521594	0.975269	Monocyte count || id:ebi-a-GCST90002340	Monocyte count	Monocyte count || ||	TRUE	igd	5	90255685	0.00224582	2.29985e-12	441016	ieu-b-111	|| id:ieu-b-111	TRUE	reported	igd	2	TRUE	NA	NA	0.000111556	441016	1.86697e-09	521594	TRUE	2.71539e-07
210	rs7735249	G	C	G	C	0.0268635	-0.007359	0.112767	0.112595	FALSE	TRUE	FALSE	ebi-a-GCST90002340	5	53310139	0.002974	521594	0.0133789	Monocyte count || id:ebi-a-GCST90002340	Monocyte count	Monocyte count || ||	TRUE	igd	5	53310139	0.00315997	1.9002e-17	441016	ieu-b-111	|| id:ieu-b-111	TRUE	reported	igd	2	TRUE	NA	NA	0.000163846	441016	1.17387e-05	521594	TRUE	4.589e-06
211	rs7786102	A	G	A	G	-0.0283695	-0.004588	0.715703	0.714592	FALSE	FALSE	FALSE	ebi-a-GCST90002340	7	25965759	0.002073	521594	0.0269401	Monocyte count || id:ebi-a-GCST90002340	Monocyte count	Monocyte count || ||	TRUE	igd	7	25965759	0.00220088	5.10035e-38	441016	ieu-b-111	|| id:ieu-b-111	TRUE	reported	igd	2	TRUE	NA	NA	0.000376612	441016	9.39103e-06	521594	TRUE	1.35129e-15
212	rs78588343	A	G	A	G	-0.0155231	0.013974	0.176216	0.17531	FALSE	FALSE	FALSE	ebi-a-GCST90002340	6	7249460	0.002457	521594	1.31999e-08	Monocyte count || id:ebi-a-GCST90002340	Monocyte count	Monocyte count || ||	TRUE	igd	6	7249460	0.0026035	2.5e-09	441016	ieu-b-111	|| id:ieu-b-111	TRUE	reported	igd	2	TRUE	NA	NA	8.06036e-05	441016	6.20117e-05	521594	TRUE	0.589661
213	rs7861679	T	C	T	C	0.0122025	0.006793	0.696815	0.69668	FALSE	FALSE	FALSE	ebi-a-GCST90002340	9	123375589	0.002034	521594	0.000843995	Monocyte count || id:ebi-a-GCST90002340	Monocyte count	Monocyte count || ||	TRUE	igd	9	123375589	0.00216741	1.79999e-08	441016	ieu-b-111	|| id:ieu-b-111	TRUE	reported	igd	2	TRUE	NA	NA	7.18674e-05	441016	2.13836e-05	521594	TRUE	0.0596065
214	rs79287178	A	G	A	G	0.0500946	-0.035911	0.031151	0.031575	FALSE	FALSE	FALSE	ebi-a-GCST90002340	3	172294500	0.005822	521594	7.13001e-10	Monocyte count || id:ebi-a-GCST90002340	Monocyte count	Monocyte count || ||	TRUE	igd	3	172294500	0.00600435	7.19946e-17	441016	ieu-b-111	|| id:ieu-b-111	TRUE	reported	igd	2	TRUE	NA	NA	0.000157808	441016	7.2937e-05	521594	TRUE	0.0492684
215	rs79293855	A	G	A	G	-0.0535277	-0.00736	0.031439	0.03225	FALSE	FALSE	FALSE	ebi-a-GCST90002340	19	8420583	0.005326	521594	0.166953	Monocyte count || id:ebi-a-GCST90002340	Monocyte count	Monocyte count || ||	TRUE	igd	19	8420583	0.00568524	4.70002e-21	441016	ieu-b-111	|| id:ieu-b-111	TRUE	reported	igd	2	TRUE	NA	NA	0.000200965	441016	3.66118e-06	521594	TRUE	2.0348e-09
216	rs7947951	G	A	G	A	0.0193777	0.005409	0.689254	0.688351	FALSE	FALSE	FALSE	ebi-a-GCST90002340	11	13356030	0.002017	521594	0.00735292	Monocyte count || id:ebi-a-GCST90002340	Monocyte count	Monocyte count || ||	TRUE	igd	11	13356030	0.00214074	1.39991e-19	441016	ieu-b-111	|| id:ieu-b-111	TRUE	reported	igd	2	TRUE	NA	NA	0.000185756	441016	1.37875e-05	521594	TRUE	1.24845e-06
217	rs80276949	A	G	A	G	0.0457563	-0.001729	0.022677	0.022382	FALSE	FALSE	FALSE	ebi-a-GCST90002340	10	52373245	0.006366	521594	0.785952	Monocyte count || id:ebi-a-GCST90002340	Monocyte count	Monocyte count || ||	TRUE	igd	10	52373245	0.00669008	8.00018e-12	441016	ieu-b-111	|| id:ieu-b-111	TRUE	reported	igd	2	TRUE	NA	NA	0.000106057	441016	1.41425e-07	521594	TRUE	1.23075e-06
218	rs8032108	C	A	C	A	-0.0121333	-0.007025	0.548077	0.548792	FALSE	FALSE	FALSE	ebi-a-GCST90002340	15	101878724	0.001929	521594	0.000272001	Monocyte count || id:ebi-a-GCST90002340	Monocyte count	Monocyte count || ||	TRUE	igd	15	101878724	0.00201281	1.7e-09	441016	ieu-b-111	|| id:ieu-b-111	TRUE	reported	igd	2	TRUE	NA	NA	8.2388e-05	441016	2.54265e-05	521594	TRUE	0.0485825
219	rs8081468	G	A	G	A	0.0132322	-0.03137	0.297889	0.299212	FALSE	FALSE	FALSE	ebi-a-GCST90002340	17	57836924	0.002045	521594	4.69029e-53	Monocyte count || id:ebi-a-GCST90002340	Monocyte count	Monocyte count || ||	TRUE	igd	17	57836924	0.00217116	1.09999e-09	441016	ieu-b-111	|| id:ieu-b-111	TRUE	reported	igd	2	TRUE	NA	NA	8.42154e-05	441016	0.000450937	521594	FALSE	3.72298e-09
220	rs8126001	T	C	T	C	-0.0163778	-0.001398	0.489576	0.490072	FALSE	FALSE	FALSE	ebi-a-GCST90002340	20	62711459	0.001959	521594	0.475473	Monocyte count || id:ebi-a-GCST90002340	Monocyte count	Monocyte count || ||	TRUE	igd	20	62711459	0.00199681	2.39994e-16	441016	ieu-b-111	|| id:ieu-b-111	TRUE	reported	igd	2	TRUE	NA	NA	0.000152517	441016	9.76369e-07	521594	TRUE	2.78647e-08
221	rs852388	C	G	C	G	0.0157124	0.002237	0.211278	0.209052	FALSE	TRUE	FALSE	ebi-a-GCST90002340	7	5574239	0.002364	521594	0.343962	Monocyte count || id:ebi-a-GCST90002340	Monocyte count	Monocyte count || ||	TRUE	igd	7	5574239	0.00245601	1.6e-10	441016	ieu-b-111	|| id:ieu-b-111	TRUE	reported	igd	2	TRUE	NA	NA	9.27966e-05	441016	1.71674e-06	521594	TRUE	4.7278e-05
222	rs880315	C	T	C	T	-0.011772	-0.008027	0.340211	0.340033	FALSE	FALSE	FALSE	ebi-a-GCST90002340	1	10796866	0.002015	521594	6.82999e-05	Monocyte count || id:ebi-a-GCST90002340	Monocyte count	Monocyte count || ||	TRUE	igd	1	10796866	0.00210497	2.19999e-08	441016	ieu-b-111	|| id:ieu-b-111	TRUE	reported	igd	2	TRUE	NA	NA	7.09129e-05	441016	3.04237e-05	521594	TRUE	0.155534
223	rs921971	C	T	C	T	0.01565	-0.010494	0.265901	0.265869	FALSE	FALSE	FALSE	ebi-a-GCST90002340	18	57861663	0.002124	521594	7.92009e-07	Monocyte count || id:ebi-a-GCST90002340	Monocyte count	Monocyte count || ||	TRUE	igd	18	57861663	0.00225602	4.00037e-12	441016	ieu-b-111	|| id:ieu-b-111	TRUE	reported	igd	2	TRUE	NA	NA	0.000109105	441016	4.67974e-05	521594	TRUE	0.0780467
224	rs935168	A	G	A	G	0.0142109	-0.00141	0.654539	0.654651	FALSE	FALSE	FALSE	ebi-a-GCST90002340	2	26914787	0.001966	521594	0.473339	Monocyte count || id:ebi-a-GCST90002340	Monocyte count	Monocyte count || ||	TRUE	igd	2	26914787	0.00208714	9.79941e-12	441016	ieu-b-111	|| id:ieu-b-111	TRUE	reported	igd	2	TRUE	NA	NA	0.00010511	441016	9.86143e-07	521594	TRUE	5.9978e-06
225	rs9389745	C	A	C	A	-0.0150547	-0.009224	0.202282	0.203382	FALSE	FALSE	FALSE	ebi-a-GCST90002340	6	140420341	0.002316	521594	6.87005e-05	Monocyte count || id:ebi-a-GCST90002340	Monocyte count	Monocyte count || ||	TRUE	igd	6	140420341	0.00247021	1.09999e-09	441016	ieu-b-111	|| id:ieu-b-111	TRUE	reported	igd	2	TRUE	NA	NA	8.42146e-05	441016	3.04101e-05	521594	TRUE	0.0733916
226	rs9425589	A	G	A	G	-0.0137618	-0.000121	0.566781	0.567337	FALSE	FALSE	FALSE	ebi-a-GCST90002340	1	172355276	0.001879	521594	0.948515	Monocyte count || id:ebi-a-GCST90002340	Monocyte count	Monocyte count || ||	TRUE	igd	1	172355276	0.00200182	6.20012e-12	441016	ieu-b-111	|| id:ieu-b-111	TRUE	reported	igd	2	TRUE	NA	NA	0.000107152	441016	7.95035e-09	521594	TRUE	5.2541e-07
227	rs9436661	G	T	G	T	-0.0777322	-0.000561	0.352919	0.353021	FALSE	FALSE	FALSE	ebi-a-GCST90002340	1	62904575	0.002033	521594	0.782566	Monocyte count || id:ebi-a-GCST90002340	Monocyte count	Monocyte count || ||	TRUE	igd	1	62904575	0.00207793	1e-200	441016	ieu-b-111	|| id:ieu-b-111	TRUE	reported	igd	2	TRUE	NA	NA	0.00316309	441016	1.45989e-07	521594	TRUE	1.61465e-164
228	rs9480889	G	C	G	C	0.0163067	0.008747	0.783137	0.782938	FALSE	TRUE	FALSE	ebi-a-GCST90002340	6	109189021	0.002272	521594	0.000119001	Monocyte count || id:ebi-a-GCST90002340	Monocyte count	Monocyte count || ||	TRUE	igd	6	109189021	0.0024101	1.29987e-11	441016	ieu-b-111	|| id:ieu-b-111	TRUE	reported	igd	2	TRUE	NA	NA	0.000103792	441016	2.84157e-05	521594	TRUE	0.0175706
229	rs9496567	A	G	A	G	-0.0137763	0.010846	0.243481	0.244023	FALSE	FALSE	FALSE	ebi-a-GCST90002340	6	100602753	0.002187	521594	7.17993e-07	Monocyte count || id:ebi-a-GCST90002340	Monocyte count	Monocyte count || ||	TRUE	igd	6	100602753	0.0023173	2.80001e-09	441016	ieu-b-111	|| id:ieu-b-111	TRUE	reported	igd	2	TRUE	NA	NA	8.01334e-05	441016	4.71509e-05	521594	TRUE	0.308046
230	rs954244	G	C	G	C	0.015323	0.003292	0.254641	0.254013	FALSE	TRUE	FALSE	ebi-a-GCST90002340	2	121309231	0.002146	521594	0.124984	Monocyte count || id:ebi-a-GCST90002340	Monocyte count	Monocyte count || ||	TRUE	igd	2	121309231	0.00227424	1.59993e-11	441016	ieu-b-111	|| id:ieu-b-111	TRUE	reported	igd	2	TRUE	NA	NA	0.000102924	441016	4.51157e-06	521594	TRUE	8.81044e-05
231	rs9561643	C	A	C	A	0.0167149	0.00193	0.314726	0.314821	FALSE	FALSE	FALSE	ebi-a-GCST90002340	13	95253131	0.002016	521594	0.338326	Monocyte count || id:ebi-a-GCST90002340	Monocyte count	Monocyte count || ||	TRUE	igd	13	95253131	0.00214481	6.4998e-15	441016	ieu-b-111	|| id:ieu-b-111	TRUE	reported	igd	2	TRUE	NA	NA	0.000137695	441016	1.75712e-06	521594	TRUE	3.6092e-07
232	rs9831084	C	T	C	T	-0.0118516	0.006506	0.461922	0.460556	FALSE	FALSE	FALSE	ebi-a-GCST90002340	3	37025661	0.00187	521594	0.000507996	Monocyte count || id:ebi-a-GCST90002340	Monocyte count	Monocyte count || ||	TRUE	igd	3	37025661	0.00199656	2.90001e-09	441016	ieu-b-111	|| id:ieu-b-111	TRUE	reported	igd	2	TRUE	NA	NA	7.98918e-05	441016	2.32062e-05	521594	TRUE	0.0439487
233	rs9889137	C	T	C	T	-0.0140393	0.000478	0.383288	0.388259	FALSE	FALSE	FALSE	ebi-a-GCST90002340	16	968717	0.001955	521594	0.806835	Monocyte count || id:ebi-a-GCST90002340	Monocyte count	Monocyte count || ||	TRUE	igd	16	968717	0.00204829	7.19946e-12	441016	ieu-b-111	|| id:ieu-b-111	TRUE	reported	igd	2	TRUE	NA	NA	0.000106515	441016	1.14612e-07	521594	TRUE	1.0619e-06
234	rs998584	A	C	A	C	0.0401182	0.006172	0.482727	0.484147	FALSE	FALSE	FALSE	ebi-a-GCST90002340	6	43757896	0.001916	521594	0.00128201	Monocyte count || id:ebi-a-GCST90002340	Monocyte count	Monocyte count || ||	TRUE	igd	6	43757896	0.00198999	2.19989e-90	441016	ieu-b-111	|| id:ieu-b-111	TRUE	reported	igd	2	TRUE	NA	NA	0.000920722	441016	1.9894e-05	521594	TRUE	1.01997e-36

## Sheet: TG to Lym_C1
	SNP	effect_allele.exposure	other_allele.exposure	effect_allele.outcome	other_allele.outcome	beta.exposure	beta.outcome	eaf.exposure	eaf.outcome	remove	palindromic	ambiguous	id.outcome	chr	pos	se.outcome	samplesize.outcome	pval.outcome	outcome	originalname.outcome	outcome.deprecated	mr_keep.outcome	data_source.outcome	chr.exposure	pos.exposure	se.exposure	pval.exposure	samplesize.exposure	id.exposure	exposure	mr_keep.exposure	pval_origin.exposure	data_source.exposure	action	mr_keep	units.outcome	units.exposure	rsq.exposure	effective_n.exposure	rsq.outcome	effective_n.outcome	steiger_dir	steiger_pval
1	rs10029034	T	C	T	C	0.0117373	0.001704	0.664324	0.663361	FALSE	FALSE	FALSE	ebi-a-GCST90002316	4	15096680	0.001998	524923	0.393904	Lymphocyte count || id:ebi-a-GCST90002316	Lymphocyte count	Lymphocyte count || ||	TRUE	igd	4	15096680	0.00210704	2.5e-08	441016	ieu-b-111	|| id:ieu-b-111	TRUE	reported	igd	2	TRUE	NA	NA	7.03571e-05	441016	1.38565e-06	524923	TRUE	0.000415331
2	rs10050393	C	T	C	T	-0.0153055	-0.018163	0.432209	0.430866	FALSE	FALSE	FALSE	ebi-a-GCST90002316	5	157918946	0.001903	524923	1.45011e-21	Lymphocyte count || id:ebi-a-GCST90002316	Lymphocyte count	Lymphocyte count || ||	TRUE	igd	5	157918946	0.00200268	2.09991e-14	441016	ieu-b-111	|| id:ieu-b-111	TRUE	reported	igd	2	TRUE	NA	NA	0.000132423	441016	0.000173512	524923	FALSE	0.414976
3	rs1009360	C	T	C	T	-0.0184832	-0.006892	0.41859	0.418836	FALSE	FALSE	FALSE	ebi-a-GCST90002316	2	65276049	0.001991	524923	0.000541003	Lymphocyte count || id:ebi-a-GCST90002316	Lymphocyte count	Lymphocyte count || ||	TRUE	igd	2	65276049	0.00200785	3.40017e-20	441016	ieu-b-111	|| id:ieu-b-111	TRUE	reported	igd	2	TRUE	NA	NA	0.000192113	441016	2.28268e-05	524923	TRUE	8.71234e-06
4	rs10172544	A	C	A	C	-0.0112291	-0.00894	0.408707	0.408129	FALSE	FALSE	FALSE	ebi-a-GCST90002316	2	85788270	0.001914	524923	3.02998e-06	Lymphocyte count || id:ebi-a-GCST90002316	Lymphocyte count	Lymphocyte count || ||	TRUE	igd	2	85788270	0.0020155	2.5e-08	441016	ieu-b-111	|| id:ieu-b-111	TRUE	reported	igd	2	TRUE	NA	NA	7.03787e-05	441016	4.15603e-05	524923	TRUE	0.341608
5	rs1037117	A	G	A	G	0.0172213	0.002119	0.254798	0.254747	FALSE	FALSE	FALSE	ebi-a-GCST90002316	15	102068658	0.00222	524923	0.339921	Lymphocyte count || id:ebi-a-GCST90002316	Lymphocyte count	Lymphocyte count || ||	TRUE	igd	15	102068658	0.00229153	5.70033e-14	441016	ieu-b-111	|| id:ieu-b-111	TRUE	reported	igd	2	TRUE	NA	NA	0.000128048	441016	1.73565e-06	524923	TRUE	9.83222e-07
6	rs10431006	G	A	G	A	0.0211398	-0.015671	0.093011	0.0933	FALSE	FALSE	FALSE	ebi-a-GCST90002316	11	49010832	0.003289	524923	1.91999e-06	Lymphocyte count || id:ebi-a-GCST90002316	Lymphocyte count	Lymphocyte count || ||	TRUE	igd	11	49010832	0.00341549	5.99998e-10	441016	ieu-b-111	|| id:ieu-b-111	TRUE	reported	igd	2	TRUE	NA	NA	8.68572e-05	441016	4.32467e-05	524923	TRUE	0.179217
7	rs1045241	T	C	T	C	-0.0206988	-0.027279	0.270943	0.272091	FALSE	FALSE	FALSE	ebi-a-GCST90002316	5	118729286	0.002129	524923	1.55991e-37	Lymphocyte count || id:ebi-a-GCST90002316	Lymphocyte count	Lymphocyte count || ||	TRUE	igd	5	118729286	0.00224699	3.19963e-20	441016	ieu-b-111	|| id:ieu-b-111	TRUE	reported	igd	2	TRUE	NA	NA	0.000192377	441016	0.000312663	524923	FALSE	0.061933
8	rs10513688	A	G	A	G	0.0247828	-0.006318	0.097403	0.098131	FALSE	FALSE	FALSE	ebi-a-GCST90002316	3	170727218	0.003171	524923	0.0463415	Lymphocyte count || id:ebi-a-GCST90002316	Lymphocyte count	Lymphocyte count || ||	TRUE	igd	3	170727218	0.00334924	1.39991e-13	441016	ieu-b-111	|| id:ieu-b-111	TRUE	reported	igd	2	TRUE	NA	NA	0.000124137	441016	7.56257e-06	524923	TRUE	3.9844e-05
9	rs10750766	A	C	A	C	0.0193855	0.006538	0.709959	0.708547	FALSE	FALSE	FALSE	ebi-a-GCST90002316	11	65473798	0.002093	524923	0.001798	Lymphocyte count || id:ebi-a-GCST90002316	Lymphocyte count	Lymphocyte count || ||	TRUE	igd	11	65473798	0.00218742	7.8001e-19	441016	ieu-b-111	|| id:ieu-b-111	TRUE	reported	igd	2	TRUE	NA	NA	0.000178057	441016	1.85887e-05	524923	TRUE	9.77103e-06
10	rs10752651	T	C	T	C	0.0156278	-0.008308	0.538675	0.538379	FALSE	FALSE	FALSE	ebi-a-GCST90002316	9	92201811	0.00191	524923	1.38e-05	Lymphocyte count || id:ebi-a-GCST90002316	Lymphocyte count	Lymphocyte count || ||	TRUE	igd	9	92201811	0.00200518	6.4998e-15	441016	ieu-b-111	|| id:ieu-b-111	TRUE	reported	igd	2	TRUE	NA	NA	0.000137714	441016	3.60426e-05	524923	TRUE	0.0050139
11	rs10772997	A	C	A	C	0.015169	-0.023113	0.75244	0.751232	FALSE	FALSE	FALSE	ebi-a-GCST90002316	12	123719880	0.002188	524923	4.61955e-26	Lymphocyte count || id:ebi-a-GCST90002316	Lymphocyte count	Lymphocyte count || ||	TRUE	igd	12	123719880	0.00230773	4.90004e-11	441016	ieu-b-111	|| id:ieu-b-111	TRUE	reported	igd	2	TRUE	NA	NA	9.796e-05	441016	0.000212536	524923	FALSE	0.0219056
12	rs10773049	C	T	C	T	-0.0290398	-0.00945	0.39535	0.396115	FALSE	FALSE	FALSE	ebi-a-GCST90002316	12	124506631	0.00193	524923	9.87006e-07	Lymphocyte count || id:ebi-a-GCST90002316	Lymphocyte count	Lymphocyte count || ||	TRUE	igd	12	124506631	0.00203691	4.10015e-46	441016	ieu-b-111	|| id:ieu-b-111	TRUE	reported	igd	2	TRUE	NA	NA	0.000460671	441016	4.56704e-05	524923	TRUE	5.9969e-13
13	rs1077835	G	A	G	A	0.0473668	0.003135	0.220459	0.219805	FALSE	FALSE	FALSE	ebi-a-GCST90002316	15	58723426	0.002287	524923	0.170416	Lymphocyte count || id:ebi-a-GCST90002316	Lymphocyte count	Lymphocyte count || ||	TRUE	igd	15	58723426	0.00240452	2.19989e-86	441016	ieu-b-111	|| id:ieu-b-111	TRUE	reported	igd	2	TRUE	NA	NA	0.000879138	441016	3.57971e-06	524923	TRUE	4.38492e-42
14	rs10822163	G	C	G	C	-0.0321674	-0.013704	0.473369	0.474502	FALSE	TRUE	TRUE	ebi-a-GCST90002316	10	65124098	0.001891	524923	4.46992e-13	Lymphocyte count || id:ebi-a-GCST90002316	Lymphocyte count	Lymphocyte count || ||	TRUE	igd	10	65124098	0.00199059	9.70063e-59	441016	ieu-b-111	|| id:ieu-b-111	TRUE	reported	igd	2	FALSE	NA	NA	0.000591778	441016	0.00010004	524923	TRUE	2.30337e-12
15	rs10899490	T	C	T	C	-0.0170082	-0.009162	0.161369	0.161915	FALSE	FALSE	FALSE	ebi-a-GCST90002316	11	78105879	0.002565	524923	0.000357001	Lymphocyte count || id:ebi-a-GCST90002316	Lymphocyte count	Lymphocyte count || ||	TRUE	igd	11	78105879	0.00269347	2.69998e-10	441016	ieu-b-111	|| id:ieu-b-111	TRUE	reported	igd	2	TRUE	NA	NA	9.04067e-05	441016	2.43053e-05	524923	TRUE	0.0250009
16	rs11000468	T	C	T	C	-0.0148544	-0.00608	0.255269	0.258291	FALSE	FALSE	FALSE	ebi-a-GCST90002316	10	74711376	0.002214	524923	0.00604102	Lymphocyte count || id:ebi-a-GCST90002316	Lymphocyte count	Lymphocyte count || ||	TRUE	igd	10	74711376	0.00231748	1.5e-10	441016	ieu-b-111	|| id:ieu-b-111	TRUE	reported	igd	2	TRUE	NA	NA	9.31505e-05	441016	1.43665e-05	524923	TRUE	0.00411165
17	rs11030107	G	A	G	A	0.0160418	-0.000271	0.260757	0.259125	FALSE	FALSE	FALSE	ebi-a-GCST90002316	11	27694835	0.002153	524923	0.899779	Lymphocyte count || id:ebi-a-GCST90002316	Lymphocyte count	Lymphocyte count || ||	TRUE	igd	11	27694835	0.00225693	1.20005e-12	441016	ieu-b-111	|| id:ieu-b-111	TRUE	reported	igd	2	TRUE	NA	NA	0.000114543	441016	3.01826e-08	524923	TRUE	2.54223e-07
18	rs11078597	C	T	C	T	0.0191708	0.003848	0.186613	0.186239	FALSE	FALSE	FALSE	ebi-a-GCST90002316	17	1618363	0.00253	524923	0.128308	Lymphocyte count || id:ebi-a-GCST90002316	Lymphocyte count	Lymphocyte count || ||	TRUE	igd	17	1618363	0.0025513	5.70033e-14	441016	ieu-b-111	|| id:ieu-b-111	TRUE	reported	igd	2	TRUE	NA	NA	0.000128012	441016	4.4069e-06	524923	TRUE	6.439e-06
19	rs11100083	C	T	C	T	-0.0160248	0.007572	0.226214	0.226519	FALSE	FALSE	FALSE	ebi-a-GCST90002316	4	157682598	0.002252	524923	0.000779005	Lymphocyte count || id:ebi-a-GCST90002316	Lymphocyte count	Lymphocyte count || ||	TRUE	igd	4	157682598	0.00237585	1.50003e-11	441016	ieu-b-111	|| id:ieu-b-111	TRUE	reported	igd	2	TRUE	NA	NA	0.000103145	441016	2.15368e-05	524923	TRUE	0.00693041
20	rs11118310	T	A	T	A	0.0193178	0.006873	0.593476	0.595413	FALSE	TRUE	FALSE	ebi-a-GCST90002316	1	219637671	0.001918	524923	0.000340997	Lymphocyte count || id:ebi-a-GCST90002316	Lymphocyte count	Lymphocyte count || ||	TRUE	igd	1	219637671	0.00202011	1.10002e-21	441016	ieu-b-111	|| id:ieu-b-111	TRUE	reported	igd	2	TRUE	NA	NA	0.000207311	441016	2.44619e-05	524923	TRUE	3.69373e-06
21	rs11122450	G	T	G	T	-0.0481745	-0.001201	0.611733	0.61116	FALSE	FALSE	FALSE	ebi-a-GCST90002316	1	230301811	0.001931	524923	0.533864	Lymphocyte count || id:ebi-a-GCST90002316	Lymphocyte count	Lymphocyte count || ||	TRUE	igd	1	230301811	0.0020373	1.30017e-123	441016	ieu-b-111	|| id:ieu-b-111	TRUE	reported	igd	2	TRUE	NA	NA	0.00126626	441016	7.36932e-07	524923	TRUE	7.21752e-65
22	rs11185542	C	G	C	G	-0.0126395	0.001381	0.727914	0.727946	FALSE	TRUE	FALSE	ebi-a-GCST90002316	3	196187927	0.002133	524923	0.517402	Lymphocyte count || id:ebi-a-GCST90002316	Lymphocyte count	Lymphocyte count || ||	TRUE	igd	3	196187927	0.00223848	1.6e-08	441016	ieu-b-111	|| id:ieu-b-111	TRUE	reported	igd	2	TRUE	NA	NA	7.22886e-05	441016	7.98567e-07	524923	TRUE	0.000195373
23	rs111868034	T	A	T	A	-0.0156894	-0.00369	0.193002	0.192335	FALSE	TRUE	FALSE	ebi-a-GCST90002316	19	48462538	0.002546	524923	0.147282	Lymphocyte count || id:ebi-a-GCST90002316	Lymphocyte count	Lymphocyte count || ||	TRUE	igd	19	48462538	0.00258938	1.40001e-09	441016	ieu-b-111	|| id:ieu-b-111	TRUE	reported	igd	2	TRUE	NA	NA	8.32401e-05	441016	4.00166e-06	524923	TRUE	0.000487938
24	rs11206374	A	G	A	G	0.0250232	-0.004482	0.224815	0.225678	FALSE	FALSE	FALSE	ebi-a-GCST90002316	1	40048009	0.002252	524923	0.0465908	Lymphocyte count || id:ebi-a-GCST90002316	Lymphocyte count	Lymphocyte count || ||	TRUE	igd	1	40048009	0.00237577	6.09958e-26	441016	ieu-b-111	|| id:ieu-b-111	TRUE	reported	igd	2	TRUE	NA	NA	0.000251487	441016	7.54588e-06	524923	TRUE	1.36867e-10
25	rs112259268	A	C	A	C	0.139849	-0.039446	0.028291	0.028328	FALSE	FALSE	FALSE	ebi-a-GCST90002316	17	41874745	0.005744	524923	6.79047e-12	Lymphocyte count || id:ebi-a-GCST90002316	Lymphocyte count	Lymphocyte count || ||	TRUE	igd	17	41874745	0.00601368	1.30017e-119	441016	ieu-b-111	|| id:ieu-b-111	TRUE	reported	igd	2	TRUE	NA	NA	0.00122477	441016	8.98347e-05	524923	TRUE	7.51051e-36
26	rs11240358	A	G	A	G	0.0135651	0.002367	0.394026	0.393907	FALSE	FALSE	FALSE	ebi-a-GCST90002316	1	205070573	0.001927	524923	0.219425	Lymphocyte count || id:ebi-a-GCST90002316	Lymphocyte count	Lymphocyte count || ||	TRUE	igd	1	205070573	0.00202953	2.29985e-11	441016	ieu-b-111	|| id:ieu-b-111	TRUE	reported	igd	2	TRUE	NA	NA	0.000101288	441016	2.87434e-06	524923	TRUE	4.18295e-05
27	rs112424890	T	C	T	C	0.0173492	0.0118	0.17783	0.175363	FALSE	FALSE	FALSE	ebi-a-GCST90002316	5	140933792	0.002493	524923	2.24001e-06	Lymphocyte count || id:ebi-a-GCST90002316	Lymphocyte count	Lymphocyte count || ||	TRUE	igd	5	140933792	0.00260459	2.70023e-11	441016	ieu-b-111	|| id:ieu-b-111	TRUE	reported	igd	2	TRUE	NA	NA	0.000100597	441016	4.26783e-05	524923	TRUE	0.0868876
28	rs1133400	G	A	G	A	0.0137462	-0.000338	0.219923	0.219402	FALSE	FALSE	FALSE	ebi-a-GCST90002316	10	134459388	0.002381	524923	0.887005	Lymphocyte count || id:ebi-a-GCST90002316	Lymphocyte count	Lymphocyte count || ||	TRUE	igd	10	134459388	0.00239759	9.80009e-09	441016	ieu-b-111	|| id:ieu-b-111	TRUE	reported	igd	2	TRUE	NA	NA	7.45299e-05	441016	3.83902e-08	524923	TRUE	3.6194e-05
29	rs113344423	A	G	A	G	0.0434468	0.010375	0.060177	0.06255	FALSE	FALSE	FALSE	ebi-a-GCST90002316	10	95316037	0.004009	524923	0.00966696	Lymphocyte count || id:ebi-a-GCST90002316	Lymphocyte count	Lymphocyte count || ||	TRUE	igd	10	95316037	0.00428926	4.10015e-24	441016	ieu-b-111	|| id:ieu-b-111	TRUE	reported	igd	2	TRUE	NA	NA	0.000232593	441016	1.27586e-05	524923	TRUE	1.07727e-08
30	rs114165349	C	G	C	G	0.0818126	-0.024706	0.023157	0.023232	FALSE	TRUE	FALSE	ebi-a-GCST90002316	1	27021913	0.00636	524923	0.000103001	Lymphocyte count || id:ebi-a-GCST90002316	Lymphocyte count	Lymphocyte count || ||	TRUE	igd	1	27021913	0.00663594	6.29941e-35	441016	ieu-b-111	|| id:ieu-b-111	TRUE	reported	igd	2	TRUE	NA	NA	0.000344535	441016	2.87464e-05	524923	TRUE	1.02549e-10
31	rs11631544	C	T	C	T	-0.0176599	-0.003446	0.249775	0.24832	FALSE	FALSE	FALSE	ebi-a-GCST90002316	15	64098557	0.002205	524923	0.118163	Lymphocyte count || id:ebi-a-GCST90002316	Lymphocyte count	Lymphocyte count || ||	TRUE	igd	15	64098557	0.00230541	1.9002e-14	441016	ieu-b-111	|| id:ieu-b-111	TRUE	reported	igd	2	TRUE	NA	NA	0.000133036	441016	4.65283e-06	524923	TRUE	4.41504e-06
32	rs11664106	T	A	T	A	-0.0125831	0.001723	0.374102	0.371252	FALSE	TRUE	FALSE	ebi-a-GCST90002316	18	2846812	0.002053	524923	0.401145	Lymphocyte count || id:ebi-a-GCST90002316	Lymphocyte count	Lymphocyte count || ||	TRUE	igd	18	2846812	0.00210816	2.39999e-09	441016	ieu-b-111	|| id:ieu-b-111	TRUE	reported	igd	2	TRUE	NA	NA	8.07757e-05	441016	1.34183e-06	524923	TRUE	0.000126643
33	rs116843064	A	G	A	G	-0.226505	-0.015607	0.019327	0.01956	FALSE	FALSE	FALSE	ebi-a-GCST90002316	19	8429323	0.007129	524923	0.0286062	Lymphocyte count || id:ebi-a-GCST90002316	Lymphocyte count	Lymphocyte count || ||	TRUE	igd	19	8429323	0.00721009	1e-200	441016	ieu-b-111	|| id:ieu-b-111	TRUE	reported	igd	2	TRUE	NA	NA	0.00223281	441016	9.13027e-06	524923	TRUE	3.88828e-104
34	rs117031727	T	A	T	A	-0.0112575	-0.006819	0.572717	0.573216	FALSE	TRUE	TRUE	ebi-a-GCST90002316	9	13712992	0.001996	524923	0.000637999	Lymphocyte count || id:ebi-a-GCST90002316	Lymphocyte count	Lymphocyte count || ||	TRUE	igd	9	13712992	0.00203259	3.09999e-08	441016	ieu-b-111	|| id:ieu-b-111	TRUE	reported	igd	2	FALSE	NA	NA	6.95507e-05	441016	2.2234e-05	524923	TRUE	0.0759939
35	rs117233107	A	G	A	G	-0.0732317	-0.026222	0.015176	0.01561	FALSE	FALSE	FALSE	ebi-a-GCST90002316	12	4328521	0.008194	524923	0.00138	Lymphocyte count || id:ebi-a-GCST90002316	Lymphocyte count	Lymphocyte count || ||	TRUE	igd	12	4328521	0.0086122	1.80011e-17	441016	ieu-b-111	|| id:ieu-b-111	TRUE	reported	igd	2	TRUE	NA	NA	0.000163925	441016	1.95091e-05	524923	TRUE	4.02709e-05
36	rs117291242	T	C	T	C	0.0297851	-0.027461	0.036536	0.036477	FALSE	FALSE	FALSE	ebi-a-GCST90002316	11	380315	0.00529	524923	2.13e-07	Lymphocyte count || id:ebi-a-GCST90002316	Lymphocyte count	Lymphocyte count || ||	TRUE	igd	11	380315	0.00528225	1.7e-08	441016	ieu-b-111	|| id:ieu-b-111	TRUE	reported	igd	2	TRUE	NA	NA	7.20903e-05	441016	5.1334e-05	524923	TRUE	0.516274
37	rs11777730	C	T	C	T	-0.0163342	0.00428	0.676326	0.675797	FALSE	FALSE	FALSE	ebi-a-GCST90002316	8	18211861	0.002023	524923	0.0344049	Lymphocyte count || id:ebi-a-GCST90002316	Lymphocyte count	Lymphocyte count || ||	TRUE	igd	8	18211861	0.00211925	1.29987e-14	441016	ieu-b-111	|| id:ieu-b-111	TRUE	reported	igd	2	TRUE	NA	NA	0.000134685	441016	8.52704e-06	524923	TRUE	2.11725e-05
38	rs11858279	C	T	C	T	0.0228168	-0.0032	0.305059	0.304654	FALSE	FALSE	FALSE	ebi-a-GCST90002316	15	58712973	0.002072	524923	0.122442	Lymphocyte count || id:ebi-a-GCST90002316	Lymphocyte count	Lymphocyte count || ||	TRUE	igd	15	58712973	0.00216887	7.00003e-26	441016	ieu-b-111	|| id:ieu-b-111	TRUE	reported	igd	2	TRUE	NA	NA	0.000250889	441016	4.54386e-06	524923	TRUE	1.92841e-11
39	rs11904650	G	A	G	A	0.0410641	0.016651	0.020999	0.021376	FALSE	FALSE	FALSE	ebi-a-GCST90002316	2	119745127	0.006558	524923	0.0111301	Lymphocyte count || id:ebi-a-GCST90002316	Lymphocyte count	Lymphocyte count || ||	TRUE	igd	2	119745127	0.00692419	2.99999e-09	441016	ieu-b-111	|| id:ieu-b-111	TRUE	reported	igd	2	TRUE	NA	NA	7.97443e-05	441016	1.22811e-05	524923	TRUE	0.00790306
40	rs12016920	C	T	C	T	-0.0217899	-0.013751	0.195527	0.195327	FALSE	FALSE	FALSE	ebi-a-GCST90002316	13	114639025	0.002501	524923	3.92004e-08	Lymphocyte count || id:ebi-a-GCST90002316	Lymphocyte count	Lymphocyte count || ||	TRUE	igd	13	114639025	0.00252524	6.20012e-18	441016	ieu-b-111	|| id:ieu-b-111	TRUE	reported	igd	2	TRUE	NA	NA	0.000168803	441016	5.75867e-05	524923	TRUE	0.00815132
41	rs12066120	C	T	C	T	-0.0115192	-0.000461	0.578966	0.579185	FALSE	FALSE	FALSE	ebi-a-GCST90002316	1	230418774	0.001923	524923	0.810597	Lymphocyte count || id:ebi-a-GCST90002316	Lymphocyte count	Lymphocyte count || ||	TRUE	igd	1	230418774	0.00201656	1.09999e-08	441016	ieu-b-111	|| id:ieu-b-111	TRUE	reported	igd	2	TRUE	NA	NA	7.3984e-05	441016	1.09484e-07	524923	TRUE	5.14482e-05
42	rs12185242	C	A	C	A	0.0175265	-0.004245	0.454836	0.45676	FALSE	FALSE	FALSE	ebi-a-GCST90002316	17	47407071	0.001901	524923	0.0255688	Lymphocyte count || id:ebi-a-GCST90002316	Lymphocyte count	Lymphocyte count || ||	TRUE	igd	17	47407071	0.00199898	1.80011e-18	441016	ieu-b-111	|| id:ieu-b-111	TRUE	reported	igd	2	TRUE	NA	NA	0.000174279	441016	9.49933e-06	524923	TRUE	7.25782e-07
43	rs12424054	A	G	A	G	0.0191212	0.011017	0.232437	0.231748	FALSE	FALSE	FALSE	ebi-a-GCST90002316	12	107186747	0.002235	524923	8.43005e-07	Lymphocyte count || id:ebi-a-GCST90002316	Lymphocyte count	Lymphocyte count || ||	TRUE	igd	12	107186747	0.00235346	4.49987e-16	441016	ieu-b-111	|| id:ieu-b-111	TRUE	reported	igd	2	TRUE	NA	NA	0.000149658	441016	4.62868e-05	524923	TRUE	0.00784831
44	rs12446515	T	C	T	C	-0.0334207	-0.01073	0.322889	0.321697	FALSE	FALSE	FALSE	ebi-a-GCST90002316	16	56987015	0.002041	524923	1.49001e-07	Lymphocyte count || id:ebi-a-GCST90002316	Lymphocyte count	Lymphocyte count || ||	TRUE	igd	16	56987015	0.00213589	3.50026e-55	441016	ieu-b-111	|| id:ieu-b-111	TRUE	reported	igd	2	TRUE	NA	NA	0.000554856	441016	5.26498e-05	524923	TRUE	1.44623e-15
45	rs12504746	T	C	T	C	-0.0152674	0.00276	0.192857	0.192914	FALSE	FALSE	FALSE	ebi-a-GCST90002316	4	39646631	0.002397	524923	0.249515	Lymphocyte count || id:ebi-a-GCST90002316	Lymphocyte count	Lymphocyte count || ||	TRUE	igd	4	39646631	0.00252148	1.40001e-09	441016	ieu-b-111	|| id:ieu-b-111	TRUE	reported	igd	2	TRUE	NA	NA	8.31248e-05	441016	2.52573e-06	524923	TRUE	0.00022827
46	rs12546096	G	A	G	A	0.0278972	0.003372	0.252369	0.252507	FALSE	FALSE	FALSE	ebi-a-GCST90002316	8	126628841	0.002214	524923	0.127801	Lymphocyte count || id:ebi-a-GCST90002316	Lymphocyte count	Lymphocyte count || ||	TRUE	igd	8	126628841	0.00230982	1.39991e-33	441016	ieu-b-111	|| id:ieu-b-111	TRUE	reported	igd	2	TRUE	NA	NA	0.00033065	441016	4.419e-06	524923	TRUE	3.44076e-15
47	rs12610709	A	G	A	G	0.0223871	-8.7e-05	0.171086	0.169945	FALSE	FALSE	FALSE	ebi-a-GCST90002316	19	56102362	0.002549	524923	0.972643	Lymphocyte count || id:ebi-a-GCST90002316	Lymphocyte count	Lymphocyte count || ||	TRUE	igd	19	56102362	0.00264596	2.70023e-17	441016	ieu-b-111	|| id:ieu-b-111	TRUE	reported	igd	2	TRUE	NA	NA	0.000162295	441016	2.21924e-09	524923	TRUE	5.16747e-10
48	rs12880341	C	T	C	T	0.0209696	0.007475	0.159023	0.15971	FALSE	FALSE	FALSE	ebi-a-GCST90002316	14	64236191	0.002684	524923	0.00535895	Lymphocyte count || id:ebi-a-GCST90002316	Lymphocyte count	Lymphocyte count || ||	TRUE	igd	14	64236191	0.00273647	1.80011e-14	441016	ieu-b-111	|| id:ieu-b-111	TRUE	reported	igd	2	TRUE	NA	NA	0.000133134	441016	1.4776e-05	524923	TRUE	0.000165185
49	rs12902047	C	A	C	A	-0.0129253	0.003022	0.313907	0.313602	FALSE	FALSE	FALSE	ebi-a-GCST90002316	15	41915522	0.002046	524923	0.139616	Lymphocyte count || id:ebi-a-GCST90002316	Lymphocyte count	Lymphocyte count || ||	TRUE	igd	15	41915522	0.00214533	1.7e-09	441016	ieu-b-111	|| id:ieu-b-111	TRUE	reported	igd	2	TRUE	NA	NA	8.2301e-05	441016	4.15606e-06	524923	TRUE	0.000574643
50	rs12926107	G	A	G	A	0.0126364	0.00288	0.454903	0.451901	FALSE	FALSE	FALSE	ebi-a-GCST90002316	16	88004092	0.001904	524923	0.130396	Lymphocyte count || id:ebi-a-GCST90002316	Lymphocyte count	Lymphocyte count || ||	TRUE	igd	16	88004092	0.0020014	2.69998e-10	441016	ieu-b-111	|| id:ieu-b-111	TRUE	reported	igd	2	TRUE	NA	NA	9.03831e-05	441016	4.35868e-06	524923	TRUE	0.00028096
51	rs12928099	A	C	A	C	-0.0282116	-0.001246	0.296442	0.295404	FALSE	FALSE	FALSE	ebi-a-GCST90002316	16	15150505	0.002079	524923	0.549173	Lymphocyte count || id:ebi-a-GCST90002316	Lymphocyte count	Lymphocyte count || ||	TRUE	igd	16	15150505	0.00218133	2.90001e-38	441016	ieu-b-111	|| id:ieu-b-111	TRUE	reported	igd	2	TRUE	NA	NA	0.000379137	441016	6.84278e-07	524923	TRUE	6.9444e-20
52	rs13021393	T	A	T	A	0.0122747	0.003765	0.516226	0.515011	FALSE	TRUE	TRUE	ebi-a-GCST90002316	2	37059462	0.001905	524923	0.0480574	Lymphocyte count || id:ebi-a-GCST90002316	Lymphocyte count	Lymphocyte count || ||	TRUE	igd	2	37059462	0.00199739	8e-10	441016	ieu-b-111	|| id:ieu-b-111	TRUE	reported	igd	2	FALSE	NA	NA	8.56262e-05	441016	7.4412e-06	524923	TRUE	0.00139958
53	rs13066793	G	A	G	A	-0.0224583	-0.011114	0.090095	0.08993	FALSE	FALSE	FALSE	ebi-a-GCST90002316	3	87037543	0.003323	524923	0.000828991	Lymphocyte count || id:ebi-a-GCST90002316	Lymphocyte count	Lymphocyte count || ||	TRUE	igd	3	87037543	0.00347278	1e-10	441016	ieu-b-111	|| id:ieu-b-111	TRUE	reported	igd	2	TRUE	NA	NA	9.48212e-05	441016	2.13097e-05	524923	TRUE	0.0121652
54	rs13101504	G	T	G	T	0.0195598	0.008999	0.412851	0.409146	FALSE	FALSE	FALSE	ebi-a-GCST90002316	4	69446344	0.00239	524923	0.000167001	Lymphocyte count || id:ebi-a-GCST90002316	Lymphocyte count	Lymphocyte count || ||	TRUE	igd	4	69446344	0.00240753	4.49987e-16	441016	ieu-b-111	|| id:ieu-b-111	TRUE	reported	igd	2	TRUE	NA	NA	0.000149647	441016	2.70077e-05	524923	TRUE	0.000571416
55	rs13107325	T	C	T	C	0.0300749	0.008118	0.074905	0.074608	FALSE	FALSE	FALSE	ebi-a-GCST90002316	4	103188709	0.003602	524923	0.0242399	Lymphocyte count || id:ebi-a-GCST90002316	Lymphocyte count	Lymphocyte count || ||	TRUE	igd	4	103188709	0.00377743	1.69981e-15	441016	ieu-b-111	|| id:ieu-b-111	TRUE	reported	igd	2	TRUE	NA	NA	0.000143715	441016	9.67637e-06	524923	TRUE	1.38497e-05
56	rs13108218	G	A	G	A	-0.0305169	-0.004802	0.614859	0.614852	FALSE	FALSE	FALSE	ebi-a-GCST90002316	4	3443931	0.002038	524923	0.0184731	Lymphocyte count || id:ebi-a-GCST90002316	Lymphocyte count	Lymphocyte count || ||	TRUE	igd	4	3443931	0.00205811	9.70063e-50	441016	ieu-b-111	|| id:ieu-b-111	TRUE	reported	igd	2	TRUE	NA	NA	0.000498282	441016	1.05764e-05	524923	TRUE	9.8536e-21
57	rs13118477	A	G	A	G	0.0149897	0.005611	0.392654	0.395627	FALSE	FALSE	FALSE	ebi-a-GCST90002316	4	89704367	0.001417	524923	7.52991e-05	Lymphocyte count || id:ebi-a-GCST90002316	Lymphocyte count	Lymphocyte count || ||	TRUE	igd	4	89704367	0.00203847	1.9002e-13	441016	ieu-b-111	|| id:ieu-b-111	TRUE	reported	igd	2	TRUE	NA	NA	0.000122595	441016	2.98699e-05	524923	TRUE	0.00604982
58	rs1316753	C	G	C	G	-0.0145732	-0.002299	0.394062	0.394196	FALSE	TRUE	FALSE	ebi-a-GCST90002316	5	78531337	0.001933	524923	0.234308	Lymphocyte count || id:ebi-a-GCST90002316	Lymphocyte count	Lymphocyte count || ||	TRUE	igd	5	78531337	0.00202974	7.00003e-13	441016	ieu-b-111	|| id:ieu-b-111	TRUE	reported	igd	2	TRUE	NA	NA	0.000116876	441016	2.69475e-06	524923	TRUE	7.15309e-06
59	rs13269725	G	A	G	A	0.0349878	0.013124	0.078416	0.077664	FALSE	FALSE	FALSE	ebi-a-GCST90002316	8	72459889	0.00353	524923	0.000203002	Lymphocyte count || id:ebi-a-GCST90002316	Lymphocyte count	Lymphocyte count || ||	TRUE	igd	8	72459889	0.0036804	1.99986e-21	441016	ieu-b-111	|| id:ieu-b-111	TRUE	reported	igd	2	TRUE	NA	NA	0.000204881	441016	2.63316e-05	524923	TRUE	6.93622e-06
60	rs13389219	T	C	T	C	-0.0376242	-0.012605	0.392551	0.392884	FALSE	FALSE	FALSE	ebi-a-GCST90002316	2	165528876	0.001928	524923	6.48933e-11	Lymphocyte count || id:ebi-a-GCST90002316	Lymphocyte count	Lymphocyte count || ||	TRUE	igd	2	165528876	0.00202704	6.59933e-77	441016	ieu-b-111	|| id:ieu-b-111	TRUE	reported	igd	2	TRUE	NA	NA	0.000780582	441016	8.14221e-05	524923	TRUE	1.97752e-20
61	rs1347188	G	A	G	A	0.0139021	0.001737	0.245797	0.246033	FALSE	FALSE	FALSE	ebi-a-GCST90002316	4	124743259	0.002195	524923	0.428879	Lymphocyte count || id:ebi-a-GCST90002316	Lymphocyte count	Lymphocyte count || ||	TRUE	igd	4	124743259	0.00231385	1.89998e-09	441016	ieu-b-111	|| id:ieu-b-111	TRUE	reported	igd	2	TRUE	NA	NA	8.18469e-05	441016	1.19299e-06	524923	TRUE	9.84606e-05
62	rs138191773	A	G	A	G	-0.0471717	-0.013826	0.017021	0.01721	FALSE	FALSE	FALSE	ebi-a-GCST90002316	6	72522321	0.00755	524923	0.0670486	Lymphocyte count || id:ebi-a-GCST90002316	Lymphocyte count	Lymphocyte count || ||	TRUE	igd	6	72522321	0.00791884	2.59998e-09	441016	ieu-b-111	|| id:ieu-b-111	TRUE	reported	igd	2	TRUE	NA	NA	8.04549e-05	441016	6.38855e-06	524923	TRUE	0.00161126
63	rs139386986	T	C	T	C	-0.0216903	-0.009871	0.092129	0.092852	FALSE	FALSE	FALSE	ebi-a-GCST90002316	12	34821442	0.003637	524923	0.00667006	Lymphocyte count || id:ebi-a-GCST90002316	Lymphocyte count	Lymphocyte count || ||	TRUE	igd	12	34821442	0.0035608	1.09999e-09	441016	ieu-b-111	|| id:ieu-b-111	TRUE	reported	igd	2	TRUE	NA	NA	8.41293e-05	441016	1.40325e-05	524923	TRUE	0.00789509
64	rs139974673	C	T	C	T	0.143073	0.054097	0.026131	0.026033	FALSE	FALSE	FALSE	ebi-a-GCST90002316	15	44027885	0.005994	524923	1.89017e-19	Lymphocyte count || id:ebi-a-GCST90002316	Lymphocyte count	Lymphocyte count || ||	TRUE	igd	15	44027885	0.00623867	2.19786e-116	441016	ieu-b-111	|| id:ieu-b-111	TRUE	reported	igd	2	TRUE	NA	NA	0.00119114	441016	0.00015515	524923	TRUE	3.28078e-27
65	rs140107293	G	A	G	A	-0.0227003	-0.016494	0.154707	0.154232	FALSE	FALSE	FALSE	ebi-a-GCST90002316	10	5267191	0.002617	524923	3.01002e-10	Lymphocyte count || id:ebi-a-GCST90002316	Lymphocyte count	Lymphocyte count || ||	TRUE	igd	10	5267191	0.00275296	1.59993e-16	441016	ieu-b-111	|| id:ieu-b-111	TRUE	reported	igd	2	TRUE	NA	NA	0.00015415	441016	7.5669e-05	524923	TRUE	0.0687839
66	rs140288	A	G	A	G	-0.0132623	0.003054	0.566711	0.565945	FALSE	FALSE	FALSE	ebi-a-GCST90002316	22	24335977	0.001914	524923	0.11059	Lymphocyte count || id:ebi-a-GCST90002316	Lymphocyte count	Lymphocyte count || ||	TRUE	igd	22	24335977	0.00200841	4.00037e-11	441016	ieu-b-111	|| id:ieu-b-111	TRUE	reported	igd	2	TRUE	NA	NA	9.88639e-05	441016	4.85018e-06	524923	TRUE	0.000150864
67	rs142506450	G	C	G	C	-0.0189064	-0.008524	0.479799	0.4783	FALSE	TRUE	TRUE	ebi-a-GCST90002316	2	219632722	0.001954	524923	1.29999e-05	Lymphocyte count || id:ebi-a-GCST90002316	Lymphocyte count	Lymphocyte count || ||	TRUE	igd	2	219632722	0.00199184	2.29985e-21	441016	ieu-b-111	|| id:ieu-b-111	TRUE	reported	igd	2	FALSE	NA	NA	0.000204253	441016	3.62517e-05	524923	TRUE	5.13473e-05
68	rs143076454	A	G	A	G	0.0403999	-0.012312	0.018647	0.0186	FALSE	FALSE	FALSE	ebi-a-GCST90002316	16	921179	0.007331	524923	0.0930593	Lymphocyte count || id:ebi-a-GCST90002316	Lymphocyte count	Lymphocyte count || ||	TRUE	igd	16	921179	0.00735364	3.89996e-08	441016	ieu-b-111	|| id:ieu-b-111	TRUE	reported	igd	2	TRUE	NA	NA	6.84343e-05	441016	5.37322e-06	524923	TRUE	0.00355554
69	rs148827772	G	A	G	A	0.0465516	0.003154	0.022544	0.023316	FALSE	FALSE	FALSE	ebi-a-GCST90002316	4	110766064	0.006794	524923	0.642559	Lymphocyte count || id:ebi-a-GCST90002316	Lymphocyte count	Lymphocyte count || ||	TRUE	igd	4	110766064	0.00710636	5.70033e-11	441016	ieu-b-111	|| id:ieu-b-111	TRUE	reported	igd	2	TRUE	NA	NA	9.72927e-05	441016	4.10561e-07	524923	TRUE	6.32356e-06
70	rs149142833	T	C	T	C	0.0169358	0.011307	0.156359	0.153321	FALSE	FALSE	FALSE	ebi-a-GCST90002316	20	32188142	0.002674	524923	2.39001e-05	Lymphocyte count || id:ebi-a-GCST90002316	Lymphocyte count	Lymphocyte count || ||	TRUE	igd	20	32188142	0.00276509	9.09997e-10	441016	ieu-b-111	|| id:ieu-b-111	TRUE	reported	igd	2	TRUE	NA	NA	8.50557e-05	441016	3.40615e-05	524923	TRUE	0.09734
71	rs149778057	C	A	C	A	-0.0157568	0.009342	0.32832	0.326963	FALSE	FALSE	FALSE	ebi-a-GCST90002316	13	31007805	0.002191	524923	2.03002e-05	Lymphocyte count || id:ebi-a-GCST90002316	Lymphocyte count	Lymphocyte count || ||	TRUE	igd	13	31007805	0.0022259	1.50003e-12	441016	ieu-b-111	|| id:ieu-b-111	TRUE	reported	igd	2	TRUE	NA	NA	0.000113612	441016	3.46327e-05	524923	TRUE	0.0194263
72	rs151235402	T	C	T	C	0.0521833	0.024026	0.015827	0.015823	FALSE	FALSE	FALSE	ebi-a-GCST90002316	20	569164	0.007828	524923	0.00215402	Lymphocyte count || id:ebi-a-GCST90002316	Lymphocyte count	Lymphocyte count || ||	TRUE	igd	20	569164	0.00815144	1.5e-10	441016	ieu-b-111	|| id:ieu-b-111	TRUE	reported	igd	2	TRUE	NA	NA	9.29184e-05	441016	1.79457e-05	524923	TRUE	0.00816248
73	rs1567353	G	C	G	C	0.0148202	0.001348	0.307644	0.307738	FALSE	TRUE	FALSE	ebi-a-GCST90002316	9	1033773	0.002057	524923	0.512228	Lymphocyte count || id:ebi-a-GCST90002316	Lymphocyte count	Lymphocyte count || ||	TRUE	igd	9	1033773	0.00216358	7.39946e-12	441016	ieu-b-111	|| id:ieu-b-111	TRUE	reported	igd	2	TRUE	NA	NA	0.000106381	441016	8.1812e-07	524923	TRUE	4.09164e-06
74	rs1574078	G	A	G	A	-0.0131687	0.001381	0.588104	0.587095	FALSE	FALSE	FALSE	ebi-a-GCST90002316	18	19909367	0.001936	524923	0.475511	Lymphocyte count || id:ebi-a-GCST90002316	Lymphocyte count	Lymphocyte count || ||	TRUE	igd	18	19909367	0.00202931	8.60003e-11	441016	ieu-b-111	|| id:ieu-b-111	TRUE	reported	igd	2	TRUE	NA	NA	9.54762e-05	441016	9.69354e-07	524923	TRUE	1.69519e-05
75	rs17326656	T	G	T	G	0.0174394	0.006865	0.238472	0.237906	FALSE	FALSE	FALSE	ebi-a-GCST90002316	2	48962291	0.002222	524923	0.00201298	Lymphocyte count || id:ebi-a-GCST90002316	Lymphocyte count	Lymphocyte count || ||	TRUE	igd	2	48962291	0.00233365	7.8001e-14	441016	ieu-b-111	|| id:ieu-b-111	TRUE	reported	igd	2	TRUE	NA	NA	0.000126615	441016	1.81841e-05	524923	TRUE	0.000623387
76	rs174566	G	A	G	A	0.0485019	-0.009545	0.34974	0.349397	FALSE	FALSE	FALSE	ebi-a-GCST90002316	11	61592362	0.001986	524923	1.55998e-06	Lymphocyte count || id:ebi-a-GCST90002316	Lymphocyte count	Lymphocyte count || ||	TRUE	igd	11	61592362	0.00207982	2.79898e-120	441016	ieu-b-111	|| id:ieu-b-111	TRUE	reported	igd	2	TRUE	NA	NA	0.00123162	441016	4.40028e-05	524923	TRUE	3.61064e-44
77	rs17585887	C	T	C	T	-0.0285849	-0.007104	0.591074	0.590547	FALSE	FALSE	FALSE	ebi-a-GCST90002316	6	139835498	0.001915	524923	0.00021	Lymphocyte count || id:ebi-a-GCST90002316	Lymphocyte count	Lymphocyte count || ||	TRUE	igd	6	139835498	0.00201656	1.29987e-45	441016	ieu-b-111	|| id:ieu-b-111	TRUE	reported	igd	2	TRUE	NA	NA	0.000455408	441016	2.62158e-05	524923	TRUE	1.98667e-15
78	rs1760801	A	G	A	G	-0.0202981	-0.000979	0.295768	0.294881	FALSE	FALSE	FALSE	ebi-a-GCST90002316	1	154259650	0.002135	524923	0.646377	Lymphocyte count || id:ebi-a-GCST90002316	Lymphocyte count	Lymphocyte count || ||	TRUE	igd	1	154259650	0.00218442	1.50003e-20	441016	ieu-b-111	|| id:ieu-b-111	TRUE	reported	igd	2	TRUE	NA	NA	0.00019575	441016	4.00567e-07	524923	TRUE	6.15367e-11
79	rs1799831	T	C	T	C	0.024506	0.009984	0.156029	0.156219	FALSE	FALSE	FALSE	ebi-a-GCST90002316	7	44199142	0.002625	524923	0.000143999	Lymphocyte count || id:ebi-a-GCST90002316	Lymphocyte count	Lymphocyte count || ||	TRUE	igd	7	44199142	0.00273953	3.69999e-19	441016	ieu-b-111	|| id:ieu-b-111	TRUE	reported	igd	2	TRUE	NA	NA	0.00018141	441016	2.75578e-05	524923	TRUE	5.7181e-05
80	rs1800759	G	T	G	T	0.0112005	0.004535	0.613393	0.611624	FALSE	FALSE	FALSE	ebi-a-GCST90002316	4	100065509	0.001941	524923	0.0195321	Lymphocyte count || id:ebi-a-GCST90002316	Lymphocyte count	Lymphocyte count || ||	TRUE	igd	4	100065509	0.00204692	4.49997e-08	441016	ieu-b-111	|| id:ieu-b-111	TRUE	reported	igd	2	TRUE	NA	NA	6.78877e-05	441016	1.03993e-05	524923	TRUE	0.0140887
81	rs1801689	C	A	C	A	-0.06613	0.015189	0.030543	0.030618	FALSE	FALSE	FALSE	ebi-a-GCST90002316	17	64210580	0.005507	524923	0.00583096	Lymphocyte count || id:ebi-a-GCST90002316	Lymphocyte count	Lymphocyte count || ||	TRUE	igd	17	64210580	0.00577722	2.39994e-30	441016	ieu-b-111	|| id:ieu-b-111	TRUE	reported	igd	2	TRUE	NA	NA	0.000297015	441016	1.4492e-05	524923	TRUE	4.89233e-11
82	rs186696265	T	C	T	C	-0.104318	-0.004515	0.014693	0.014588	FALSE	FALSE	FALSE	ebi-a-GCST90002316	6	161111700	0.007936	524923	0.569461	Lymphocyte count || id:ebi-a-GCST90002316	Lymphocyte count	Lymphocyte count || ||	TRUE	igd	6	161111700	0.00828522	2.39994e-36	441016	ieu-b-111	|| id:ieu-b-111	TRUE	reported	igd	2	TRUE	NA	NA	0.000359337	441016	6.16621e-07	524923	TRUE	5.75174e-19
83	rs188247550	T	C	T	C	-0.134286	0.000731	0.013117	0.013285	FALSE	FALSE	FALSE	ebi-a-GCST90002316	19	19396616	0.009143	524923	0.936269	Lymphocyte count || id:ebi-a-GCST90002316	Lymphocyte count	Lymphocyte count || ||	TRUE	igd	19	19396616	0.00913128	5.90065e-49	441016	ieu-b-111	|| id:ieu-b-111	TRUE	reported	igd	2	TRUE	NA	NA	0.000490154	441016	1.21776e-08	524923	TRUE	4.00213e-27
84	rs1938566	T	C	T	C	-0.0212127	-0.005174	0.834537	0.834933	FALSE	FALSE	FALSE	ebi-a-GCST90002316	1	98478981	0.002537	524923	0.0414248	Lymphocyte count || id:ebi-a-GCST90002316	Lymphocyte count	Lymphocyte count || ||	TRUE	igd	1	98478981	0.00267054	1.99986e-15	441016	ieu-b-111	|| id:ieu-b-111	TRUE	reported	igd	2	TRUE	NA	NA	0.000143047	441016	7.92345e-06	524923	TRUE	7.55546e-06
85	rs2068888	A	G	A	G	-0.0318216	-0.006034	0.450732	0.452238	FALSE	FALSE	FALSE	ebi-a-GCST90002316	10	94839642	0.001903	524923	0.00153102	Lymphocyte count || id:ebi-a-GCST90002316	Lymphocyte count	Lymphocyte count || ||	TRUE	igd	10	94839642	0.00199589	3.19963e-57	441016	ieu-b-111	|| id:ieu-b-111	TRUE	reported	igd	2	TRUE	NA	NA	0.000576061	441016	1.91527e-05	524923	TRUE	7.28027e-22
86	rs2081687	C	T	C	T	-0.0261379	-0.01092	0.663201	0.662539	FALSE	FALSE	FALSE	ebi-a-GCST90002316	8	59388565	0.001996	524923	4.58005e-08	Lymphocyte count || id:ebi-a-GCST90002316	Lymphocyte count	Lymphocyte count || ||	TRUE	igd	8	59388565	0.00209126	7.59976e-36	441016	ieu-b-111	|| id:ieu-b-111	TRUE	reported	igd	2	TRUE	NA	NA	0.000354094	441016	5.70171e-05	524923	TRUE	3.45781e-08
87	rs2131311	G	A	G	A	-0.0124181	-0.013058	0.714636	0.714383	FALSE	FALSE	FALSE	ebi-a-GCST90002316	1	40435999	0.002119	524923	7.36004e-10	Lymphocyte count || id:ebi-a-GCST90002316	Lymphocyte count	Lymphocyte count || ||	TRUE	igd	1	40435999	0.00222753	2.5e-08	441016	ieu-b-111	|| id:ieu-b-111	TRUE	reported	igd	2	TRUE	NA	NA	7.04661e-05	441016	7.23379e-05	524923	FALSE	0.956754
88	rs213479	T	G	T	G	-0.0129321	-0.005918	0.468704	0.468445	FALSE	FALSE	FALSE	ebi-a-GCST90002316	1	54861827	0.001949	524923	0.00241002	Lymphocyte count || id:ebi-a-GCST90002316	Lymphocyte count	Lymphocyte count || ||	TRUE	igd	1	54861827	0.00199727	9.49948e-11	441016	ieu-b-111	|| id:ieu-b-111	TRUE	reported	igd	2	TRUE	NA	NA	9.50541e-05	441016	1.75641e-05	524923	TRUE	0.00650114
89	rs2137557	C	T	C	T	0.0117624	0.00066	0.645612	0.64601	FALSE	FALSE	FALSE	ebi-a-GCST90002316	3	188439236	0.001975	524923	0.738355	Lymphocyte count || id:ebi-a-GCST90002316	Lymphocyte count	Lymphocyte count || ||	TRUE	igd	3	188439236	0.00208003	1.6e-08	441016	ieu-b-111	|| id:ieu-b-111	TRUE	reported	igd	2	TRUE	NA	NA	7.25051e-05	441016	2.12745e-07	524923	TRUE	8.05255e-05
90	rs2181584	C	G	C	G	0.0159029	0.009849	0.174942	0.174253	FALSE	TRUE	FALSE	ebi-a-GCST90002316	9	95463606	0.002489	524923	7.63994e-05	Lymphocyte count || id:ebi-a-GCST90002316	Lymphocyte count	Lymphocyte count || ||	TRUE	igd	9	95463606	0.00261691	1.2e-09	441016	ieu-b-111	|| id:ieu-b-111	TRUE	reported	igd	2	TRUE	NA	NA	8.3731e-05	441016	2.98282e-05	524923	TRUE	0.0709141
91	rs2187114	A	G	A	G	-0.0185151	-0.003539	0.101024	0.101249	FALSE	FALSE	FALSE	ebi-a-GCST90002316	18	70517838	0.003153	524923	0.261756	Lymphocyte count || id:ebi-a-GCST90002316	Lymphocyte count	Lymphocyte count || ||	TRUE	igd	18	70517838	0.00330375	2.1e-08	441016	ieu-b-111	|| id:ieu-b-111	TRUE	reported	igd	2	TRUE	NA	NA	7.12122e-05	441016	2.40004e-06	524923	TRUE	0.000743867
92	rs221903	C	T	C	T	0.0116372	-0.006949	0.637397	0.63676	FALSE	FALSE	FALSE	ebi-a-GCST90002316	14	71600208	0.001974	524923	0.000434	Lymphocyte count || id:ebi-a-GCST90002316	Lymphocyte count	Lymphocyte count || ||	TRUE	igd	14	71600208	0.00207168	1.89998e-08	441016	ieu-b-111	|| id:ieu-b-111	TRUE	reported	igd	2	TRUE	NA	NA	7.15432e-05	441016	2.36073e-05	524923	TRUE	0.0780246
93	rs2237029	A	G	A	G	-0.0139399	0.002552	0.601353	0.600923	FALSE	FALSE	FALSE	ebi-a-GCST90002316	4	55535336	0.00194	524923	0.188274	Lymphocyte count || id:ebi-a-GCST90002316	Lymphocyte count	Lymphocyte count || ||	TRUE	igd	4	55535336	0.00204019	8.30042e-12	441016	ieu-b-111	|| id:ieu-b-111	TRUE	reported	igd	2	TRUE	NA	NA	0.000105847	441016	3.29657e-06	524923	TRUE	3.35485e-05
94	rs2240466	A	G	A	G	-0.122769	-0.015306	0.122916	0.122631	FALSE	FALSE	FALSE	ebi-a-GCST90002316	7	72856269	0.002877	524923	1.06001e-07	Lymphocyte count || id:ebi-a-GCST90002316	Lymphocyte count	Lymphocyte count || ||	TRUE	igd	7	72856269	0.00301848	1e-200	441016	ieu-b-111	|| id:ieu-b-111	TRUE	reported	igd	2	TRUE	NA	NA	0.00373699	441016	5.39171e-05	524923	TRUE	3.07683e-153
95	rs2244278	A	C	A	C	-0.0269912	0.003964	0.120553	0.121463	FALSE	FALSE	FALSE	ebi-a-GCST90002316	9	107661129	0.002898	524923	0.171263	Lymphocyte count || id:ebi-a-GCST90002316	Lymphocyte count	Lymphocyte count || ||	TRUE	igd	9	107661129	0.00306133	1.20005e-18	441016	ieu-b-111	|| id:ieu-b-111	TRUE	reported	igd	2	TRUE	NA	NA	0.000176236	441016	3.56431e-06	524923	TRUE	2.47339e-08
96	rs2267373	T	C	T	C	0.0215638	0.011164	0.580693	0.578354	FALSE	FALSE	FALSE	ebi-a-GCST90002316	22	38600542	0.001946	524923	9.90011e-09	Lymphocyte count || id:ebi-a-GCST90002316	Lymphocyte count	Lymphocyte count || ||	TRUE	igd	22	38600542	0.00202145	1.39991e-26	441016	ieu-b-111	|| id:ieu-b-111	TRUE	reported	igd	2	TRUE	NA	NA	0.000257965	441016	6.2695e-05	524923	TRUE	6.68734e-05
97	rs2341569	G	A	G	A	-0.020289	-0.017778	0.345794	0.345878	FALSE	FALSE	FALSE	ebi-a-GCST90002316	12	124390681	0.001987	524923	3.88956e-19	Lymphocyte count || id:ebi-a-GCST90002316	Lymphocyte count	Lymphocyte count || ||	TRUE	igd	12	124390681	0.00209539	3.59998e-22	441016	ieu-b-111	|| id:ieu-b-111	TRUE	reported	igd	2	TRUE	NA	NA	0.000212543	441016	0.000152479	524923	TRUE	0.274744
98	rs2383208	G	A	G	A	-0.015184	-0.011797	0.177923	0.178093	FALSE	FALSE	FALSE	ebi-a-GCST90002316	9	22132076	0.00247	524923	1.81999e-06	Lymphocyte count || id:ebi-a-GCST90002316	Lymphocyte count	Lymphocyte count || ||	TRUE	igd	9	22132076	0.0026009	5.30005e-09	441016	ieu-b-111	|| id:ieu-b-111	TRUE	reported	igd	2	TRUE	NA	NA	7.7275e-05	441016	4.34547e-05	524923	TRUE	0.28175
99	rs2407278	G	A	G	A	-0.0339449	-0.023563	0.030154	0.030208	FALSE	FALSE	FALSE	ebi-a-GCST90002316	8	37399290	0.005578	524923	2.43002e-05	Lymphocyte count || id:ebi-a-GCST90002316	Lymphocyte count	Lymphocyte count || ||	TRUE	igd	8	37399290	0.00581961	5.39995e-09	441016	ieu-b-111	|| id:ieu-b-111	TRUE	reported	igd	2	TRUE	NA	NA	7.71393e-05	441016	3.39935e-05	524923	TRUE	0.148322
100	rs2519093	T	C	T	C	-0.021158	-0.011056	0.184548	0.184908	FALSE	FALSE	FALSE	ebi-a-GCST90002316	9	136141870	0.002436	524923	5.73997e-06	Lymphocyte count || id:ebi-a-GCST90002316	Lymphocyte count	Lymphocyte count || ||	TRUE	igd	9	136141870	0.00256189	1.50003e-16	441016	ieu-b-111	|| id:ieu-b-111	TRUE	reported	igd	2	TRUE	NA	NA	0.000154635	441016	3.92401e-05	524923	TRUE	0.00251672
101	rs2773469	G	A	G	A	-0.0188717	-0.00358	0.733286	0.732624	FALSE	FALSE	FALSE	ebi-a-GCST90002316	10	115798895	0.002146	524923	0.095227	Lymphocyte count || id:ebi-a-GCST90002316	Lymphocyte count	Lymphocyte count || ||	TRUE	igd	10	115798895	0.00225426	5.70033e-17	441016	ieu-b-111	|| id:ieu-b-111	TRUE	reported	igd	2	TRUE	NA	NA	0.000158889	441016	5.30164e-06	524923	TRUE	4.55974e-07
102	rs278981	C	T	C	T	0.0125871	0.00413	0.758155	0.75799	FALSE	FALSE	FALSE	ebi-a-GCST90002316	4	40428010	0.002222	524923	0.0631074	Lymphocyte count || id:ebi-a-GCST90002316	Lymphocyte count	Lymphocyte count || ||	TRUE	igd	4	40428010	0.00229058	3.89996e-08	441016	ieu-b-111	|| id:ieu-b-111	TRUE	reported	igd	2	TRUE	NA	NA	6.84665e-05	441016	6.58135e-06	524923	TRUE	0.00519063
103	rs2812208	C	G	C	G	-0.048426	-0.0587	0.02089	0.021455	FALSE	TRUE	FALSE	ebi-a-GCST90002316	13	50707087	0.006592	524923	5.64027e-19	Lymphocyte count || id:ebi-a-GCST90002316	Lymphocyte count	Lymphocyte count || ||	TRUE	igd	13	50707087	0.00696323	3.50026e-12	441016	ieu-b-111	|| id:ieu-b-111	TRUE	reported	igd	2	TRUE	NA	NA	0.000109657	441016	0.000151037	524923	FALSE	0.373406
104	rs28383314	C	T	C	T	0.0379005	0.050917	0.624109	0.624122	FALSE	FALSE	FALSE	ebi-a-GCST90002316	6	32587213	0.001959	524923	7.8886e-149	Lymphocyte count || id:ebi-a-GCST90002316	Lymphocyte count	Lymphocyte count || ||	TRUE	igd	6	32587213	0.00204671	1.50003e-76	441016	ieu-b-111	|| id:ieu-b-111	TRUE	reported	igd	2	TRUE	NA	NA	0.00077694	441016	0.0012853	524923	FALSE	9.25424e-05
105	rs28394165	C	T	C	T	0.0126062	0.001754	0.454549	0.453236	FALSE	FALSE	FALSE	ebi-a-GCST90002316	4	77394018	0.001892	524923	0.35391	Lymphocyte count || id:ebi-a-GCST90002316	Lymphocyte count	Lymphocyte count || ||	TRUE	igd	4	77394018	0.00199351	2.59998e-10	441016	ieu-b-111	|| id:ieu-b-111	TRUE	reported	igd	2	TRUE	NA	NA	9.0665e-05	441016	1.63728e-06	524923	TRUE	5.45667e-05
106	rs28577186	A	G	A	G	-0.0163428	-0.010321	0.664571	0.664358	FALSE	FALSE	FALSE	ebi-a-GCST90002316	16	4488191	0.0021	524923	8.99995e-07	Lymphocyte count || id:ebi-a-GCST90002316	Lymphocyte count	Lymphocyte count || ||	TRUE	igd	16	4488191	0.00211672	1.20005e-14	441016	ieu-b-111	|| id:ieu-b-111	TRUE	reported	igd	2	TRUE	NA	NA	0.00013515	441016	4.60141e-05	524923	TRUE	0.017758
107	rs28624578	C	T	C	T	0.0150021	0.010657	0.170608	0.167162	FALSE	FALSE	FALSE	ebi-a-GCST90002316	15	31637666	0.002594	524923	4.03999e-05	Lymphocyte count || id:ebi-a-GCST90002316	Lymphocyte count	Lymphocyte count || ||	TRUE	igd	15	31637666	0.00265112	1.5e-08	441016	ieu-b-111	|| id:ieu-b-111	TRUE	reported	igd	2	TRUE	NA	NA	7.26041e-05	441016	3.2153e-05	524923	TRUE	0.162862
108	rs28752924	C	T	C	A	0.0265556	0.035536	0.445662	0.090898	TRUE	FALSE	FALSE	ebi-a-GCST90002316	6	31303922	0.012589	524923	0.00477496	Lymphocyte count || id:ebi-a-GCST90002316	Lymphocyte count	Lymphocyte count || ||	TRUE	igd	6	31303922	0.00205701	4.00037e-38	441016	ieu-b-111	|| id:ieu-b-111	TRUE	reported	igd	2	FALSE	NA	NA	0.000377766	441016	1.51794e-05	524923	TRUE	2.76459e-14
109	rs28752924	C	T	C	T	0.0265556	0.021592	0.445662	0.443548	FALSE	FALSE	FALSE	ebi-a-GCST90002316	6	31303922	0.002193	524923	7.68953e-23	Lymphocyte count || id:ebi-a-GCST90002316	Lymphocyte count	Lymphocyte count || ||	TRUE	igd	6	31303922	0.00205701	4.00037e-38	441016	ieu-b-111	|| id:ieu-b-111	TRUE	reported	igd	2	TRUE	NA	NA	0.000377766	441016	0.000184644	524923	TRUE	0.00418842
110	rs2925979	C	T	C	T	-0.0322092	-0.008906	0.699976	0.700693	FALSE	FALSE	FALSE	ebi-a-GCST90002316	16	81534790	0.00209	524923	2.04998e-05	Lymphocyte count || id:ebi-a-GCST90002316	Lymphocyte count	Lymphocyte count || ||	TRUE	igd	16	81534790	0.00217095	8.49963e-50	441016	ieu-b-111	|| id:ieu-b-111	TRUE	reported	igd	2	TRUE	NA	NA	0.000498874	441016	3.45911e-05	524923	TRUE	7.82465e-16
111	rs2943645	T	C	T	C	0.0402918	0.01001	0.646594	0.645693	FALSE	FALSE	FALSE	ebi-a-GCST90002316	2	227099180	0.001967	524923	3.64998e-07	Lymphocyte count || id:ebi-a-GCST90002316	Lymphocyte count	Lymphocyte count || ||	TRUE	igd	2	227099180	0.00207151	2.90001e-84	441016	ieu-b-111	|| id:ieu-b-111	TRUE	reported	igd	2	TRUE	NA	NA	0.000857106	441016	4.93337e-05	524923	TRUE	1.18039e-27
112	rs308	G	T	G	T	-0.159413	0.003708	0.020597	0.020715	FALSE	FALSE	FALSE	ebi-a-GCST90002316	8	19817476	0.006663	524923	0.577911	Lymphocyte count || id:ebi-a-GCST90002316	Lymphocyte count	Lymphocyte count || ||	TRUE	igd	8	19817476	0.00698442	2.60016e-115	441016	ieu-b-111	|| id:ieu-b-111	TRUE	reported	igd	2	TRUE	NA	NA	0.00117984	441016	5.89991e-07	524923	TRUE	8.94727e-61
113	rs3103310	G	A	G	A	0.0202549	0.017575	0.241785	0.241291	FALSE	FALSE	FALSE	ebi-a-GCST90002316	3	12473045	0.002254	524923	6.59933e-15	Lymphocyte count || id:ebi-a-GCST90002316	Lymphocyte count	Lymphocyte count || ||	TRUE	igd	3	12473045	0.00236652	1.10002e-17	441016	ieu-b-111	|| id:ieu-b-111	TRUE	reported	igd	2	TRUE	NA	NA	0.000166079	441016	0.000115808	524923	TRUE	0.297961
114	rs320369	G	A	G	A	-0.0125327	-0.001292	0.683292	0.684458	FALSE	FALSE	FALSE	ebi-a-GCST90002316	1	118143517	0.00205	524923	0.528614	Lymphocyte count || id:ebi-a-GCST90002316	Lymphocyte count	Lymphocyte count || ||	TRUE	igd	1	118143517	0.00214567	5.19996e-09	441016	ieu-b-111	|| id:ieu-b-111	TRUE	reported	igd	2	TRUE	NA	NA	7.73531e-05	441016	7.56699e-07	524923	TRUE	0.000104502
115	rs325485	G	A	G	A	-0.0117435	-0.001526	0.602889	0.603032	FALSE	FALSE	FALSE	ebi-a-GCST90002316	5	103995368	0.001941	524923	0.431588	Lymphocyte count || id:ebi-a-GCST90002316	Lymphocyte count	Lymphocyte count || ||	TRUE	igd	5	103995368	0.00204042	8.60003e-09	441016	ieu-b-111	|| id:ieu-b-111	TRUE	reported	igd	2	TRUE	NA	NA	7.51054e-05	441016	1.17751e-06	524923	TRUE	0.000206035
116	rs326222	C	T	C	T	0.0252203	0.014962	0.697957	0.698309	FALSE	FALSE	FALSE	ebi-a-GCST90002316	11	47259668	0.002057	524923	3.66016e-13	Lymphocyte count || id:ebi-a-GCST90002316	Lymphocyte count	Lymphocyte count || ||	TRUE	igd	11	47259668	0.00215698	1.39991e-31	441016	ieu-b-111	|| id:ieu-b-111	TRUE	reported	igd	2	TRUE	NA	NA	0.0003099	441016	0.00010078	524923	TRUE	0.000212046
117	rs343	A	C	A	C	-0.141493	0.005173	0.083129	0.083315	FALSE	FALSE	FALSE	ebi-a-GCST90002316	8	19810787	0.003448	524923	0.133616	Lymphocyte count || id:ebi-a-GCST90002316	Lymphocyte count	Lymphocyte count || ||	TRUE	igd	8	19810787	0.00361052	1e-200	441016	ieu-b-111	|| id:ieu-b-111	TRUE	reported	igd	2	TRUE	NA	NA	0.00347031	441016	4.288e-06	524923	TRUE	8.4111e-171
118	rs34682685	A	G	A	G	0.0337428	-0.006256	0.104198	0.103527	FALSE	FALSE	FALSE	ebi-a-GCST90002316	16	72096227	0.003119	524923	0.0449035	Lymphocyte count || id:ebi-a-GCST90002316	Lymphocyte count	Lymphocyte count || ||	TRUE	igd	16	72096227	0.00326987	5.79963e-25	441016	ieu-b-111	|| id:ieu-b-111	TRUE	reported	igd	2	TRUE	NA	NA	0.000241404	441016	7.66418e-06	524923	TRUE	4.06336e-10
119	rs35763453	C	T	C	T	0.02845	-0.00258	0.058647	0.058731	FALSE	FALSE	FALSE	ebi-a-GCST90002316	12	46215895	0.004139	524923	0.533192	Lymphocyte count || id:ebi-a-GCST90002316	Lymphocyte count	Lymphocyte count || ||	TRUE	igd	12	46215895	0.00435137	6.20012e-11	441016	ieu-b-111	|| id:ieu-b-111	TRUE	reported	igd	2	TRUE	NA	NA	9.6921e-05	441016	7.40209e-07	524923	TRUE	1.08986e-05
120	rs36101132	A	G	A	G	0.0125056	0.007783	0.273939	0.274511	FALSE	FALSE	FALSE	ebi-a-GCST90002316	9	139367566	0.002196	524923	0.000397	Lymphocyte count || id:ebi-a-GCST90002316	Lymphocyte count	Lymphocyte count || ||	TRUE	igd	9	139367566	0.002227	2e-08	441016	ieu-b-111	|| id:ieu-b-111	TRUE	reported	igd	2	TRUE	NA	NA	7.14966e-05	441016	2.3929e-05	524923	TRUE	0.0810264
121	rs369599	T	C	T	C	-0.0225747	0.007266	0.305647	0.305665	FALSE	FALSE	FALSE	ebi-a-GCST90002316	19	45379336	0.002062	524923	0.000429003	Lymphocyte count || id:ebi-a-GCST90002316	Lymphocyte count	Lymphocyte count || ||	TRUE	igd	19	45379336	0.00216311	1.69981e-25	441016	ieu-b-111	|| id:ieu-b-111	TRUE	reported	igd	2	TRUE	NA	NA	0.000246903	441016	2.36543e-05	524923	TRUE	1.08395e-07
122	rs3731696	G	A	G	A	0.0218939	0.004349	0.121188	0.12052	FALSE	FALSE	FALSE	ebi-a-GCST90002316	2	203431804	0.002902	524923	0.133995	Lymphocyte count || id:ebi-a-GCST90002316	Lymphocyte count	Lymphocyte count || ||	TRUE	igd	2	203431804	0.00303176	5.10035e-13	441016	ieu-b-111	|| id:ieu-b-111	TRUE	reported	igd	2	TRUE	NA	NA	0.000118237	441016	4.27847e-06	524923	TRUE	1.62645e-05
123	rs3758413	C	T	C	T	0.0111232	0.001076	0.417724	0.418596	FALSE	FALSE	FALSE	ebi-a-GCST90002316	10	17268839	0.001924	524923	0.57596	Lymphocyte count || id:ebi-a-GCST90002316	Lymphocyte count	Lymphocyte count || ||	TRUE	igd	10	17268839	0.00201767	3.50002e-08	441016	ieu-b-111	|| id:ieu-b-111	TRUE	reported	igd	2	TRUE	NA	NA	6.89092e-05	441016	5.95827e-07	524923	TRUE	0.000227757
124	rs3775228	T	C	T	C	0.0338197	0.002815	0.399717	0.399366	FALSE	FALSE	FALSE	ebi-a-GCST90002316	4	87985166	0.001393	524923	0.043426	Lymphocyte count || id:ebi-a-GCST90002316	Lymphocyte count	Lymphocyte count || ||	TRUE	igd	4	87985166	0.00203602	5.79963e-62	441016	ieu-b-111	|| id:ieu-b-111	TRUE	reported	igd	2	TRUE	NA	NA	0.000625247	441016	7.7796e-06	524923	TRUE	1.46254e-27
125	rs3814883	T	C	T	C	0.0148926	-0.007707	0.482498	0.478856	FALSE	FALSE	FALSE	ebi-a-GCST90002316	16	29994922	0.001925	524923	6.31001e-05	Lymphocyte count || id:ebi-a-GCST90002316	Lymphocyte count	Lymphocyte count || ||	TRUE	igd	16	29994922	0.00199657	8.69961e-14	441016	ieu-b-111	|| id:ieu-b-111	TRUE	reported	igd	2	TRUE	NA	NA	0.000126143	441016	3.05353e-05	524923	TRUE	0.00521675
126	rs38189	T	A	T	A	-0.0153164	-0.006378	0.634401	0.634173	FALSE	TRUE	FALSE	ebi-a-GCST90002316	7	15903403	0.001961	524923	0.00115199	Lymphocyte count || id:ebi-a-GCST90002316	Lymphocyte count	Lymphocyte count || ||	TRUE	igd	7	15903403	0.0020629	1.10002e-13	441016	ieu-b-111	|| id:ieu-b-111	TRUE	reported	igd	2	TRUE	NA	NA	0.000124983	441016	2.01517e-05	524923	TRUE	0.00105451
127	rs3820897	C	T	C	T	0.0197269	-0.009595	0.819861	0.816214	FALSE	FALSE	FALSE	ebi-a-GCST90002316	2	3642361	0.002491	524923	0.000119001	Lymphocyte count || id:ebi-a-GCST90002316	Lymphocyte count	Lymphocyte count || ||	TRUE	igd	2	3642361	0.00260304	3.50026e-14	441016	ieu-b-111	|| id:ieu-b-111	TRUE	reported	igd	2	TRUE	NA	NA	0.000130211	441016	2.82642e-05	524923	TRUE	0.00284659
128	rs390923	G	A	G	A	0.0110747	0.007486	0.412271	0.412391	FALSE	FALSE	FALSE	ebi-a-GCST90002316	1	110499669	0.001917	524923	9.52007e-05	Lymphocyte count || id:ebi-a-GCST90002316	Lymphocyte count	Lymphocyte count || ||	TRUE	igd	1	110499669	0.00201516	3.89996e-08	441016	ieu-b-111	|| id:ieu-b-111	TRUE	reported	igd	2	TRUE	NA	NA	6.84798e-05	441016	2.90502e-05	524923	TRUE	0.157763
129	rs3936511	G	A	G	A	0.0461274	0.002311	0.19191	0.191436	FALSE	FALSE	FALSE	ebi-a-GCST90002316	5	55860781	0.002396	524923	0.334906	Lymphocyte count || id:ebi-a-GCST90002316	Lymphocyte count	Lymphocyte count || ||	TRUE	igd	5	55860781	0.00252163	9.49948e-75	441016	ieu-b-111	|| id:ieu-b-111	TRUE	reported	igd	2	TRUE	NA	NA	0.000758182	441016	1.77228e-06	524923	TRUE	1.09164e-37
130	rs4128205	C	A	C	A	0.0115011	0.0031	0.509173	0.506333	FALSE	FALSE	FALSE	ebi-a-GCST90002316	2	165467068	0.001905	524923	0.103694	Lymphocyte count || id:ebi-a-GCST90002316	Lymphocyte count	Lymphocyte count || ||	TRUE	igd	2	165467068	0.00199472	8.10009e-09	441016	ieu-b-111	|| id:ieu-b-111	TRUE	reported	igd	2	TRUE	NA	NA	7.53754e-05	441016	5.04472e-06	524923	TRUE	0.00162829
131	rs4134963	T	C	T	C	-0.0189544	-0.004248	0.189878	0.189754	FALSE	FALSE	FALSE	ebi-a-GCST90002316	6	20486798	0.002427	524923	0.0799853	Lymphocyte count || id:ebi-a-GCST90002316	Lymphocyte count	Lymphocyte count || ||	TRUE	igd	6	20486798	0.00254235	8.99912e-14	441016	ieu-b-111	|| id:ieu-b-111	TRUE	reported	igd	2	TRUE	NA	NA	0.000126021	441016	5.83624e-06	524923	TRUE	1.60898e-05
132	rs41785	A	C	A	C	-0.0150445	-0.001011	0.417487	0.418354	FALSE	FALSE	FALSE	ebi-a-GCST90002316	7	116486020	0.001917	524923	0.597865	Lymphocyte count || id:ebi-a-GCST90002316	Lymphocyte count	Lymphocyte count || ||	TRUE	igd	7	116486020	0.00201492	8.19974e-14	441016	ieu-b-111	|| id:ieu-b-111	TRUE	reported	igd	2	TRUE	NA	NA	0.000126396	441016	5.29863e-07	524923	TRUE	2.63687e-07
133	rs4468667	A	G	A	G	-0.0150976	-0.002004	0.700022	0.695296	FALSE	FALSE	FALSE	ebi-a-GCST90002316	17	65903629	0.002072	524923	0.333293	Lymphocyte count || id:ebi-a-GCST90002316	Lymphocyte count	Lymphocyte count || ||	TRUE	igd	17	65903629	0.0021703	3.50026e-12	441016	ieu-b-111	|| id:ieu-b-111	TRUE	reported	igd	2	TRUE	NA	NA	0.000109718	441016	1.78206e-06	524923	TRUE	7.65778e-06
134	rs4471666	G	T	G	T	-0.022461	-0.010119	0.069488	0.070285	FALSE	FALSE	FALSE	ebi-a-GCST90002316	16	85198965	0.003918	524923	0.00981296	Lymphocyte count || id:ebi-a-GCST90002316	Lymphocyte count	Lymphocyte count || ||	TRUE	igd	16	85198965	0.00396699	1.5e-08	441016	ieu-b-111	|| id:ieu-b-111	TRUE	reported	igd	2	TRUE	NA	NA	7.26862e-05	441016	1.27071e-05	524923	TRUE	0.0151522
135	rs453098	A	G	A	G	0.027294	-0.022468	0.060574	0.06187	FALSE	FALSE	FALSE	ebi-a-GCST90002316	6	31691657	0.003928	524923	1.09001e-08	Lymphocyte count || id:ebi-a-GCST90002316	Lymphocyte count	Lymphocyte count || ||	TRUE	igd	6	31691657	0.00415605	5.10035e-11	441016	ieu-b-111	|| id:ieu-b-111	TRUE	reported	igd	2	TRUE	NA	NA	9.77863e-05	441016	6.23254e-05	524923	TRUE	0.328931
136	rs4662414	G	A	G	A	-0.0120574	-0.005674	0.446608	0.447859	FALSE	FALSE	FALSE	ebi-a-GCST90002316	2	145818432	0.001894	524923	0.00274897	Lymphocyte count || id:ebi-a-GCST90002316	Lymphocyte count	Lymphocyte count || ||	TRUE	igd	2	145818432	0.0019918	1.40001e-09	441016	ieu-b-111	|| id:ieu-b-111	TRUE	reported	igd	2	TRUE	NA	NA	8.30859e-05	441016	1.70969e-05	524923	TRUE	0.0147593
137	rs4665972	C	T	C	T	-0.10025	-0.024187	0.604587	0.603449	FALSE	FALSE	FALSE	ebi-a-GCST90002316	2	27598097	0.001944	524923	1.69981e-35	Lymphocyte count || id:ebi-a-GCST90002316	Lymphocyte count	Lymphocyte count || ||	TRUE	igd	2	27598097	0.00203577	1e-200	441016	ieu-b-111	|| id:ieu-b-111	TRUE	reported	igd	2	TRUE	NA	NA	0.00546862	441016	0.000294815	524923	TRUE	7.68575e-171
138	rs4675812	A	G	A	G	-0.0142305	0.004087	0.587882	0.587603	FALSE	FALSE	FALSE	ebi-a-GCST90002316	2	242395674	0.001917	524923	0.0329739	Lymphocyte count || id:ebi-a-GCST90002316	Lymphocyte count	Lymphocyte count || ||	TRUE	igd	2	242395674	0.00201176	1.50003e-12	441016	ieu-b-111	|| id:ieu-b-111	TRUE	reported	igd	2	TRUE	NA	NA	0.000113445	441016	8.65899e-06	524923	TRUE	0.000160728
139	rs4709746	T	C	T	C	-0.0191192	-0.001181	0.134013	0.134782	FALSE	FALSE	FALSE	ebi-a-GCST90002316	6	164133001	0.002794	524923	0.672503	Lymphocyte count || id:ebi-a-GCST90002316	Lymphocyte count	Lymphocyte count || ||	TRUE	igd	6	164133001	0.00293248	7.00003e-11	441016	ieu-b-111	|| id:ieu-b-111	TRUE	reported	igd	2	TRUE	NA	NA	9.63774e-05	441016	3.40371e-07	524923	TRUE	6.1673e-06
140	rs4722593	A	G	A	G	-0.0156003	-0.000482	0.367525	0.365407	FALSE	FALSE	FALSE	ebi-a-GCST90002316	7	26370190	0.001981	524923	0.80796	Lymphocyte count || id:ebi-a-GCST90002316	Lymphocyte count	Lymphocyte count || ||	TRUE	igd	7	26370190	0.00207968	6.29941e-14	441016	ieu-b-111	|| id:ieu-b-111	TRUE	reported	igd	2	TRUE	NA	NA	0.000127575	441016	1.1278e-07	524923	TRUE	8.08272e-08
141	rs4731701	T	C	T	C	-0.0325803	-0.011518	0.493088	0.492119	FALSE	FALSE	FALSE	ebi-a-GCST90002316	7	130430930	0.001893	524923	1.2e-09	Lymphocyte count || id:ebi-a-GCST90002316	Lymphocyte count	Lymphocyte count || ||	TRUE	igd	7	130430930	0.00198921	2.70023e-60	441016	ieu-b-111	|| id:ieu-b-111	TRUE	reported	igd	2	TRUE	NA	NA	0.0006079	441016	7.05226e-05	524923	TRUE	1.70079e-15
142	rs4760254	C	G	C	G	-0.0281414	-0.012762	0.23908	0.237489	FALSE	TRUE	FALSE	ebi-a-GCST90002316	12	57766392	0.002213	524923	8.28991e-09	Lymphocyte count || id:ebi-a-GCST90002316	Lymphocyte count	Lymphocyte count || ||	TRUE	igd	12	57766392	0.00232488	1e-33	441016	ieu-b-111	|| id:ieu-b-111	TRUE	reported	igd	2	TRUE	NA	NA	0.000332119	441016	6.3351e-05	524923	TRUE	5.00664e-07
143	rs4761234	C	T	C	T	-0.0140236	-0.005035	0.484365	0.483454	FALSE	FALSE	FALSE	ebi-a-GCST90002316	12	69732105	0.001892	524923	0.00781592	Lymphocyte count || id:ebi-a-GCST90002316	Lymphocyte count	Lymphocyte count || ||	TRUE	igd	12	69732105	0.00199376	1.99986e-12	441016	ieu-b-111	|| id:ieu-b-111	TRUE	reported	igd	2	TRUE	NA	NA	0.000112169	441016	1.34914e-05	524923	TRUE	0.000706963
144	rs480823	C	T	C	T	0.15572	-0.00339	0.078996	0.07959	FALSE	FALSE	FALSE	ebi-a-GCST90002316	11	116525730	0.003534	524923	0.337329	Lymphocyte count || id:ebi-a-GCST90002316	Lymphocyte count	Lymphocyte count || ||	TRUE	igd	11	116525730	0.00371974	1e-200	441016	ieu-b-111	|| id:ieu-b-111	TRUE	reported	igd	2	TRUE	NA	NA	0.00395812	441016	1.75296e-06	524923	TRUE	3.01347e-200
145	rs483082	T	G	T	G	0.0862119	0.001038	0.23535	0.235149	FALSE	FALSE	FALSE	ebi-a-GCST90002316	19	45416178	0.002324	524923	0.655063	Lymphocyte count || id:ebi-a-GCST90002316	Lymphocyte count	Lymphocyte count || ||	TRUE	igd	19	45416178	0.00234474	1e-200	441016	ieu-b-111	|| id:ieu-b-111	TRUE	reported	igd	2	TRUE	NA	NA	0.00305607	441016	3.80039e-07	524923	TRUE	4.32831e-158
146	rs4846335	A	C	A	C	0.0257788	0.008283	0.102542	0.10386	FALSE	FALSE	FALSE	ebi-a-GCST90002316	1	221032881	0.003127	524923	0.00808407	Lymphocyte count || id:ebi-a-GCST90002316	Lymphocyte count	Lymphocyte count || ||	TRUE	igd	1	221032881	0.00329211	4.90004e-15	441016	ieu-b-111	|| id:ieu-b-111	TRUE	reported	igd	2	TRUE	NA	NA	0.000139016	441016	1.33666e-05	524923	TRUE	6.81938e-05
147	rs4876612	T	C	T	C	-0.0132631	-0.004002	0.236028	0.235631	FALSE	FALSE	FALSE	ebi-a-GCST90002316	8	116699039	0.002235	524923	0.0734429	Lymphocyte count || id:ebi-a-GCST90002316	Lymphocyte count	Lymphocyte count || ||	TRUE	igd	8	116699039	0.00233375	1.29999e-08	441016	ieu-b-111	|| id:ieu-b-111	TRUE	reported	igd	2	TRUE	NA	NA	7.32314e-05	441016	6.10805e-06	524923	TRUE	0.00288667
148	rs490937	G	T	G	T	0.0118639	0.001967	0.311734	0.312612	FALSE	FALSE	FALSE	ebi-a-GCST90002316	11	30395895	0.00205	524923	0.337355	Lymphocyte count || id:ebi-a-GCST90002316	Lymphocyte count	Lymphocyte count || ||	TRUE	igd	11	30395895	0.00215378	3.59998e-08	441016	ieu-b-111	|| id:ieu-b-111	TRUE	reported	igd	2	TRUE	NA	NA	6.87971e-05	441016	1.75391e-06	524923	TRUE	0.000644186
149	rs4918722	T	C	T	C	0.0181079	0.004939	0.724537	0.72274	FALSE	FALSE	FALSE	ebi-a-GCST90002316	10	113947040	0.002124	524923	0.0201141	Lymphocyte count || id:ebi-a-GCST90002316	Lymphocyte count	Lymphocyte count || ||	TRUE	igd	10	113947040	0.00222554	4.10015e-16	441016	ieu-b-111	|| id:ieu-b-111	TRUE	reported	igd	2	TRUE	NA	NA	0.000150089	441016	1.03008e-05	524923	TRUE	9.57218e-06
150	rs495033	T	C	T	C	-0.0387684	0.004313	0.927077	0.926837	FALSE	FALSE	FALSE	ebi-a-GCST90002316	11	116352622	0.003649	524923	0.237194	Lymphocyte count || id:ebi-a-GCST90002316	Lymphocyte count	Lymphocyte count || ||	TRUE	igd	11	116352622	0.00380845	2.39994e-24	441016	ieu-b-111	|| id:ieu-b-111	TRUE	reported	igd	2	TRUE	NA	NA	0.000234912	441016	2.66144e-06	524923	TRUE	2.01108e-11
151	rs4969179	G	T	G	T	-0.0177529	0.002652	0.60445	0.605432	FALSE	FALSE	FALSE	ebi-a-GCST90002316	17	76391454	0.001935	524923	0.170612	Lymphocyte count || id:ebi-a-GCST90002316	Lymphocyte count	Lymphocyte count || ||	TRUE	igd	17	76391454	0.00203649	2.80027e-18	441016	ieu-b-111	|| id:ieu-b-111	TRUE	reported	igd	2	TRUE	NA	NA	0.000172285	441016	3.57841e-06	524923	TRUE	3.79739e-08
152	rs4976033	G	A	G	A	0.0177909	0.007174	0.402122	0.403689	FALSE	FALSE	FALSE	ebi-a-GCST90002316	5	67714246	0.001972	524923	0.000277997	Lymphocyte count || id:ebi-a-GCST90002316	Lymphocyte count	Lymphocyte count || ||	TRUE	igd	5	67714246	0.00205178	4.30031e-18	441016	ieu-b-111	|| id:ieu-b-111	TRUE	reported	igd	2	TRUE	NA	NA	0.000170454	441016	2.52118e-05	524923	TRUE	8.36364e-05
153	rs535241194	G	A	G	A	0.0210699	0.025084	0.21449	0.213712	FALSE	FALSE	FALSE	ebi-a-GCST90002316	7	150296609	0.002427	524923	5.33949e-25	Lymphocyte count || id:ebi-a-GCST90002316	Lymphocyte count	Lymphocyte count || ||	TRUE	igd	7	150296609	0.00245985	1.10002e-17	441016	ieu-b-111	|| id:ieu-b-111	TRUE	reported	igd	2	TRUE	NA	NA	0.000166335	441016	0.000203457	524923	FALSE	0.50336
154	rs547040680	G	T	G	T	0.0748817	0.009237	0.005991	0.006682	FALSE	FALSE	FALSE	ebi-a-GCST90002316	17	7738526	0.012672	524923	0.466088	Lymphocyte count || id:ebi-a-GCST90002316	Lymphocyte count	Lymphocyte count || ||	TRUE	igd	17	7738526	0.0134963	2.90001e-08	441016	ieu-b-111	|| id:ieu-b-111	TRUE	reported	igd	2	TRUE	NA	NA	6.97974e-05	441016	1.01223e-06	524923	TRUE	0.000321274
155	rs56902258	A	T	A	T	-0.0151434	-0.015454	0.196198	0.193769	FALSE	TRUE	FALSE	ebi-a-GCST90002316	14	23733114	0.002408	524923	1.43001e-10	Lymphocyte count || id:ebi-a-GCST90002316	Lymphocyte count	Lymphocyte count || ||	TRUE	igd	14	23733114	0.0025129	1.7e-09	441016	ieu-b-111	|| id:ieu-b-111	TRUE	reported	igd	2	TRUE	NA	NA	8.23395e-05	441016	7.84586e-05	524923	TRUE	0.915615
156	rs5757227	G	A	G	A	0.0154526	0.004838	0.352409	0.353221	FALSE	FALSE	FALSE	ebi-a-GCST90002316	22	39070735	0.001985	524923	0.014816	Lymphocyte count || id:ebi-a-GCST90002316	Lymphocyte count	Lymphocyte count || ||	TRUE	igd	22	39070735	0.00208324	1.20005e-13	441016	ieu-b-111	|| id:ieu-b-111	TRUE	reported	igd	2	TRUE	NA	NA	0.000124744	441016	1.13165e-05	524923	TRUE	0.000132854
157	rs5767700	C	T	C	T	0.017719	0.000667	0.214472	0.217443	FALSE	FALSE	FALSE	ebi-a-GCST90002316	22	46612672	0.002323	524923	0.774109	Lymphocyte count || id:ebi-a-GCST90002316	Lymphocyte count	Lymphocyte count || ||	TRUE	igd	22	46612672	0.00243764	3.59998e-13	441016	ieu-b-111	|| id:ieu-b-111	TRUE	reported	igd	2	TRUE	NA	NA	0.000119794	441016	1.57058e-07	524923	TRUE	2.41252e-07
158	rs581080	C	G	C	G	0.0175432	0.001279	0.819008	0.816724	FALSE	TRUE	FALSE	ebi-a-GCST90002316	9	15305378	0.00246	524923	0.603115	Lymphocyte count || id:ebi-a-GCST90002316	Lymphocyte count	Lymphocyte count || ||	TRUE	igd	9	15305378	0.00258442	1.10002e-11	441016	ieu-b-111	|| id:ieu-b-111	TRUE	reported	igd	2	TRUE	NA	NA	0.000104471	441016	5.14964e-07	524923	TRUE	3.27749e-06
159	rs58542926	T	C	T	C	-0.103184	-0.019177	0.074608	0.074613	FALSE	FALSE	FALSE	ebi-a-GCST90002316	19	19379549	0.00365	524923	1.51999e-07	Lymphocyte count || id:ebi-a-GCST90002316	Lymphocyte count	Lymphocyte count || ||	TRUE	igd	19	19379549	0.00378074	5.29663e-164	441016	ieu-b-111	|| id:ieu-b-111	TRUE	reported	igd	2	TRUE	NA	NA	0.00168611	441016	5.25846e-05	524923	TRUE	1.28229e-61
160	rs587673553	T	C	T	C	-0.0214144	-0.008283	0.093349	0.091589	FALSE	FALSE	FALSE	ebi-a-GCST90002316	1	149771954	0.003487	524923	0.0175679	Lymphocyte count || id:ebi-a-GCST90002316	Lymphocyte count	Lymphocyte count || ||	TRUE	igd	1	149771954	0.0034935	8.79995e-10	441016	ieu-b-111	|| id:ieu-b-111	TRUE	reported	igd	2	TRUE	NA	NA	8.51924e-05	441016	1.07491e-05	524923	TRUE	0.00357246
161	rs6068280	G	A	G	A	0.0140008	0.004001	0.674821	0.674754	FALSE	FALSE	FALSE	ebi-a-GCST90002316	20	51235613	0.002022	524923	0.0479325	Lymphocyte count || id:ebi-a-GCST90002316	Lymphocyte count	Lymphocyte count || ||	TRUE	igd	20	51235613	0.00212981	4.90004e-11	441016	ieu-b-111	|| id:ieu-b-111	TRUE	reported	igd	2	TRUE	NA	NA	9.79781e-05	441016	7.45895e-06	524923	TRUE	0.000449945
162	rs6073958	C	T	C	T	0.0556952	-0.002976	0.198674	0.198869	FALSE	FALSE	FALSE	ebi-a-GCST90002316	20	44551855	0.002379	524923	0.210998	Lymphocyte count || id:ebi-a-GCST90002316	Lymphocyte count	Lymphocyte count || ||	TRUE	igd	20	44551855	0.00249344	1.59956e-110	441016	ieu-b-111	|| id:ieu-b-111	TRUE	reported	igd	2	TRUE	NA	NA	0.00113004	441016	2.98114e-06	524923	TRUE	5.51057e-55
163	rs61850821	T	C	T	C	-0.0202534	-0.005492	0.098816	0.098795	FALSE	FALSE	FALSE	ebi-a-GCST90002316	10	63940646	0.003171	524923	0.0832645	Lymphocyte count || id:ebi-a-GCST90002316	Lymphocyte count	Lymphocyte count || ||	TRUE	igd	10	63940646	0.00334289	1.40001e-09	441016	ieu-b-111	|| id:ieu-b-111	TRUE	reported	igd	2	TRUE	NA	NA	8.32268e-05	441016	5.71442e-06	524923	TRUE	0.000980809
164	rs61883634	A	G	A	G	-0.0297562	0.001527	0.054215	0.053696	FALSE	FALSE	FALSE	ebi-a-GCST90002316	11	14683048	0.004374	524923	0.727034	Lymphocyte count || id:ebi-a-GCST90002316	Lymphocyte count	Lymphocyte count || ||	TRUE	igd	11	14683048	0.00442088	1.69981e-11	441016	ieu-b-111	|| id:ieu-b-111	TRUE	reported	igd	2	TRUE	NA	NA	0.000102717	441016	2.32181e-07	524923	TRUE	2.29158e-06
165	rs61905078	C	A	C	A	0.199898	-0.000732	0.073841	0.073755	FALSE	FALSE	FALSE	ebi-a-GCST90002316	11	116596309	0.00362	524923	0.839649	Lymphocyte count || id:ebi-a-GCST90002316	Lymphocyte count	Lymphocyte count || ||	TRUE	igd	11	116596309	0.00379494	1e-200	441016	ieu-b-111	|| id:ieu-b-111	TRUE	reported	igd	2	TRUE	NA	NA	0.00625217	441016	7.78953e-08	524923	TRUE	0
166	rs61993685	C	T	C	T	-0.0234087	0.009627	0.076413	0.074699	FALSE	FALSE	FALSE	ebi-a-GCST90002316	14	100765823	0.003674	524923	0.00880501	Lymphocyte count || id:ebi-a-GCST90002316	Lymphocyte count	Lymphocyte count || ||	TRUE	igd	14	100765823	0.00373997	3.89996e-10	441016	ieu-b-111	|| id:ieu-b-111	TRUE	reported	igd	2	TRUE	NA	NA	8.88234e-05	441016	1.30799e-05	524923	TRUE	0.00446282
167	rs62102718	T	A	T	A	0.0202348	0.013416	0.286196	0.283004	FALSE	TRUE	FALSE	ebi-a-GCST90002316	19	33891013	0.002138	524923	3.61002e-10	Lymphocyte count || id:ebi-a-GCST90002316	Lymphocyte count	Lymphocyte count || ||	TRUE	igd	19	33891013	0.00220142	3.90032e-20	441016	ieu-b-111	|| id:ieu-b-111	TRUE	reported	igd	2	TRUE	NA	NA	0.000191539	441016	7.50074e-05	524923	TRUE	0.0112207
168	rs62271373	A	T	A	T	0.0419639	0.005959	0.059967	0.059921	FALSE	TRUE	FALSE	ebi-a-GCST90002316	3	150066540	0.004071	524923	0.14323	Lymphocyte count || id:ebi-a-GCST90002316	Lymphocyte count	Lymphocyte count || ||	TRUE	igd	3	150066540	0.00426588	7.8001e-23	441016	ieu-b-111	|| id:ieu-b-111	TRUE	reported	igd	2	TRUE	NA	NA	0.000219375	441016	4.08177e-06	524923	TRUE	3.79167e-10
169	rs62397245	G	C	G	C	0.0149941	0.0056	0.22236	0.223212	FALSE	TRUE	FALSE	ebi-a-GCST90002316	5	176750688	0.002286	524923	0.0143051	Lymphocyte count || id:ebi-a-GCST90002316	Lymphocyte count	Lymphocyte count || ||	TRUE	igd	5	176750688	0.00239634	3.89996e-10	441016	ieu-b-111	|| id:ieu-b-111	TRUE	reported	igd	2	TRUE	NA	NA	8.87673e-05	441016	1.14321e-05	524923	TRUE	0.00310375
170	rs62476845	C	T	C	T	-0.0114967	-0.004937	0.505738	0.507325	FALSE	FALSE	FALSE	ebi-a-GCST90002316	7	76044896	0.001981	524923	0.0127189	Lymphocyte count || id:ebi-a-GCST90002316	Lymphocyte count	Lymphocyte count || ||	TRUE	igd	7	76044896	0.00202622	1.40001e-08	441016	ieu-b-111	|| id:ieu-b-111	TRUE	reported	igd	2	TRUE	NA	NA	7.29943e-05	441016	1.1832e-05	524923	TRUE	0.0124642
171	rs6458350	G	A	G	A	-0.014386	-0.009551	0.308804	0.309573	FALSE	FALSE	FALSE	ebi-a-GCST90002316	6	43789616	0.002051	524923	3.27997e-06	Lymphocyte count || id:ebi-a-GCST90002316	Lymphocyte count	Lymphocyte count || ||	TRUE	igd	6	43789616	0.0021526	2.29985e-11	441016	ieu-b-111	|| id:ieu-b-111	TRUE	reported	igd	2	TRUE	NA	NA	0.000101264	441016	4.13099e-05	524923	TRUE	0.0750745
172	rs6460043	C	T	C	T	-0.10361	-0.003216	0.985186	0.98565	FALSE	FALSE	FALSE	ebi-a-GCST90002316	7	72884188	0.008383	524923	0.701249	Lymphocyte count || id:ebi-a-GCST90002316	Lymphocyte count	Lymphocyte count || ||	TRUE	igd	7	72884188	0.00854231	7.39946e-34	441016	ieu-b-111	|| id:ieu-b-111	TRUE	reported	igd	2	TRUE	NA	NA	0.000333469	441016	2.80375e-07	524923	TRUE	3.90422e-18
173	rs6506033	T	C	T	C	-0.0228948	-0.006738	0.072523	0.073081	FALSE	FALSE	FALSE	ebi-a-GCST90002316	18	289209	0.003664	524923	0.0658977	Lymphocyte count || id:ebi-a-GCST90002316	Lymphocyte count	Lymphocyte count || ||	TRUE	igd	18	289209	0.00383903	2.5e-09	441016	ieu-b-111	|| id:ieu-b-111	TRUE	reported	igd	2	TRUE	NA	NA	8.06387e-05	441016	6.4425e-06	524923	TRUE	0.00161237
174	rs6517522	C	T	C	T	-0.0129031	-0.008518	0.498138	0.496774	FALSE	FALSE	FALSE	ebi-a-GCST90002316	21	40553845	0.001894	524923	6.99005e-06	Lymphocyte count || id:ebi-a-GCST90002316	Lymphocyte count	Lymphocyte count || ||	TRUE	igd	21	40553845	0.00199242	9.3994e-11	441016	ieu-b-111	|| id:ieu-b-111	TRUE	reported	igd	2	TRUE	NA	NA	9.50895e-05	441016	3.85305e-05	524923	TRUE	0.0827179
175	rs6562773	G	A	G	A	-0.0120538	-0.004186	0.547533	0.547416	FALSE	FALSE	FALSE	ebi-a-GCST90002316	13	74188935	0.001912	524923	0.0285937	Lymphocyte count || id:ebi-a-GCST90002316	Lymphocyte count	Lymphocyte count || ||	TRUE	igd	13	74188935	0.00201057	2e-09	441016	ieu-b-111	|| id:ieu-b-111	TRUE	reported	igd	2	TRUE	NA	NA	8.14933e-05	441016	9.13113e-06	524923	TRUE	0.00328041
176	rs6572807	G	A	G	A	0.0124759	0.007332	0.267065	0.266166	FALSE	FALSE	FALSE	ebi-a-GCST90002316	14	52480621	0.00214	524923	0.000615999	Lymphocyte count || id:ebi-a-GCST90002316	Lymphocyte count	Lymphocyte count || ||	TRUE	igd	14	52480621	0.00224899	2.90001e-08	441016	ieu-b-111	|| id:ieu-b-111	TRUE	reported	igd	2	TRUE	NA	NA	6.97728e-05	441016	2.23622e-05	524923	TRUE	0.0760159
177	rs6686095	T	G	T	G	0.0168068	0.005976	0.810884	0.811534	FALSE	FALSE	FALSE	ebi-a-GCST90002316	1	93883993	0.002487	524923	0.0162798	Lymphocyte count || id:ebi-a-GCST90002316	Lymphocyte count	Lymphocyte count || ||	TRUE	igd	1	93883993	0.00254328	3.90032e-11	441016	ieu-b-111	|| id:ieu-b-111	TRUE	reported	igd	2	TRUE	NA	NA	9.90117e-05	441016	1.09994e-05	524923	TRUE	0.001163
178	rs6695980	C	T	C	T	-0.0129448	-0.005029	0.539189	0.53856	FALSE	FALSE	FALSE	ebi-a-GCST90002316	1	203519194	0.001928	524923	0.00910395	Lymphocyte count || id:ebi-a-GCST90002316	Lymphocyte count	Lymphocyte count || ||	TRUE	igd	1	203519194	0.00200779	1.09999e-10	441016	ieu-b-111	|| id:ieu-b-111	TRUE	reported	igd	2	TRUE	NA	NA	9.42455e-05	441016	1.29613e-05	524923	TRUE	0.00278757
179	rs6700047	A	G	A	G	-0.0125226	-0.001043	0.337686	0.338465	FALSE	FALSE	FALSE	ebi-a-GCST90002316	1	178508742	0.002061	524923	0.612886	Lymphocyte count || id:ebi-a-GCST90002316	Lymphocyte count	Lymphocyte count || ||	TRUE	igd	1	178508742	0.00211473	3.2e-09	441016	ieu-b-111	|| id:ieu-b-111	TRUE	reported	igd	2	TRUE	NA	NA	7.95046e-05	441016	4.87886e-07	524923	TRUE	5.73941e-05
180	rs6758540	G	A	G	A	0.0128615	-0.003701	0.40466	0.404396	FALSE	FALSE	FALSE	ebi-a-GCST90002316	2	219138625	0.001927	524923	0.0548694	Lymphocyte count || id:ebi-a-GCST90002316	Lymphocyte count	Lymphocyte count || ||	TRUE	igd	2	219138625	0.00202133	2e-10	441016	ieu-b-111	|| id:ieu-b-111	TRUE	reported	igd	2	TRUE	NA	NA	9.17945e-05	441016	7.02713e-06	524923	TRUE	0.000691897
181	rs676210	A	G	A	G	-0.0735169	0.006347	0.205293	0.206567	FALSE	FALSE	FALSE	ebi-a-GCST90002316	2	21231524	0.002325	524923	0.00636107	Lymphocyte count || id:ebi-a-GCST90002316	Lymphocyte count	Lymphocyte count || ||	TRUE	igd	2	21231524	0.00244968	7.09578e-198	441016	ieu-b-111	|| id:ieu-b-111	TRUE	reported	igd	2	TRUE	NA	NA	0.00203806	441016	1.41968e-05	524923	TRUE	2.30831e-91
182	rs6792725	G	A	G	A	-0.0152543	0.002345	0.692404	0.692184	FALSE	FALSE	FALSE	ebi-a-GCST90002316	3	24520283	0.001902	524923	0.217685	Lymphocyte count || id:ebi-a-GCST90002316	Lymphocyte count	Lymphocyte count || ||	TRUE	igd	3	24520283	0.00221886	6.20012e-12	441016	ieu-b-111	|| id:ieu-b-111	TRUE	reported	igd	2	TRUE	NA	NA	0.000107158	441016	2.89581e-06	524923	TRUE	2.28739e-05
183	rs67981690	G	A	G	A	0.0299225	-0.012092	0.129887	0.130354	FALSE	FALSE	FALSE	ebi-a-GCST90002316	12	21343886	0.002815	524923	1.75999e-05	Lymphocyte count || id:ebi-a-GCST90002316	Lymphocyte count	Lymphocyte count || ||	TRUE	igd	12	21343886	0.00297454	8.30042e-24	441016	ieu-b-111	|| id:ieu-b-111	TRUE	reported	igd	2	TRUE	NA	NA	0.000229406	441016	3.51504e-05	524923	TRUE	6.39435e-06
184	rs6798755	T	C	T	C	-0.0251021	-0.004714	0.065529	0.065547	FALSE	FALSE	FALSE	ebi-a-GCST90002316	3	12139092	0.003813	524923	0.216284	Lymphocyte count || id:ebi-a-GCST90002316	Lymphocyte count	Lymphocyte count || ||	TRUE	igd	3	12139092	0.00401861	4.20001e-10	441016	ieu-b-111	|| id:ieu-b-111	TRUE	reported	igd	2	TRUE	NA	NA	8.84662e-05	441016	2.91172e-06	524923	TRUE	0.000163687
185	rs6800707	G	C	G	C	0.0298848	-0.001298	0.810543	0.811996	FALSE	TRUE	FALSE	ebi-a-GCST90002316	3	52516293	0.002442	524923	0.595037	Lymphocyte count || id:ebi-a-GCST90002316	Lymphocyte count	Lymphocyte count || ||	TRUE	igd	3	52516293	0.00253832	5.30029e-32	441016	ieu-b-111	|| id:ieu-b-111	TRUE	reported	igd	2	TRUE	NA	NA	0.000314209	441016	5.38225e-07	524923	TRUE	8.8314e-17
186	rs6805924	T	G	T	G	0.0109684	0.001659	0.430548	0.430309	FALSE	FALSE	FALSE	ebi-a-GCST90002316	3	69879670	0.001905	524923	0.383736	Lymphocyte count || id:ebi-a-GCST90002316	Lymphocyte count	Lymphocyte count || ||	TRUE	igd	3	69879670	0.00200571	4.49997e-08	441016	ieu-b-111	|| id:ieu-b-111	TRUE	reported	igd	2	TRUE	NA	NA	6.78061e-05	441016	1.4448e-06	524923	TRUE	0.000575646
187	rs684773	C	A	C	A	0.0291133	0.016893	0.766797	0.767333	FALSE	FALSE	FALSE	ebi-a-GCST90002316	3	135956305	0.00223	524923	3.74024e-14	Lymphocyte count || id:ebi-a-GCST90002316	Lymphocyte count	Lymphocyte count || ||	TRUE	igd	3	135956305	0.00234718	2.49977e-35	441016	ieu-b-111	|| id:ieu-b-111	TRUE	reported	igd	2	TRUE	NA	NA	0.000348728	441016	0.000109311	524923	TRUE	5.70867e-05
188	rs685870	C	T	C	T	-0.0130959	0.000218	0.700534	0.700081	FALSE	FALSE	FALSE	ebi-a-GCST90002316	11	64111928	0.002153	524923	0.919201	Lymphocyte count || id:ebi-a-GCST90002316	Lymphocyte count	Lymphocyte count || ||	TRUE	igd	11	64111928	0.00216837	1.5e-09	441016	ieu-b-111	|| id:ieu-b-111	TRUE	reported	igd	2	TRUE	NA	NA	8.27019e-05	441016	1.95313e-08	524923	TRUE	1.1667e-05
189	rs6865870	G	A	G	A	0.0123355	-0.003276	0.293308	0.292302	FALSE	FALSE	FALSE	ebi-a-GCST90002316	5	144498018	0.00208	524923	0.115308	Lymphocyte count || id:ebi-a-GCST90002316	Lymphocyte count	Lymphocyte count || ||	TRUE	igd	5	144498018	0.0021888	1.7e-08	441016	ieu-b-111	|| id:ieu-b-111	TRUE	reported	igd	2	TRUE	NA	NA	7.20141e-05	441016	4.72569e-06	524923	TRUE	0.00199974
190	rs6882076	C	T	C	T	0.0331011	-0.013855	0.634285	0.634133	FALSE	FALSE	FALSE	ebi-a-GCST90002316	5	156390297	0.001961	524923	1.66994e-12	Lymphocyte count || id:ebi-a-GCST90002316	Lymphocyte count	Lymphocyte count || ||	TRUE	igd	5	156390297	0.00206122	4.90004e-58	441016	ieu-b-111	|| id:ieu-b-111	TRUE	reported	igd	2	TRUE	NA	NA	0.000584426	441016	9.50873e-05	524923	TRUE	1.62622e-12
191	rs6916318	T	A	T	A	0.0267283	0.012959	0.530533	0.528755	FALSE	TRUE	TRUE	ebi-a-GCST90002316	6	127435106	0.001891	524923	7.58927e-12	Lymphocyte count || id:ebi-a-GCST90002316	Lymphocyte count	Lymphocyte count || ||	TRUE	igd	6	127435106	0.0019907	4.19952e-41	441016	ieu-b-111	|| id:ieu-b-111	TRUE	reported	igd	2	FALSE	NA	NA	0.000408603	441016	8.94596e-05	524923	TRUE	1.38943e-07
192	rs6924805	T	G	T	G	-0.0111556	-0.003314	0.587637	0.586776	FALSE	FALSE	FALSE	ebi-a-GCST90002316	6	18747705	0.001918	524923	0.0840601	Lymphocyte count || id:ebi-a-GCST90002316	Lymphocyte count	Lymphocyte count || ||	TRUE	igd	6	18747705	0.00201991	3.29997e-08	441016	ieu-b-111	|| id:ieu-b-111	TRUE	reported	igd	2	TRUE	NA	NA	6.91575e-05	441016	5.68737e-06	524923	TRUE	0.0036871
193	rs696825	T	C	T	C	-0.0202838	-0.024404	0.252926	0.254524	FALSE	FALSE	FALSE	ebi-a-GCST90002316	9	86583076	0.002174	524923	3.32966e-29	Lymphocyte count || id:ebi-a-GCST90002316	Lymphocyte count	Lymphocyte count || ||	TRUE	igd	9	86583076	0.00228763	7.50067e-19	441016	ieu-b-111	|| id:ieu-b-111	TRUE	reported	igd	2	TRUE	NA	NA	0.000178237	441016	0.000239996	524923	FALSE	0.294414
194	rs6995407	G	C	G	C	-0.0241944	-0.009737	0.489475	0.49048	FALSE	TRUE	TRUE	ebi-a-GCST90002316	8	8384647	0.001893	524923	2.72998e-07	Lymphocyte count || id:ebi-a-GCST90002316	Lymphocyte count	Lymphocyte count || ||	TRUE	igd	8	8384647	0.00197865	2.19989e-34	441016	ieu-b-111	|| id:ieu-b-111	TRUE	reported	igd	2	FALSE	NA	NA	0.000338916	441016	5.04003e-05	524923	TRUE	3.06005e-08
195	rs6999569	G	A	G	A	-0.0860885	-0.012372	0.470737	0.47035	FALSE	FALSE	FALSE	ebi-a-GCST90002316	8	126475770	0.001894	524923	6.6896e-11	Lymphocyte count || id:ebi-a-GCST90002316	Lymphocyte count	Lymphocyte count || ||	TRUE	igd	8	126475770	0.00198061	1e-200	441016	ieu-b-111	|| id:ieu-b-111	TRUE	reported	igd	2	TRUE	NA	NA	0.00426563	441016	8.12813e-05	524923	TRUE	9.59199e-168
196	rs7134375	A	C	A	C	-0.0171435	-0.009158	0.431174	0.431166	FALSE	FALSE	FALSE	ebi-a-GCST90002316	12	20473758	0.00191	524923	1.66001e-06	Lymphocyte count || id:ebi-a-GCST90002316	Lymphocyte count	Lymphocyte count || ||	TRUE	igd	12	20473758	0.00200504	1.20005e-17	441016	ieu-b-111	|| id:ieu-b-111	TRUE	reported	igd	2	TRUE	NA	NA	0.00016574	441016	4.37947e-05	524923	TRUE	0.0021908
197	rs7140110	C	T	C	T	0.0283172	0.012669	0.298338	0.297888	FALSE	FALSE	FALSE	ebi-a-GCST90002316	13	114544024	0.002164	524923	4.94003e-09	Lymphocyte count || id:ebi-a-GCST90002316	Lymphocyte count	Lymphocyte count || ||	TRUE	igd	13	114544024	0.00217811	1.20005e-38	441016	ieu-b-111	|| id:ieu-b-111	TRUE	reported	igd	2	TRUE	NA	NA	0.000383109	441016	6.52902e-05	524923	TRUE	1.82813e-08
198	rs7215055	G	A	G	A	0.0389233	0.001673	0.062892	0.064529	FALSE	FALSE	FALSE	ebi-a-GCST90002316	17	17458353	0.003956	524923	0.672328	Lymphocyte count || id:ebi-a-GCST90002316	Lymphocyte count	Lymphocyte count || ||	TRUE	igd	17	17458353	0.00410062	2.29985e-21	441016	ieu-b-111	|| id:ieu-b-111	TRUE	reported	igd	2	TRUE	NA	NA	0.000204258	441016	3.4071e-07	524923	TRUE	1.9284e-11
199	rs7239575	C	T	C	T	-0.0160767	0.006805	0.490494	0.489125	FALSE	FALSE	FALSE	ebi-a-GCST90002316	18	21120035	0.001895	524923	0.000332001	Lymphocyte count || id:ebi-a-GCST90002316	Lymphocyte count	Lymphocyte count || ||	TRUE	igd	18	21120035	0.00199133	6.79986e-16	441016	ieu-b-111	|| id:ieu-b-111	TRUE	reported	igd	2	TRUE	NA	NA	0.000147772	441016	2.45659e-05	524923	TRUE	0.00042362
200	rs72691637	A	G	A	G	-0.0154258	-0.008556	0.187053	0.187264	FALSE	FALSE	FALSE	ebi-a-GCST90002316	8	144306970	0.002557	524923	0.000824992	Lymphocyte count || id:ebi-a-GCST90002316	Lymphocyte count	Lymphocyte count || ||	TRUE	igd	8	144306970	0.00256576	1.79999e-09	441016	ieu-b-111	|| id:ieu-b-111	TRUE	reported	igd	2	TRUE	NA	NA	8.1955e-05	441016	2.13293e-05	524923	TRUE	0.0299282
201	rs72755740	C	T	C	T	0.0132164	0.009891	0.243477	0.242916	FALSE	FALSE	FALSE	ebi-a-GCST90002316	5	57564641	0.002198	524923	6.91003e-06	Lymphocyte count || id:ebi-a-GCST90002316	Lymphocyte count	Lymphocyte count || ||	TRUE	igd	5	57564641	0.00231381	1.09999e-08	441016	ieu-b-111	|| id:ieu-b-111	TRUE	reported	igd	2	TRUE	NA	NA	7.39753e-05	441016	3.85757e-05	524923	TRUE	0.241973
202	rs72801474	A	G	A	G	-0.0307938	-0.017185	0.091843	0.091163	FALSE	FALSE	FALSE	ebi-a-GCST90002316	5	132444128	0.003292	524923	1.83e-07	Lymphocyte count || id:ebi-a-GCST90002316	Lymphocyte count	Lymphocyte count || ||	TRUE	igd	5	132444128	0.00344154	3.59998e-19	441016	ieu-b-111	|| id:ieu-b-111	TRUE	reported	igd	2	TRUE	NA	NA	0.000181505	441016	5.19114e-05	524923	TRUE	0.00215083
203	rs72803249	C	G	C	G	0.0140336	0.008233	0.188919	0.188673	FALSE	TRUE	FALSE	ebi-a-GCST90002316	5	112439449	0.002426	524923	0.000696001	Lymphocyte count || id:ebi-a-GCST90002316	Lymphocyte count	Lymphocyte count || ||	TRUE	igd	5	112439449	0.00255331	3.89996e-08	441016	ieu-b-111	|| id:ieu-b-111	TRUE	reported	igd	2	TRUE	NA	NA	6.84934e-05	441016	2.19397e-05	524923	TRUE	0.0786471
204	rs72812818	C	G	C	G	0.0118711	0.001328	0.300883	0.301195	FALSE	TRUE	FALSE	ebi-a-GCST90002316	5	173356752	0.002057	524923	0.518709	Lymphocyte count || id:ebi-a-GCST90002316	Lymphocyte count	Lymphocyte count || ||	TRUE	igd	5	173356752	0.00216706	4.30002e-08	441016	ieu-b-111	|| id:ieu-b-111	TRUE	reported	igd	2	TRUE	NA	NA	6.8039e-05	441016	7.94023e-07	524923	TRUE	0.000315817
205	rs72904737	A	G	A	G	-0.0271453	0.020548	0.087416	0.087596	FALSE	FALSE	FALSE	ebi-a-GCST90002316	1	51351846	0.003339	524923	7.74997e-10	Lymphocyte count || id:ebi-a-GCST90002316	Lymphocyte count	Lymphocyte count || ||	TRUE	igd	1	51351846	0.00351798	1.20005e-14	441016	ieu-b-111	|| id:ieu-b-111	TRUE	reported	igd	2	TRUE	NA	NA	0.000134987	441016	7.21408e-05	524923	TRUE	0.126038
206	rs73243877	G	A	G	A	0.0288117	0.001757	0.168135	0.167897	FALSE	FALSE	FALSE	ebi-a-GCST90002316	4	26047616	0.002526	524923	0.486601	Lymphocyte count || id:ebi-a-GCST90002316	Lymphocyte count	Lymphocyte count || ||	TRUE	igd	4	26047616	0.00265556	1.99986e-27	441016	ieu-b-111	|| id:ieu-b-111	TRUE	reported	igd	2	TRUE	NA	NA	0.000266844	441016	9.21685e-07	524923	TRUE	5.1632e-14
207	rs74698119	T	A	T	A	0.0607224	0.001255	0.017291	0.017492	FALSE	TRUE	FALSE	ebi-a-GCST90002316	20	39197335	0.007632	524923	0.869395	Lymphocyte count || id:ebi-a-GCST90002316	Lymphocyte count	Lymphocyte count || ||	TRUE	igd	20	39197335	0.00791344	1.69981e-14	441016	ieu-b-111	|| id:ieu-b-111	TRUE	reported	igd	2	TRUE	NA	NA	0.000133493	441016	5.1513e-08	524923	TRUE	2.93329e-08
208	rs77028374	T	C	T	C	-0.0269351	-0.009631	0.070182	0.070432	FALSE	FALSE	FALSE	ebi-a-GCST90002316	17	46188420	0.003693	524923	0.00913503	Lymphocyte count || id:ebi-a-GCST90002316	Lymphocyte count	Lymphocyte count || ||	TRUE	igd	17	46188420	0.00389312	4.60045e-12	441016	ieu-b-111	|| id:ieu-b-111	TRUE	reported	igd	2	TRUE	NA	NA	0.000108528	441016	1.29564e-05	524923	TRUE	0.000843747
209	rs7704653	G	A	G	A	0.0157533	0.005908	0.723029	0.722765	FALSE	FALSE	FALSE	ebi-a-GCST90002316	5	90255685	0.002135	524923	0.00566696	Lymphocyte count || id:ebi-a-GCST90002316	Lymphocyte count	Lymphocyte count || ||	TRUE	igd	5	90255685	0.00224582	2.29985e-12	441016	ieu-b-111	|| id:ieu-b-111	TRUE	reported	igd	2	TRUE	NA	NA	0.000111556	441016	1.45876e-05	524923	TRUE	0.000963245
210	rs7735249	G	C	G	C	0.0268635	0.003017	0.112767	0.112598	FALSE	TRUE	FALSE	ebi-a-GCST90002316	5	53310139	0.003002	524923	0.314886	Lymphocyte count || id:ebi-a-GCST90002316	Lymphocyte count	Lymphocyte count || ||	TRUE	igd	5	53310139	0.00315997	1.9002e-17	441016	ieu-b-111	|| id:ieu-b-111	TRUE	reported	igd	2	TRUE	NA	NA	0.000163846	441016	1.92413e-06	524923	TRUE	2.30166e-08
211	rs7786102	A	G	A	G	-0.0283695	-0.002991	0.715703	0.714609	FALSE	FALSE	FALSE	ebi-a-GCST90002316	7	25965759	0.002095	524923	0.153328	Lymphocyte count || id:ebi-a-GCST90002316	Lymphocyte count	Lymphocyte count || ||	TRUE	igd	7	25965759	0.00220088	5.10035e-38	441016	ieu-b-111	|| id:ieu-b-111	TRUE	reported	igd	2	TRUE	NA	NA	0.000376612	441016	3.88302e-06	524923	TRUE	1.37748e-17
212	rs78588343	A	G	A	G	-0.0155231	0.004367	0.176216	0.17526	FALSE	FALSE	FALSE	ebi-a-GCST90002316	6	7249460	0.002482	524923	0.0785127	Lymphocyte count || id:ebi-a-GCST90002316	Lymphocyte count	Lymphocyte count || ||	TRUE	igd	6	7249460	0.0026035	2.5e-09	441016	ieu-b-111	|| id:ieu-b-111	TRUE	reported	igd	2	TRUE	NA	NA	8.06036e-05	441016	5.89748e-06	524923	TRUE	0.00134395
213	rs7861679	T	C	T	C	0.0122025	0.016752	0.696815	0.696678	FALSE	FALSE	FALSE	ebi-a-GCST90002316	9	123375589	0.002063	524923	4.94994e-16	Lymphocyte count || id:ebi-a-GCST90002316	Lymphocyte count	Lymphocyte count || ||	TRUE	igd	9	123375589	0.00216741	1.79999e-08	441016	ieu-b-111	|| id:ieu-b-111	TRUE	reported	igd	2	TRUE	NA	NA	7.18674e-05	441016	0.000125599	524923	FALSE	0.181409
214	rs79287178	A	G	A	G	0.0500946	0.023321	0.031151	0.031377	FALSE	FALSE	FALSE	ebi-a-GCST90002316	3	172294500	0.005667	524923	3.91003e-05	Lymphocyte count || id:ebi-a-GCST90002316	Lymphocyte count	Lymphocyte count || ||	TRUE	igd	3	172294500	0.00600435	7.19946e-17	441016	ieu-b-111	|| id:ieu-b-111	TRUE	reported	igd	2	TRUE	NA	NA	0.000157808	441016	3.22612e-05	524923	TRUE	0.000752982
215	rs79293855	A	G	A	G	-0.0535277	-0.005187	0.031439	0.032236	FALSE	FALSE	FALSE	ebi-a-GCST90002316	19	8420583	0.005373	524923	0.334314	Lymphocyte count || id:ebi-a-GCST90002316	Lymphocyte count	Lymphocyte count || ||	TRUE	igd	19	8420583	0.00568524	4.70002e-21	441016	ieu-b-111	|| id:ieu-b-111	TRUE	reported	igd	2	TRUE	NA	NA	0.000200965	441016	1.77543e-06	524923	TRUE	3.21277e-10
216	rs7947951	G	A	G	A	0.0193777	-0.005404	0.689254	0.688387	FALSE	FALSE	FALSE	ebi-a-GCST90002316	11	13356030	0.002037	524923	0.00798896	Lymphocyte count || id:ebi-a-GCST90002316	Lymphocyte count	Lymphocyte count || ||	TRUE	igd	11	13356030	0.00214074	1.39991e-19	441016	ieu-b-111	|| id:ieu-b-111	TRUE	reported	igd	2	TRUE	NA	NA	0.000185756	441016	1.34075e-05	524923	TRUE	1.06048e-06
217	rs80276949	A	G	A	G	0.0457563	0.007266	0.022677	0.022375	FALSE	FALSE	FALSE	ebi-a-GCST90002316	10	52373245	0.006432	524923	0.258607	Lymphocyte count || id:ebi-a-GCST90002316	Lymphocyte count	Lymphocyte count || ||	TRUE	igd	10	52373245	0.00669008	8.00018e-12	441016	ieu-b-111	|| id:ieu-b-111	TRUE	reported	igd	2	TRUE	NA	NA	0.000106057	441016	2.4311e-06	524923	TRUE	1.88177e-05
218	rs8032108	C	A	C	A	-0.0121333	-0.002015	0.548077	0.548789	FALSE	FALSE	FALSE	ebi-a-GCST90002316	15	101878724	0.00195	524923	0.301485	Lymphocyte count || id:ebi-a-GCST90002316	Lymphocyte count	Lymphocyte count || ||	TRUE	igd	15	101878724	0.00201281	1.7e-09	441016	ieu-b-111	|| id:ieu-b-111	TRUE	reported	igd	2	TRUE	NA	NA	8.2388e-05	441016	2.03416e-06	524923	TRUE	0.000180063
219	rs8081468	G	A	G	A	0.0132322	-0.013617	0.297889	0.299159	FALSE	FALSE	FALSE	ebi-a-GCST90002316	17	57836924	0.002066	524923	4.56983e-11	Lymphocyte count || id:ebi-a-GCST90002316	Lymphocyte count	Lymphocyte count || ||	TRUE	igd	17	57836924	0.00217116	1.09999e-09	441016	ieu-b-111	|| id:ieu-b-111	TRUE	reported	igd	2	TRUE	NA	NA	8.42154e-05	441016	8.27508e-05	524923	TRUE	0.9687
220	rs8126001	T	C	T	C	-0.0163778	0.000812	0.489576	0.490134	FALSE	FALSE	FALSE	ebi-a-GCST90002316	20	62711459	0.001982	524923	0.681977	Lymphocyte count || id:ebi-a-GCST90002316	Lymphocyte count	Lymphocyte count || ||	TRUE	igd	20	62711459	0.00199681	2.39994e-16	441016	ieu-b-111	|| id:ieu-b-111	TRUE	reported	igd	2	TRUE	NA	NA	0.000152517	441016	3.1975e-07	524923	TRUE	7.95799e-09
221	rs852388	C	G	C	G	0.0157124	0.01232	0.211278	0.209031	FALSE	TRUE	FALSE	ebi-a-GCST90002316	7	5574239	0.002391	524923	2.61999e-07	Lymphocyte count || id:ebi-a-GCST90002316	Lymphocyte count	Lymphocyte count || ||	TRUE	igd	7	5574239	0.00245601	1.6e-10	441016	ieu-b-111	|| id:ieu-b-111	TRUE	reported	igd	2	TRUE	NA	NA	9.27966e-05	441016	5.05762e-05	524923	TRUE	0.217037
222	rs880315	C	T	C	T	-0.011772	-0.012957	0.340211	0.340027	FALSE	FALSE	FALSE	ebi-a-GCST90002316	1	10796866	0.002033	524923	1.90999e-10	Lymphocyte count || id:ebi-a-GCST90002316	Lymphocyte count	Lymphocyte count || ||	TRUE	igd	1	10796866	0.00210497	2.19999e-08	441016	ieu-b-111	|| id:ieu-b-111	TRUE	reported	igd	2	TRUE	NA	NA	7.09129e-05	441016	7.73761e-05	524923	FALSE	0.854183
223	rs921971	C	T	C	T	0.01565	-0.005463	0.265901	0.265834	FALSE	FALSE	FALSE	ebi-a-GCST90002316	18	57861663	0.002146	524923	0.010933	Lymphocyte count || id:ebi-a-GCST90002316	Lymphocyte count	Lymphocyte count || ||	TRUE	igd	18	57861663	0.00225602	4.00037e-12	441016	ieu-b-111	|| id:ieu-b-111	TRUE	reported	igd	2	TRUE	NA	NA	0.000109105	441016	1.23454e-05	524923	TRUE	0.000689766
224	rs935168	A	G	A	G	0.0142109	0.007689	0.654539	0.654648	FALSE	FALSE	FALSE	ebi-a-GCST90002316	2	26914787	0.00199	524923	0.000112001	Lymphocyte count || id:ebi-a-GCST90002316	Lymphocyte count	Lymphocyte count || ||	TRUE	igd	2	26914787	0.00208714	9.79941e-12	441016	ieu-b-111	|| id:ieu-b-111	TRUE	reported	igd	2	TRUE	NA	NA	0.00010511	441016	2.84398e-05	524923	TRUE	0.0160205
225	rs9389745	C	A	C	A	-0.0150547	-0.001279	0.202282	0.20333	FALSE	FALSE	FALSE	ebi-a-GCST90002316	6	140420341	0.002339	524923	0.584606	Lymphocyte count || id:ebi-a-GCST90002316	Lymphocyte count	Lymphocyte count || ||	TRUE	igd	6	140420341	0.00247021	1.09999e-09	441016	ieu-b-111	|| id:ieu-b-111	TRUE	reported	igd	2	TRUE	NA	NA	8.42146e-05	441016	5.69622e-07	524923	TRUE	3.7366e-05
226	rs9425589	A	G	A	G	-0.0137618	-0.005262	0.566781	0.56729	FALSE	FALSE	FALSE	ebi-a-GCST90002316	1	172355276	0.0019	524923	0.00562704	Lymphocyte count || id:ebi-a-GCST90002316	Lymphocyte count	Lymphocyte count || ||	TRUE	igd	1	172355276	0.00200182	6.20012e-12	441016	ieu-b-111	|| id:ieu-b-111	TRUE	reported	igd	2	TRUE	NA	NA	0.000107152	441016	1.46115e-05	524923	TRUE	0.0013914
227	rs9436661	G	T	G	T	-0.0777322	-0.006392	0.352919	0.350929	FALSE	FALSE	FALSE	ebi-a-GCST90002316	1	62904575	0.001979	524923	0.001245	Lymphocyte count || id:ebi-a-GCST90002316	Lymphocyte count	Lymphocyte count || ||	TRUE	igd	1	62904575	0.00207793	1e-200	441016	ieu-b-111	|| id:ieu-b-111	TRUE	reported	igd	2	TRUE	NA	NA	0.00316309	441016	1.98737e-05	524923	TRUE	4.22345e-142
228	rs9480889	G	C	G	C	0.0163067	0.007011	0.783137	0.783322	FALSE	TRUE	FALSE	ebi-a-GCST90002316	6	109189021	0.002384	524923	0.00328602	Lymphocyte count || id:ebi-a-GCST90002316	Lymphocyte count	Lymphocyte count || ||	TRUE	igd	6	109189021	0.0024101	1.29987e-11	441016	ieu-b-111	|| id:ieu-b-111	TRUE	reported	igd	2	TRUE	NA	NA	0.000103792	441016	1.64758e-05	524923	TRUE	0.0026951
229	rs9496567	A	G	A	G	-0.0137763	0.000298	0.243481	0.243033	FALSE	FALSE	FALSE	ebi-a-GCST90002316	6	100602753	0.002299	524923	0.896817	Lymphocyte count || id:ebi-a-GCST90002316	Lymphocyte count	Lymphocyte count || ||	TRUE	igd	6	100602753	0.0023173	2.80001e-09	441016	ieu-b-111	|| id:ieu-b-111	TRUE	reported	igd	2	TRUE	NA	NA	8.01334e-05	441016	3.20082e-08	524923	TRUE	1.74799e-05
230	rs954244	G	C	G	C	0.015323	0.00891	0.254641	0.253954	FALSE	TRUE	FALSE	ebi-a-GCST90002316	2	121309231	0.002172	524923	4.13e-05	Lymphocyte count || id:ebi-a-GCST90002316	Lymphocyte count	Lymphocyte count || ||	TRUE	igd	2	121309231	0.00227424	1.59993e-11	441016	ieu-b-111	|| id:ieu-b-111	TRUE	reported	igd	2	TRUE	NA	NA	0.000102924	441016	3.20574e-05	524923	TRUE	0.0281694
231	rs9561643	C	A	C	A	0.0167149	0.001539	0.314726	0.314847	FALSE	FALSE	FALSE	ebi-a-GCST90002316	13	95253131	0.002037	524923	0.449935	Lymphocyte count || id:ebi-a-GCST90002316	Lymphocyte count	Lymphocyte count || ||	TRUE	igd	13	95253131	0.00214481	6.4998e-15	441016	ieu-b-111	|| id:ieu-b-111	TRUE	reported	igd	2	TRUE	NA	NA	0.000137695	441016	1.08743e-06	524923	TRUE	1.65584e-07
232	rs9831084	C	T	C	T	-0.0118516	0.001376	0.461922	0.460503	FALSE	FALSE	FALSE	ebi-a-GCST90002316	3	37025661	0.001894	524923	0.46765	Lymphocyte count || id:ebi-a-GCST90002316	Lymphocyte count	Lymphocyte count || ||	TRUE	igd	3	37025661	0.00199656	2.90001e-09	441016	ieu-b-111	|| id:ieu-b-111	TRUE	reported	igd	2	TRUE	NA	NA	7.98918e-05	441016	1.0055e-06	524923	TRUE	0.000102354
233	rs9889137	C	T	C	T	-0.0140393	0.004171	0.383288	0.388221	FALSE	FALSE	FALSE	ebi-a-GCST90002316	16	968717	0.001981	524923	0.0352176	Lymphocyte count || id:ebi-a-GCST90002316	Lymphocyte count	Lymphocyte count || ||	TRUE	igd	16	968717	0.00204829	7.19946e-12	441016	ieu-b-111	|| id:ieu-b-111	TRUE	reported	igd	2	TRUE	NA	NA	0.000106515	441016	8.44528e-06	524923	TRUE	0.000283457
234	rs998584	A	C	A	C	0.0401182	0.005632	0.482727	0.484104	FALSE	FALSE	FALSE	ebi-a-GCST90002316	6	43757896	0.001936	524923	0.00364401	Lymphocyte count || id:ebi-a-GCST90002316	Lymphocyte count	Lymphocyte count || ||	TRUE	igd	6	43757896	0.00198999	2.19989e-90	441016	ieu-b-111	|| id:ieu-b-111	TRUE	reported	igd	2	TRUE	NA	NA	0.000920722	441016	1.61218e-05	524923	TRUE	4.89214e-38

## Sheet: TG to Neu_C1
	SNP	effect_allele.exposure	other_allele.exposure	effect_allele.outcome	other_allele.outcome	beta.exposure	beta.outcome	eaf.exposure	eaf.outcome	remove	palindromic	ambiguous	id.outcome	chr	pos	se.outcome	samplesize.outcome	pval.outcome	outcome	originalname.outcome	outcome.deprecated	mr_keep.outcome	data_source.outcome	chr.exposure	pos.exposure	se.exposure	pval.exposure	samplesize.exposure	id.exposure	exposure	mr_keep.exposure	pval_origin.exposure	data_source.exposure	action	mr_keep	units.outcome	units.exposure	rsq.exposure	effective_n.exposure	rsq.outcome	effective_n.outcome	steiger_dir	steiger_pval
1	rs10029034	T	C	T	C	0.0117373	-0.007036	0.664324	0.663529	FALSE	FALSE	FALSE	ebi-a-GCST90002351	4	15096680	0.00203	519288	0.000530994	Neutrophil count || id:ebi-a-GCST90002351	Neutrophil count	Neutrophil count || ||	TRUE	igd	4	15096680	0.00210704	2.5e-08	441016	ieu-b-111	|| id:ieu-b-111	TRUE	reported	igd	2	TRUE	NA	NA	7.03571e-05	441016	2.31336e-05	519288	TRUE	0.0805581
2	rs10050393	C	T	C	T	-0.0153055	-0.00078	0.432209	0.430613	FALSE	FALSE	FALSE	ebi-a-GCST90002351	5	157918946	0.001934	519288	0.686634	Neutrophil count || id:ebi-a-GCST90002351	Neutrophil count	Neutrophil count || ||	TRUE	igd	5	157918946	0.00200268	2.09991e-14	441016	ieu-b-111	|| id:ieu-b-111	TRUE	reported	igd	2	TRUE	NA	NA	0.000132423	441016	3.13234e-07	519288	TRUE	8.96464e-08
3	rs1009360	C	T	C	T	-0.0184832	0.006186	0.41859	0.420318	FALSE	FALSE	FALSE	ebi-a-GCST90002351	2	65276049	0.001947	519288	0.001495	Neutrophil count || id:ebi-a-GCST90002351	Neutrophil count	Neutrophil count || ||	TRUE	igd	2	65276049	0.00200785	3.40017e-20	441016	ieu-b-111	|| id:ieu-b-111	TRUE	reported	igd	2	TRUE	NA	NA	0.000192113	441016	1.9439e-05	519288	TRUE	3.912e-06
4	rs10172544	A	C	A	C	-0.0112291	-0.006389	0.408707	0.408049	FALSE	FALSE	FALSE	ebi-a-GCST90002351	2	85788270	0.001947	519288	0.00103999	Neutrophil count || id:ebi-a-GCST90002351	Neutrophil count	Neutrophil count || ||	TRUE	igd	2	85788270	0.0020155	2.5e-08	441016	ieu-b-111	|| id:ieu-b-111	TRUE	reported	igd	2	TRUE	NA	NA	7.03787e-05	441016	2.07357e-05	519288	TRUE	0.0610475
5	rs1037117	A	G	A	G	0.0172213	0.011785	0.254798	0.254731	FALSE	FALSE	FALSE	ebi-a-GCST90002351	15	102068658	0.002256	519288	1.78999e-07	Neutrophil count || id:ebi-a-GCST90002351	Neutrophil count	Neutrophil count || ||	TRUE	igd	15	102068658	0.00229153	5.70033e-14	441016	ieu-b-111	|| id:ieu-b-111	TRUE	reported	igd	2	TRUE	NA	NA	0.000128048	441016	5.25474e-05	519288	TRUE	0.0470108
6	rs10431006	G	A	G	A	0.0211398	-0.010947	0.093011	0.09325	FALSE	FALSE	FALSE	ebi-a-GCST90002351	11	49010832	0.003343	519288	0.00106299	Neutrophil count || id:ebi-a-GCST90002351	Neutrophil count	Neutrophil count || ||	TRUE	igd	11	49010832	0.00341549	5.99998e-10	441016	ieu-b-111	|| id:ieu-b-111	TRUE	reported	igd	2	TRUE	NA	NA	8.68572e-05	441016	2.06491e-05	519288	TRUE	0.0196879
7	rs1045241	T	C	T	C	-0.0206988	-0.010985	0.270943	0.271942	FALSE	FALSE	FALSE	ebi-a-GCST90002351	5	118729286	0.002163	519288	3.86999e-07	Neutrophil count || id:ebi-a-GCST90002351	Neutrophil count	Neutrophil count || ||	TRUE	igd	5	118729286	0.00224699	3.19963e-20	441016	ieu-b-111	|| id:ieu-b-111	TRUE	reported	igd	2	TRUE	NA	NA	0.000192377	441016	4.9666e-05	519288	TRUE	0.000861807
8	rs10513688	A	G	A	G	0.0247828	0.002349	0.097403	0.098106	FALSE	FALSE	FALSE	ebi-a-GCST90002351	3	170727218	0.003224	519288	0.466288	Neutrophil count || id:ebi-a-GCST90002351	Neutrophil count	Neutrophil count || ||	TRUE	igd	3	170727218	0.00334924	1.39991e-13	441016	ieu-b-111	|| id:ieu-b-111	TRUE	reported	igd	2	TRUE	NA	NA	0.000124137	441016	1.02228e-06	519288	TRUE	7.51943e-07
9	rs10750766	A	C	A	C	0.0193855	-0.000182	0.709959	0.70845	FALSE	FALSE	FALSE	ebi-a-GCST90002351	11	65473798	0.002127	519288	0.93164	Neutrophil count || id:ebi-a-GCST90002351	Neutrophil count	Neutrophil count || ||	TRUE	igd	11	65473798	0.00218742	7.8001e-19	441016	ieu-b-111	|| id:ieu-b-111	TRUE	reported	igd	2	TRUE	NA	NA	0.000178057	441016	1.40994e-08	519288	TRUE	1.05559e-10
10	rs10752651	T	C	T	C	0.0156278	-0.003947	0.538675	0.538177	FALSE	FALSE	FALSE	ebi-a-GCST90002351	9	92201811	0.00194	519288	0.0419817	Neutrophil count || id:ebi-a-GCST90002351	Neutrophil count	Neutrophil count || ||	TRUE	igd	9	92201811	0.00200518	6.4998e-15	441016	ieu-b-111	|| id:ieu-b-111	TRUE	reported	igd	2	TRUE	NA	NA	0.000137714	441016	7.97115e-06	519288	TRUE	1.34722e-05
11	rs10772997	A	C	A	C	0.015169	0.009228	0.75244	0.751254	FALSE	FALSE	FALSE	ebi-a-GCST90002351	12	123719880	0.002227	519288	3.45001e-05	Neutrophil count || id:ebi-a-GCST90002351	Neutrophil count	Neutrophil count || ||	TRUE	igd	12	123719880	0.00230773	4.90004e-11	441016	ieu-b-111	|| id:ieu-b-111	TRUE	reported	igd	2	TRUE	NA	NA	9.796e-05	441016	3.30639e-05	519288	TRUE	0.0428199
12	rs10773049	C	T	C	T	-0.0290398	-0.002849	0.39535	0.39589	FALSE	FALSE	FALSE	ebi-a-GCST90002351	12	124506631	0.001964	519288	0.146942	Neutrophil count || id:ebi-a-GCST90002351	Neutrophil count	Neutrophil count || ||	TRUE	igd	12	124506631	0.00203691	4.10015e-46	441016	ieu-b-111	|| id:ieu-b-111	TRUE	reported	igd	2	TRUE	NA	NA	0.000460671	441016	4.05223e-06	519288	TRUE	2.09871e-21
13	rs1077835	G	A	G	A	0.0473668	0.000707	0.220459	0.219886	FALSE	FALSE	FALSE	ebi-a-GCST90002351	15	58723426	0.002323	519288	0.760962	Neutrophil count || id:ebi-a-GCST90002351	Neutrophil count	Neutrophil count || ||	TRUE	igd	15	58723426	0.00240452	2.19989e-86	441016	ieu-b-111	|| id:ieu-b-111	TRUE	reported	igd	2	TRUE	NA	NA	0.000879138	441016	1.78375e-07	519288	TRUE	3.02198e-46
14	rs10822163	G	C	G	C	-0.0321674	-0.030234	0.473369	0.474368	FALSE	TRUE	TRUE	ebi-a-GCST90002351	10	65124098	0.001922	519288	1.08993e-55	Neutrophil count || id:ebi-a-GCST90002351	Neutrophil count	Neutrophil count || ||	TRUE	igd	10	65124098	0.00199059	9.70063e-59	441016	ieu-b-111	|| id:ieu-b-111	TRUE	reported	igd	2	FALSE	NA	NA	0.000591778	441016	0.000476289	519288	TRUE	0.221444
15	rs10899490	T	C	T	C	-0.0170082	0.00794	0.161369	0.162009	FALSE	FALSE	FALSE	ebi-a-GCST90002351	11	78105879	0.002604	519288	0.00230399	Neutrophil count || id:ebi-a-GCST90002351	Neutrophil count	Neutrophil count || ||	TRUE	igd	11	78105879	0.00269347	2.69998e-10	441016	ieu-b-111	|| id:ieu-b-111	TRUE	reported	igd	2	TRUE	NA	NA	9.04067e-05	441016	1.79038e-05	519288	TRUE	0.00996338
16	rs11000468	T	C	T	C	-0.0148544	0.002499	0.255269	0.25837	FALSE	FALSE	FALSE	ebi-a-GCST90002351	10	74711376	0.002248	519288	0.266277	Neutrophil count || id:ebi-a-GCST90002351	Neutrophil count	Neutrophil count || ||	TRUE	igd	10	74711376	0.00231748	1.5e-10	441016	ieu-b-111	|| id:ieu-b-111	TRUE	reported	igd	2	TRUE	NA	NA	9.31505e-05	441016	2.37976e-06	519288	TRUE	7.49401e-05
17	rs11030107	G	A	G	A	0.0160418	-0.00958	0.260757	0.25904	FALSE	FALSE	FALSE	ebi-a-GCST90002351	11	27694835	0.002188	519288	1.21001e-05	Neutrophil count || id:ebi-a-GCST90002351	Neutrophil count	Neutrophil count || ||	TRUE	igd	11	27694835	0.00225693	1.20005e-12	441016	ieu-b-111	|| id:ieu-b-111	TRUE	reported	igd	2	TRUE	NA	NA	0.000114543	441016	3.69159e-05	519288	TRUE	0.0238496
18	rs11078597	C	T	C	T	0.0191708	-0.004287	0.186613	0.186404	FALSE	FALSE	FALSE	ebi-a-GCST90002351	17	1618363	0.002567	519288	0.0949139	Neutrophil count || id:ebi-a-GCST90002351	Neutrophil count	Neutrophil count || ||	TRUE	igd	17	1618363	0.0025513	5.70033e-14	441016	ieu-b-111	|| id:ieu-b-111	TRUE	reported	igd	2	TRUE	NA	NA	0.000128012	441016	5.37089e-06	519288	TRUE	1.11429e-05
19	rs11100083	C	T	C	T	-0.0160248	-0.004581	0.226214	0.226537	FALSE	FALSE	FALSE	ebi-a-GCST90002351	4	157682598	0.00229	519288	0.0454423	Neutrophil count || id:ebi-a-GCST90002351	Neutrophil count	Neutrophil count || ||	TRUE	igd	4	157682598	0.00237585	1.50003e-11	441016	ieu-b-111	|| id:ieu-b-111	TRUE	reported	igd	2	TRUE	NA	NA	0.000103145	441016	7.70619e-06	519288	TRUE	0.000313154
20	rs11118310	T	A	T	A	0.0193178	0.004417	0.593476	0.595172	FALSE	TRUE	FALSE	ebi-a-GCST90002351	1	219637671	0.001948	519288	0.0234062	Neutrophil count || id:ebi-a-GCST90002351	Neutrophil count	Neutrophil count || ||	TRUE	igd	1	219637671	0.00202011	1.10002e-21	441016	ieu-b-111	|| id:ieu-b-111	TRUE	reported	igd	2	TRUE	NA	NA	0.000207311	441016	9.9007e-06	519288	TRUE	3.90243e-08
21	rs11122450	G	T	G	T	-0.0481745	-0.002669	0.611733	0.611294	FALSE	FALSE	FALSE	ebi-a-GCST90002351	1	230301811	0.00196	519288	0.173338	Neutrophil count || id:ebi-a-GCST90002351	Neutrophil count	Neutrophil count || ||	TRUE	igd	1	230301811	0.0020373	1.30017e-123	441016	ieu-b-111	|| id:ieu-b-111	TRUE	reported	igd	2	TRUE	NA	NA	0.00126626	441016	3.57089e-06	519288	TRUE	6.87977e-61
22	rs11185542	C	G	C	G	-0.0126395	-0.000851	0.727914	0.728154	FALSE	TRUE	FALSE	ebi-a-GCST90002351	3	196187927	0.002169	519288	0.6948	Neutrophil count || id:ebi-a-GCST90002351	Neutrophil count	Neutrophil count || ||	TRUE	igd	3	196187927	0.00223848	1.6e-08	441016	ieu-b-111	|| id:ieu-b-111	TRUE	reported	igd	2	TRUE	NA	NA	7.22886e-05	441016	2.96438e-07	519288	TRUE	0.000101807
23	rs111868034	T	A	T	A	-0.0156894	-0.002688	0.193002	0.192315	FALSE	TRUE	FALSE	ebi-a-GCST90002351	19	48462538	0.002581	519288	0.297646	Neutrophil count || id:ebi-a-GCST90002351	Neutrophil count	Neutrophil count || ||	TRUE	igd	19	48462538	0.00258938	1.40001e-09	441016	ieu-b-111	|| id:ieu-b-111	TRUE	reported	igd	2	TRUE	NA	NA	8.32401e-05	441016	2.08869e-06	519288	TRUE	0.000176971
24	rs11206374	A	G	A	G	0.0250232	0.005547	0.224815	0.225406	FALSE	FALSE	FALSE	ebi-a-GCST90002351	1	40048009	0.002289	519288	0.0153929	Neutrophil count || id:ebi-a-GCST90002351	Neutrophil count	Neutrophil count || ||	TRUE	igd	1	40048009	0.00237577	6.09958e-26	441016	ieu-b-111	|| id:ieu-b-111	TRUE	reported	igd	2	TRUE	NA	NA	0.000251487	441016	1.13087e-05	519288	TRUE	1.04266e-09
25	rs112259268	A	C	A	C	0.139849	-0.022066	0.028291	0.028252	FALSE	FALSE	FALSE	ebi-a-GCST90002351	17	41874745	0.005831	519288	0.000155998	Neutrophil count || id:ebi-a-GCST90002351	Neutrophil count	Neutrophil count || ||	TRUE	igd	17	41874745	0.00601368	1.30017e-119	441016	ieu-b-111	|| id:ieu-b-111	TRUE	reported	igd	2	TRUE	NA	NA	0.00122477	441016	2.75767e-05	519288	TRUE	7.49812e-48
26	rs11240358	A	G	A	G	0.0135651	0.009149	0.394026	0.394122	FALSE	FALSE	FALSE	ebi-a-GCST90002351	1	205070573	0.001958	519288	3.02002e-06	Neutrophil count || id:ebi-a-GCST90002351	Neutrophil count	Neutrophil count || ||	TRUE	igd	1	205070573	0.00202953	2.29985e-11	441016	ieu-b-111	|| id:ieu-b-111	TRUE	reported	igd	2	TRUE	NA	NA	0.000101288	441016	4.20433e-05	519288	TRUE	0.0803861
27	rs112424890	T	C	T	C	0.0173492	0.003469	0.17783	0.175596	FALSE	FALSE	FALSE	ebi-a-GCST90002351	5	140933792	0.002531	519288	0.170379	Neutrophil count || id:ebi-a-GCST90002351	Neutrophil count	Neutrophil count || ||	TRUE	igd	5	140933792	0.00260459	2.70023e-11	441016	ieu-b-111	|| id:ieu-b-111	TRUE	reported	igd	2	TRUE	NA	NA	0.000100597	441016	3.61756e-06	519288	TRUE	7.20763e-05
28	rs1133400	G	A	G	A	0.0137462	-0.002001	0.219923	0.219509	FALSE	FALSE	FALSE	ebi-a-GCST90002351	10	134459388	0.002421	519288	0.408551	Neutrophil count || id:ebi-a-GCST90002351	Neutrophil count	Neutrophil count || ||	TRUE	igd	10	134459388	0.00239759	9.80009e-09	441016	ieu-b-111	|| id:ieu-b-111	TRUE	reported	igd	2	TRUE	NA	NA	7.45299e-05	441016	1.31552e-06	519288	TRUE	0.000256282
29	rs113344423	A	G	A	G	0.0434468	0.010921	0.060177	0.062619	FALSE	FALSE	FALSE	ebi-a-GCST90002351	10	95316037	0.004066	519288	0.00725705	Neutrophil count || id:ebi-a-GCST90002351	Neutrophil count	Neutrophil count || ||	TRUE	igd	10	95316037	0.00428926	4.10015e-24	441016	ieu-b-111	|| id:ieu-b-111	TRUE	reported	igd	2	TRUE	NA	NA	0.000232593	441016	1.38924e-05	519288	TRUE	1.82178e-08
30	rs114165349	C	G	C	G	0.0818126	0.016972	0.023157	0.02327	FALSE	TRUE	FALSE	ebi-a-GCST90002351	1	27021913	0.003952	519288	1.78e-05	Neutrophil count || id:ebi-a-GCST90002351	Neutrophil count	Neutrophil count || ||	TRUE	igd	1	27021913	0.00663594	6.29941e-35	441016	ieu-b-111	|| id:ieu-b-111	TRUE	reported	igd	2	TRUE	NA	NA	0.000344535	441016	3.55149e-05	519288	TRUE	7.49724e-10
31	rs11631544	C	T	C	T	-0.0176599	-0.011211	0.249775	0.248064	FALSE	FALSE	FALSE	ebi-a-GCST90002351	15	64098557	0.002241	519288	5.75997e-07	Neutrophil count || id:ebi-a-GCST90002351	Neutrophil count	Neutrophil count || ||	TRUE	igd	15	64098557	0.00230541	1.9002e-14	441016	ieu-b-111	|| id:ieu-b-111	TRUE	reported	igd	2	TRUE	NA	NA	0.000133036	441016	4.81923e-05	519288	TRUE	0.024916
32	rs11664106	T	A	T	A	-0.0125831	-0.000445	0.374102	0.371358	FALSE	TRUE	FALSE	ebi-a-GCST90002351	18	2846812	0.002085	519288	0.831048	Neutrophil count || id:ebi-a-GCST90002351	Neutrophil count	Neutrophil count || ||	TRUE	igd	18	2846812	0.00210816	2.39999e-09	441016	ieu-b-111	|| id:ieu-b-111	TRUE	reported	igd	2	TRUE	NA	NA	8.07757e-05	441016	8.77205e-08	519288	TRUE	2.19095e-05
33	rs116843064	A	G	A	G	-0.226505	-0.012934	0.019327	0.019556	FALSE	FALSE	FALSE	ebi-a-GCST90002351	19	8429323	0.007256	519288	0.0746655	Neutrophil count || id:ebi-a-GCST90002351	Neutrophil count	Neutrophil count || ||	TRUE	igd	19	8429323	0.00721009	1e-200	441016	ieu-b-111	|| id:ieu-b-111	TRUE	reported	igd	2	TRUE	NA	NA	0.00223281	441016	6.11874e-06	519288	TRUE	3.63211e-106
34	rs117031727	T	A	T	A	-0.0112575	-0.008007	0.572717	0.573236	FALSE	TRUE	TRUE	ebi-a-GCST90002351	9	13712992	0.002018	519288	7.31998e-05	Neutrophil count || id:ebi-a-GCST90002351	Neutrophil count	Neutrophil count || ||	TRUE	igd	9	13712992	0.00203259	3.09999e-08	441016	ieu-b-111	|| id:ieu-b-111	TRUE	reported	igd	2	FALSE	NA	NA	6.95507e-05	441016	3.03164e-05	519288	TRUE	0.166397
35	rs117233107	A	G	A	G	-0.0732317	-0.027643	0.015176	0.015601	FALSE	FALSE	FALSE	ebi-a-GCST90002351	12	4328521	0.008332	519288	0.000912998	Neutrophil count || id:ebi-a-GCST90002351	Neutrophil count	Neutrophil count || ||	TRUE	igd	12	4328521	0.0086122	1.80011e-17	441016	ieu-b-111	|| id:ieu-b-111	TRUE	reported	igd	2	TRUE	NA	NA	0.000163925	441016	2.11961e-05	519288	TRUE	6.21596e-05
36	rs117291242	T	C	T	C	0.0297851	-0.000694	0.036536	0.036497	FALSE	FALSE	FALSE	ebi-a-GCST90002351	11	380315	0.005373	519288	0.897276	Neutrophil count || id:ebi-a-GCST90002351	Neutrophil count	Neutrophil count || ||	TRUE	igd	11	380315	0.00528225	1.7e-08	441016	ieu-b-111	|| id:ieu-b-111	TRUE	reported	igd	2	TRUE	NA	NA	7.20903e-05	441016	3.21276e-08	519288	TRUE	4.93049e-05
37	rs11777730	C	T	C	T	-0.0163342	0.003027	0.676326	0.675841	FALSE	FALSE	FALSE	ebi-a-GCST90002351	8	18211861	0.002054	519288	0.140459	Neutrophil count || id:ebi-a-GCST90002351	Neutrophil count	Neutrophil count || ||	TRUE	igd	8	18211861	0.00211925	1.29987e-14	441016	ieu-b-111	|| id:ieu-b-111	TRUE	reported	igd	2	TRUE	NA	NA	0.000134685	441016	4.1823e-06	519288	TRUE	3.02695e-06
38	rs11858279	C	T	C	T	0.0228168	-0.003286	0.305059	0.304675	FALSE	FALSE	FALSE	ebi-a-GCST90002351	15	58712973	0.002101	519288	0.117866	Neutrophil count || id:ebi-a-GCST90002351	Neutrophil count	Neutrophil count || ||	TRUE	igd	15	58712973	0.00216887	7.00003e-26	441016	ieu-b-111	|| id:ieu-b-111	TRUE	reported	igd	2	TRUE	NA	NA	0.000250889	441016	4.71058e-06	519288	TRUE	2.45797e-11
39	rs11904650	G	A	G	A	0.0410641	0.004042	0.020999	0.021339	FALSE	FALSE	FALSE	ebi-a-GCST90002351	2	119745127	0.006675	519288	0.544819	Neutrophil count || id:ebi-a-GCST90002351	Neutrophil count	Neutrophil count || ||	TRUE	igd	2	119745127	0.00692419	2.99999e-09	441016	ieu-b-111	|| id:ieu-b-111	TRUE	reported	igd	2	TRUE	NA	NA	7.97443e-05	441016	7.06128e-07	519288	TRUE	7.79404e-05
40	rs12016920	C	T	C	T	-0.0217899	0.004224	0.195527	0.195383	FALSE	FALSE	FALSE	ebi-a-GCST90002351	13	114639025	0.002543	519288	0.0966897	Neutrophil count || id:ebi-a-GCST90002351	Neutrophil count	Neutrophil count || ||	TRUE	igd	13	114639025	0.00252524	6.20012e-18	441016	ieu-b-111	|| id:ieu-b-111	TRUE	reported	igd	2	TRUE	NA	NA	0.000168803	441016	5.31308e-06	519288	TRUE	1.79427e-07
41	rs12066120	C	T	C	T	-0.0115192	-0.002246	0.578966	0.579145	FALSE	FALSE	FALSE	ebi-a-GCST90002351	1	230418774	0.001953	519288	0.250161	Neutrophil count || id:ebi-a-GCST90002351	Neutrophil count	Neutrophil count || ||	TRUE	igd	1	230418774	0.00201656	1.09999e-08	441016	ieu-b-111	|| id:ieu-b-111	TRUE	reported	igd	2	TRUE	NA	NA	7.3984e-05	441016	2.54687e-06	519288	TRUE	0.000623464
42	rs12185242	C	A	C	A	0.0175265	0.002151	0.454836	0.45647	FALSE	FALSE	FALSE	ebi-a-GCST90002351	17	47407071	0.001929	519288	0.264714	Neutrophil count || id:ebi-a-GCST90002351	Neutrophil count	Neutrophil count || ||	TRUE	igd	17	47407071	0.00199898	1.80011e-18	441016	ieu-b-111	|| id:ieu-b-111	TRUE	reported	igd	2	TRUE	NA	NA	0.000174279	441016	2.39447e-06	519288	TRUE	1.25878e-08
43	rs12424054	A	G	A	G	0.0191212	0.00684	0.232437	0.231877	FALSE	FALSE	FALSE	ebi-a-GCST90002351	12	107186747	0.002274	519288	0.00263403	Neutrophil count || id:ebi-a-GCST90002351	Neutrophil count	Neutrophil count || ||	TRUE	igd	12	107186747	0.00235346	4.49987e-16	441016	ieu-b-111	|| id:ieu-b-111	TRUE	reported	igd	2	TRUE	NA	NA	0.000149658	441016	1.74228e-05	519288	TRUE	8.28343e-05
44	rs12446515	T	C	T	C	-0.0334207	-0.003285	0.322889	0.321652	FALSE	FALSE	FALSE	ebi-a-GCST90002351	16	56987015	0.002069	519288	0.112409	Neutrophil count || id:ebi-a-GCST90002351	Neutrophil count	Neutrophil count || ||	TRUE	igd	16	56987015	0.00213589	3.50026e-55	441016	ieu-b-111	|| id:ieu-b-111	TRUE	reported	igd	2	TRUE	NA	NA	0.000554856	441016	4.85446e-06	519288	TRUE	1.82258e-25
45	rs12504746	T	C	T	C	-0.0152674	-0.006043	0.192857	0.192786	FALSE	FALSE	FALSE	ebi-a-GCST90002351	4	39646631	0.002437	519288	0.013182	Neutrophil count || id:ebi-a-GCST90002351	Neutrophil count	Neutrophil count || ||	TRUE	igd	4	39646631	0.00252148	1.40001e-09	441016	ieu-b-111	|| id:ieu-b-111	TRUE	reported	igd	2	TRUE	NA	NA	8.31248e-05	441016	1.18408e-05	519288	TRUE	0.00557015
46	rs12546096	G	A	G	A	0.0278972	0.001575	0.252369	0.252587	FALSE	FALSE	FALSE	ebi-a-GCST90002351	8	126628841	0.002247	519288	0.48331	Neutrophil count || id:ebi-a-GCST90002351	Neutrophil count	Neutrophil count || ||	TRUE	igd	8	126628841	0.00230982	1.39991e-33	441016	ieu-b-111	|| id:ieu-b-111	TRUE	reported	igd	2	TRUE	NA	NA	0.00033065	441016	9.46124e-07	519288	TRUE	4.24547e-17
47	rs12610709	A	G	A	G	0.0223871	-0.002264	0.171086	0.170075	FALSE	FALSE	FALSE	ebi-a-GCST90002351	19	56102362	0.002595	519288	0.382868	Neutrophil count || id:ebi-a-GCST90002351	Neutrophil count	Neutrophil count || ||	TRUE	igd	19	56102362	0.00264596	2.70023e-17	441016	ieu-b-111	|| id:ieu-b-111	TRUE	reported	igd	2	TRUE	NA	NA	0.000162295	441016	1.46579e-06	519288	TRUE	1.79828e-08
48	rs12880341	C	T	C	T	0.0209696	0.005552	0.159023	0.159685	FALSE	FALSE	FALSE	ebi-a-GCST90002351	14	64236191	0.002714	519288	0.0408319	Neutrophil count || id:ebi-a-GCST90002351	Neutrophil count	Neutrophil count || ||	TRUE	igd	14	64236191	0.00273647	1.80011e-14	441016	ieu-b-111	|| id:ieu-b-111	TRUE	reported	igd	2	TRUE	NA	NA	0.000133134	441016	8.05878e-06	519288	TRUE	2.15086e-05
49	rs12902047	C	A	C	A	-0.0129253	-0.001653	0.313907	0.313634	FALSE	FALSE	FALSE	ebi-a-GCST90002351	15	41915522	0.002077	519288	0.426193	Neutrophil count || id:ebi-a-GCST90002351	Neutrophil count	Neutrophil count || ||	TRUE	igd	15	41915522	0.00214533	1.7e-09	441016	ieu-b-111	|| id:ieu-b-111	TRUE	reported	igd	2	TRUE	NA	NA	8.2301e-05	441016	1.21974e-06	519288	TRUE	9.98177e-05
50	rs12926107	G	A	G	A	0.0126364	0.001267	0.454903	0.452097	FALSE	FALSE	FALSE	ebi-a-GCST90002351	16	88004092	0.001936	519288	0.512791	Neutrophil count || id:ebi-a-GCST90002351	Neutrophil count	Neutrophil count || ||	TRUE	igd	16	88004092	0.0020014	2.69998e-10	441016	ieu-b-111	|| id:ieu-b-111	TRUE	reported	igd	2	TRUE	NA	NA	9.03831e-05	441016	8.24775e-07	519288	TRUE	2.67712e-05
51	rs12928099	A	C	A	C	-0.0282116	-0.000628	0.296442	0.295332	FALSE	FALSE	FALSE	ebi-a-GCST90002351	16	15150505	0.002111	519288	0.76603	Neutrophil count || id:ebi-a-GCST90002351	Neutrophil count	Neutrophil count || ||	TRUE	igd	16	15150505	0.00218133	2.90001e-38	441016	ieu-b-111	|| id:ieu-b-111	TRUE	reported	igd	2	TRUE	NA	NA	0.000379137	441016	1.70426e-07	519288	TRUE	1.29834e-20
52	rs13021393	T	A	T	A	0.0122747	0.007471	0.516226	0.515164	FALSE	TRUE	TRUE	ebi-a-GCST90002351	2	37059462	0.001937	519288	0.000115001	Neutrophil count || id:ebi-a-GCST90002351	Neutrophil count	Neutrophil count || ||	TRUE	igd	2	37059462	0.00199739	8e-10	441016	ieu-b-111	|| id:ieu-b-111	TRUE	reported	igd	2	FALSE	NA	NA	8.56262e-05	441016	2.8647e-05	519288	TRUE	0.0567532
53	rs13066793	G	A	G	A	-0.0224583	-0.003822	0.090095	0.089991	FALSE	FALSE	FALSE	ebi-a-GCST90002351	3	87037543	0.003371	519288	0.256897	Neutrophil count || id:ebi-a-GCST90002351	Neutrophil count	Neutrophil count || ||	TRUE	igd	3	87037543	0.00347278	1e-10	441016	ieu-b-111	|| id:ieu-b-111	TRUE	reported	igd	2	TRUE	NA	NA	9.48212e-05	441016	2.47546e-06	519288	TRUE	6.68817e-05
54	rs13101504	G	T	G	T	0.0195598	0.000288	0.412851	0.409135	FALSE	FALSE	FALSE	ebi-a-GCST90002351	4	69446344	0.00242	519288	0.905377	Neutrophil count || id:ebi-a-GCST90002351	Neutrophil count	Neutrophil count || ||	TRUE	igd	4	69446344	0.00240753	4.49987e-16	441016	ieu-b-111	|| id:ieu-b-111	TRUE	reported	igd	2	TRUE	NA	NA	0.000149647	441016	2.72739e-08	519288	TRUE	3.77936e-09
55	rs13107325	T	C	T	C	0.0300749	0.013444	0.074905	0.07492	FALSE	FALSE	FALSE	ebi-a-GCST90002351	4	103188709	0.003652	519288	0.000233002	Neutrophil count || id:ebi-a-GCST90002351	Neutrophil count	Neutrophil count || ||	TRUE	igd	4	103188709	0.00377743	1.69981e-15	441016	ieu-b-111	|| id:ieu-b-111	TRUE	reported	igd	2	TRUE	NA	NA	0.000143715	441016	2.60962e-05	519288	TRUE	0.000779722
56	rs13108218	G	A	G	A	-0.0305169	-0.010059	0.614859	0.614745	FALSE	FALSE	FALSE	ebi-a-GCST90002351	4	3443931	0.002073	519288	1.24e-06	Neutrophil count || id:ebi-a-GCST90002351	Neutrophil count	Neutrophil count || ||	TRUE	igd	4	3443931	0.00205811	9.70063e-50	441016	ieu-b-111	|| id:ieu-b-111	TRUE	reported	igd	2	TRUE	NA	NA	0.000498282	441016	4.53403e-05	519288	TRUE	2.64911e-14
57	rs13118477	A	G	A	G	0.0149897	0.006191	0.392654	0.395625	FALSE	FALSE	FALSE	ebi-a-GCST90002351	4	89704367	0.001976	519288	0.00173201	Neutrophil count || id:ebi-a-GCST90002351	Neutrophil count	Neutrophil count || ||	TRUE	igd	4	89704367	0.00203847	1.9002e-13	441016	ieu-b-111	|| id:ieu-b-111	TRUE	reported	igd	2	TRUE	NA	NA	0.000122595	441016	1.89031e-05	519288	TRUE	0.00102322
58	rs1316753	C	G	C	G	-0.0145732	-0.00742	0.394062	0.39438	FALSE	TRUE	FALSE	ebi-a-GCST90002351	5	78531337	0.001965	519288	0.000161002	Neutrophil count || id:ebi-a-GCST90002351	Neutrophil count	Neutrophil count || ||	TRUE	igd	5	78531337	0.00202974	7.00003e-13	441016	ieu-b-111	|| id:ieu-b-111	TRUE	reported	igd	2	TRUE	NA	NA	0.000116876	441016	2.74577e-05	519288	TRUE	0.00651429
59	rs13269725	G	A	G	A	0.0349878	-0.00289	0.078416	0.077616	FALSE	FALSE	FALSE	ebi-a-GCST90002351	8	72459889	0.003588	519288	0.420608	Neutrophil count || id:ebi-a-GCST90002351	Neutrophil count	Neutrophil count || ||	TRUE	igd	8	72459889	0.0036804	1.99986e-21	441016	ieu-b-111	|| id:ieu-b-111	TRUE	reported	igd	2	TRUE	NA	NA	0.000204881	441016	1.24935e-06	519288	TRUE	1.15887e-10
60	rs13389219	T	C	T	C	-0.0376242	0.0051	0.392551	0.392655	FALSE	FALSE	FALSE	ebi-a-GCST90002351	2	165528876	0.001961	519288	0.00930701	Neutrophil count || id:ebi-a-GCST90002351	Neutrophil count	Neutrophil count || ||	TRUE	igd	2	165528876	0.00202704	6.59933e-77	441016	ieu-b-111	|| id:ieu-b-111	TRUE	reported	igd	2	TRUE	NA	NA	0.000780582	441016	1.30249e-05	519288	TRUE	1.41812e-32
61	rs1347188	G	A	G	A	0.0139021	-0.002064	0.245797	0.246132	FALSE	FALSE	FALSE	ebi-a-GCST90002351	4	124743259	0.002231	519288	0.354885	Neutrophil count || id:ebi-a-GCST90002351	Neutrophil count	Neutrophil count || ||	TRUE	igd	4	124743259	0.00231385	1.89998e-09	441016	ieu-b-111	|| id:ieu-b-111	TRUE	reported	igd	2	TRUE	NA	NA	8.18469e-05	441016	1.64821e-06	519288	TRUE	0.000149932
62	rs138191773	A	G	A	G	-0.0471717	-0.000132	0.017021	0.017234	FALSE	FALSE	FALSE	ebi-a-GCST90002351	6	72522321	0.007662	519288	0.986216	Neutrophil count || id:ebi-a-GCST90002351	Neutrophil count	Neutrophil count || ||	TRUE	igd	6	72522321	0.00791884	2.59998e-09	441016	ieu-b-111	|| id:ieu-b-111	TRUE	reported	igd	2	TRUE	NA	NA	8.04549e-05	441016	5.71554e-10	519288	TRUE	1.24975e-05
63	rs139386986	T	C	T	C	-0.0216903	-0.009785	0.092129	0.092871	FALSE	FALSE	FALSE	ebi-a-GCST90002351	12	34821442	0.003688	519288	0.00799595	Neutrophil count || id:ebi-a-GCST90002351	Neutrophil count	Neutrophil count || ||	TRUE	igd	12	34821442	0.0035608	1.09999e-09	441016	ieu-b-111	|| id:ieu-b-111	TRUE	reported	igd	2	TRUE	NA	NA	8.41293e-05	441016	1.35559e-05	519288	TRUE	0.00733356
64	rs139974673	C	T	C	T	0.143073	0.034898	0.026131	0.026026	FALSE	FALSE	FALSE	ebi-a-GCST90002351	15	44027885	0.006084	519288	9.96002e-09	Neutrophil count || id:ebi-a-GCST90002351	Neutrophil count	Neutrophil count || ||	TRUE	igd	15	44027885	0.00623867	2.19786e-116	441016	ieu-b-111	|| id:ieu-b-111	TRUE	reported	igd	2	TRUE	NA	NA	0.00119114	441016	6.33561e-05	519288	TRUE	1.72513e-38
65	rs140107293	G	A	G	A	-0.0227003	-0.004354	0.154707	0.154127	FALSE	FALSE	FALSE	ebi-a-GCST90002351	10	5267191	0.002659	519288	0.101519	Neutrophil count || id:ebi-a-GCST90002351	Neutrophil count	Neutrophil count || ||	TRUE	igd	10	5267191	0.00275296	1.59993e-16	441016	ieu-b-111	|| id:ieu-b-111	TRUE	reported	igd	2	TRUE	NA	NA	0.00015415	441016	5.16335e-06	519288	TRUE	7.27831e-07
66	rs140288	A	G	A	G	-0.0132623	0.011705	0.566711	0.565923	FALSE	FALSE	FALSE	ebi-a-GCST90002351	22	24335977	0.001946	519288	1.85999e-09	Neutrophil count || id:ebi-a-GCST90002351	Neutrophil count	Neutrophil count || ||	TRUE	igd	22	24335977	0.00200841	4.00037e-11	441016	ieu-b-111	|| id:ieu-b-111	TRUE	reported	igd	2	TRUE	NA	NA	9.88639e-05	441016	6.96659e-05	519288	TRUE	0.435587
67	rs142506450	G	C	G	C	-0.0189064	0.000899	0.479799	0.47826	FALSE	TRUE	TRUE	ebi-a-GCST90002351	2	219632722	0.00198	519288	0.649821	Neutrophil count || id:ebi-a-GCST90002351	Neutrophil count	Neutrophil count || ||	TRUE	igd	2	219632722	0.00199184	2.29985e-21	441016	ieu-b-111	|| id:ieu-b-111	TRUE	reported	igd	2	FALSE	NA	NA	0.000204253	441016	3.96992e-07	519288	TRUE	2.52266e-11
68	rs143076454	A	G	A	G	0.0403999	0.007493	0.018647	0.018615	FALSE	FALSE	FALSE	ebi-a-GCST90002351	16	921179	0.007438	519288	0.313758	Neutrophil count || id:ebi-a-GCST90002351	Neutrophil count	Neutrophil count || ||	TRUE	igd	16	921179	0.00735364	3.89996e-08	441016	ieu-b-111	|| id:ieu-b-111	TRUE	reported	igd	2	TRUE	NA	NA	6.84343e-05	441016	1.9543e-06	519288	TRUE	0.000787278
69	rs148827772	G	A	G	A	0.0465516	0.012211	0.022544	0.023268	FALSE	FALSE	FALSE	ebi-a-GCST90002351	4	110766064	0.006911	519288	0.0772307	Neutrophil count || id:ebi-a-GCST90002351	Neutrophil count	Neutrophil count || ||	TRUE	igd	4	110766064	0.00710636	5.70033e-11	441016	ieu-b-111	|| id:ieu-b-111	TRUE	reported	igd	2	TRUE	NA	NA	9.72927e-05	441016	6.0119e-06	519288	TRUE	0.000294997
70	rs149142833	T	C	T	C	0.0169358	0.00391	0.156359	0.153488	FALSE	FALSE	FALSE	ebi-a-GCST90002351	20	32188142	0.002718	519288	0.150305	Neutrophil count || id:ebi-a-GCST90002351	Neutrophil count	Neutrophil count || ||	TRUE	igd	20	32188142	0.00276509	9.09997e-10	441016	ieu-b-111	|| id:ieu-b-111	TRUE	reported	igd	2	TRUE	NA	NA	8.50557e-05	441016	3.98516e-06	519288	TRUE	0.00041708
71	rs149778057	C	A	C	A	-0.0157568	0.000454	0.32832	0.327001	FALSE	FALSE	FALSE	ebi-a-GCST90002351	13	31007805	0.002218	519288	0.837846	Neutrophil count || id:ebi-a-GCST90002351	Neutrophil count	Neutrophil count || ||	TRUE	igd	13	31007805	0.0022259	1.50003e-12	441016	ieu-b-111	|| id:ieu-b-111	TRUE	reported	igd	2	TRUE	NA	NA	0.000113612	441016	8.0683e-08	519288	TRUE	4.04813e-07
72	rs151235402	T	C	T	C	0.0521833	0.025285	0.015827	0.01607	FALSE	FALSE	FALSE	ebi-a-GCST90002351	20	569164	0.008199	519288	0.00205102	Neutrophil count || id:ebi-a-GCST90002351	Neutrophil count	Neutrophil count || ||	TRUE	igd	20	569164	0.00815144	1.5e-10	441016	ieu-b-111	|| id:ieu-b-111	TRUE	reported	igd	2	TRUE	NA	NA	9.29184e-05	441016	1.83143e-05	519288	TRUE	0.00885487
73	rs1567353	G	C	G	C	0.0148202	-0.002043	0.307644	0.30758	FALSE	TRUE	FALSE	ebi-a-GCST90002351	9	1033773	0.002086	519288	0.327232	Neutrophil count || id:ebi-a-GCST90002351	Neutrophil count	Neutrophil count || ||	TRUE	igd	9	1033773	0.00216358	7.39946e-12	441016	ieu-b-111	|| id:ieu-b-111	TRUE	reported	igd	2	TRUE	NA	NA	0.000106381	441016	1.84714e-06	519288	TRUE	1.22381e-05
74	rs1574078	G	A	G	A	-0.0131687	0.001328	0.588104	0.586995	FALSE	FALSE	FALSE	ebi-a-GCST90002351	18	19909367	0.001964	519288	0.499018	Neutrophil count || id:ebi-a-GCST90002351	Neutrophil count	Neutrophil count || ||	TRUE	igd	18	19909367	0.00202931	8.60003e-11	441016	ieu-b-111	|| id:ieu-b-111	TRUE	reported	igd	2	TRUE	NA	NA	9.54762e-05	441016	8.80453e-07	519288	TRUE	1.60598e-05
75	rs17326656	T	G	T	G	0.0174394	0.007193	0.238472	0.237833	FALSE	FALSE	FALSE	ebi-a-GCST90002351	2	48962291	0.002261	519288	0.00147601	Neutrophil count || id:ebi-a-GCST90002351	Neutrophil count	Neutrophil count || ||	TRUE	igd	2	48962291	0.00233365	7.8001e-14	441016	ieu-b-111	|| id:ieu-b-111	TRUE	reported	igd	2	TRUE	NA	NA	0.000126615	441016	1.94896e-05	519288	TRUE	0.000839827
76	rs174566	G	A	G	A	0.0485019	-0.022068	0.34974	0.349511	FALSE	FALSE	FALSE	ebi-a-GCST90002351	11	61592362	0.002017	519288	8.16018e-28	Neutrophil count || id:ebi-a-GCST90002351	Neutrophil count	Neutrophil count || ||	TRUE	igd	11	61592362	0.00207982	2.79898e-120	441016	ieu-b-111	|| id:ieu-b-111	TRUE	reported	igd	2	TRUE	NA	NA	0.00123162	441016	0.000230466	519288	TRUE	2.22282e-22
77	rs17585887	C	T	C	T	-0.0285849	0.000803	0.591074	0.59086	FALSE	FALSE	FALSE	ebi-a-GCST90002351	6	139835498	0.001946	519288	0.6797	Neutrophil count || id:ebi-a-GCST90002351	Neutrophil count	Neutrophil count || ||	TRUE	igd	6	139835498	0.00201656	1.29987e-45	441016	ieu-b-111	|| id:ieu-b-111	TRUE	reported	igd	2	TRUE	NA	NA	0.000455408	441016	3.27898e-07	519288	TRUE	3.54745e-24
78	rs1760801	A	G	A	G	-0.0202981	-0.003195	0.295768	0.29492	FALSE	FALSE	FALSE	ebi-a-GCST90002351	1	154259650	0.00216	519288	0.139031	Neutrophil count || id:ebi-a-GCST90002351	Neutrophil count	Neutrophil count || ||	TRUE	igd	1	154259650	0.00218442	1.50003e-20	441016	ieu-b-111	|| id:ieu-b-111	TRUE	reported	igd	2	TRUE	NA	NA	0.00019575	441016	4.21333e-06	519288	TRUE	5.52632e-09
79	rs1799831	T	C	T	C	0.024506	0.006714	0.156029	0.156255	FALSE	FALSE	FALSE	ebi-a-GCST90002351	7	44199142	0.002661	519288	0.011663	Neutrophil count || id:ebi-a-GCST90002351	Neutrophil count	Neutrophil count || ||	TRUE	igd	7	44199142	0.00273953	3.69999e-19	441016	ieu-b-111	|| id:ieu-b-111	TRUE	reported	igd	2	TRUE	NA	NA	0.00018141	441016	1.22592e-05	519288	TRUE	1.12745e-06
80	rs1800759	G	T	G	T	0.0112005	0.002113	0.613393	0.611816	FALSE	FALSE	FALSE	ebi-a-GCST90002351	4	100065509	0.001972	519288	0.283946	Neutrophil count || id:ebi-a-GCST90002351	Neutrophil count	Neutrophil count || ||	TRUE	igd	4	100065509	0.00204692	4.49997e-08	441016	ieu-b-111	|| id:ieu-b-111	TRUE	reported	igd	2	TRUE	NA	NA	6.78877e-05	441016	2.21094e-06	519288	TRUE	0.000975081
81	rs1801689	C	A	C	A	-0.06613	0.023792	0.030543	0.0306	FALSE	FALSE	FALSE	ebi-a-GCST90002351	17	64210580	0.005584	519288	2.07e-05	Neutrophil count || id:ebi-a-GCST90002351	Neutrophil count	Neutrophil count || ||	TRUE	igd	17	64210580	0.00577722	2.39994e-30	441016	ieu-b-111	|| id:ieu-b-111	TRUE	reported	igd	2	TRUE	NA	NA	0.000297015	441016	3.49582e-05	519288	TRUE	3.20935e-08
82	rs186696265	T	C	T	C	-0.104318	-0.006074	0.014693	0.014634	FALSE	FALSE	FALSE	ebi-a-GCST90002351	6	161111700	0.008052	519288	0.450588	Neutrophil count || id:ebi-a-GCST90002351	Neutrophil count	Neutrophil count || ||	TRUE	igd	6	161111700	0.00828522	2.39994e-36	441016	ieu-b-111	|| id:ieu-b-111	TRUE	reported	igd	2	TRUE	NA	NA	0.000359337	441016	1.09581e-06	519288	TRUE	2.19022e-18
83	rs188247550	T	C	T	C	-0.134286	0.008083	0.013117	0.013306	FALSE	FALSE	FALSE	ebi-a-GCST90002351	19	19396616	0.009292	519288	0.384337	Neutrophil count || id:ebi-a-GCST90002351	Neutrophil count	Neutrophil count || ||	TRUE	igd	19	19396616	0.00913128	5.90065e-49	441016	ieu-b-111	|| id:ieu-b-111	TRUE	reported	igd	2	TRUE	NA	NA	0.000490154	441016	1.4572e-06	519288	TRUE	1.54953e-24
84	rs1938566	T	C	T	C	-0.0212127	-0.000732	0.834537	0.834959	FALSE	FALSE	FALSE	ebi-a-GCST90002351	1	98478981	0.002577	519288	0.776485	Neutrophil count || id:ebi-a-GCST90002351	Neutrophil count	Neutrophil count || ||	TRUE	igd	1	98478981	0.00267054	1.99986e-15	441016	ieu-b-111	|| id:ieu-b-111	TRUE	reported	igd	2	TRUE	NA	NA	0.000143047	441016	1.55377e-07	519288	TRUE	1.61866e-08
85	rs2068888	A	G	A	G	-0.0318216	0.011472	0.450732	0.45214	FALSE	FALSE	FALSE	ebi-a-GCST90002351	10	94839642	0.001933	519288	3.02002e-09	Neutrophil count || id:ebi-a-GCST90002351	Neutrophil count	Neutrophil count || ||	TRUE	igd	10	94839642	0.00199589	3.19963e-57	441016	ieu-b-111	|| id:ieu-b-111	TRUE	reported	igd	2	TRUE	NA	NA	0.000576061	441016	6.78232e-05	519288	TRUE	1.34712e-14
86	rs2081687	C	T	C	T	-0.0261379	-0.00109	0.663201	0.66254	FALSE	FALSE	FALSE	ebi-a-GCST90002351	8	59388565	0.002027	519288	0.590773	Neutrophil count || id:ebi-a-GCST90002351	Neutrophil count	Neutrophil count || ||	TRUE	igd	8	59388565	0.00209126	7.59976e-36	441016	ieu-b-111	|| id:ieu-b-111	TRUE	reported	igd	2	TRUE	NA	NA	0.000354094	441016	5.56851e-07	519288	TRUE	1.08459e-18
87	rs2131311	G	A	G	A	-0.0124181	-0.011522	0.714636	0.714374	FALSE	FALSE	FALSE	ebi-a-GCST90002351	1	40435999	0.002152	519288	8.75004e-08	Neutrophil count || id:ebi-a-GCST90002351	Neutrophil count	Neutrophil count || ||	TRUE	igd	1	40435999	0.00222753	2.5e-08	441016	ieu-b-111	|| id:ieu-b-111	TRUE	reported	igd	2	TRUE	NA	NA	7.04661e-05	441016	5.52002e-05	519288	TRUE	0.637536
88	rs213479	T	G	T	G	-0.0129321	0.006058	0.468704	0.468436	FALSE	FALSE	FALSE	ebi-a-GCST90002351	1	54861827	0.001971	519288	0.00212701	Neutrophil count || id:ebi-a-GCST90002351	Neutrophil count	Neutrophil count || ||	TRUE	igd	1	54861827	0.00199727	9.49948e-11	441016	ieu-b-111	|| id:ieu-b-111	TRUE	reported	igd	2	TRUE	NA	NA	9.50541e-05	441016	1.81916e-05	519288	TRUE	0.00739716
89	rs2137557	C	T	C	T	0.0117624	0.000498	0.645612	0.64619	FALSE	FALSE	FALSE	ebi-a-GCST90002351	3	188439236	0.002008	519288	0.804309	Neutrophil count || id:ebi-a-GCST90002351	Neutrophil count	Neutrophil count || ||	TRUE	igd	3	188439236	0.00208003	1.6e-08	441016	ieu-b-111	|| id:ieu-b-111	TRUE	reported	igd	2	TRUE	NA	NA	7.25051e-05	441016	1.18447e-07	519288	TRUE	6.59966e-05
90	rs2181584	C	G	C	G	0.0159029	0.015124	0.174942	0.174415	FALSE	TRUE	FALSE	ebi-a-GCST90002351	9	95463606	0.002528	519288	2.26001e-09	Neutrophil count || id:ebi-a-GCST90002351	Neutrophil count	Neutrophil count || ||	TRUE	igd	9	95463606	0.00261691	1.2e-09	441016	ieu-b-111	|| id:ieu-b-111	TRUE	reported	igd	2	TRUE	NA	NA	8.3731e-05	441016	6.89196e-05	519288	TRUE	0.678522
91	rs2187114	A	G	A	G	-0.0185151	-0.002062	0.101024	0.101223	FALSE	FALSE	FALSE	ebi-a-GCST90002351	18	70517838	0.003204	519288	0.519789	Neutrophil count || id:ebi-a-GCST90002351	Neutrophil count	Neutrophil count || ||	TRUE	igd	18	70517838	0.00330375	2.1e-08	441016	ieu-b-111	|| id:ieu-b-111	TRUE	reported	igd	2	TRUE	NA	NA	7.12122e-05	441016	7.976e-07	519288	TRUE	0.000228732
92	rs221903	C	T	C	T	0.0116372	-0.001594	0.637397	0.636982	FALSE	FALSE	FALSE	ebi-a-GCST90002351	14	71600208	0.002007	519288	0.426991	Neutrophil count || id:ebi-a-GCST90002351	Neutrophil count	Neutrophil count || ||	TRUE	igd	14	71600208	0.00207168	1.89998e-08	441016	ieu-b-111	|| id:ieu-b-111	TRUE	reported	igd	2	TRUE	NA	NA	7.15432e-05	441016	1.21472e-06	519288	TRUE	0.000327594
93	rs2237029	A	G	A	G	-0.0139399	-0.018501	0.601353	0.601035	FALSE	FALSE	FALSE	ebi-a-GCST90002351	4	55535336	0.001972	519288	6.75927e-21	Neutrophil count || id:ebi-a-GCST90002351	Neutrophil count	Neutrophil count || ||	TRUE	igd	4	55535336	0.00204019	8.30042e-12	441016	ieu-b-111	|| id:ieu-b-111	TRUE	reported	igd	2	TRUE	NA	NA	0.000105847	441016	0.000169471	519288	FALSE	0.182429
94	rs2240466	A	G	A	G	-0.122769	-0.026955	0.122916	0.122617	FALSE	FALSE	FALSE	ebi-a-GCST90002351	7	72856269	0.002921	519288	2.93968e-20	Neutrophil count || id:ebi-a-GCST90002351	Neutrophil count	Neutrophil count || ||	TRUE	igd	7	72856269	0.00301848	1e-200	441016	ieu-b-111	|| id:ieu-b-111	TRUE	reported	igd	2	TRUE	NA	NA	0.00373699	441016	0.00016396	519288	TRUE	1.61503e-123
95	rs2244278	A	C	A	C	-0.0269912	0.00368	0.120553	0.121337	FALSE	FALSE	FALSE	ebi-a-GCST90002351	9	107661129	0.002942	519288	0.211062	Neutrophil count || id:ebi-a-GCST90002351	Neutrophil count	Neutrophil count || ||	TRUE	igd	9	107661129	0.00306133	1.20005e-18	441016	ieu-b-111	|| id:ieu-b-111	TRUE	reported	igd	2	TRUE	NA	NA	0.000176236	441016	3.01302e-06	519288	TRUE	1.74382e-08
96	rs2267373	T	C	T	C	0.0215638	-0.00079	0.580693	0.578352	FALSE	FALSE	FALSE	ebi-a-GCST90002351	22	38600542	0.001979	519288	0.68963	Neutrophil count || id:ebi-a-GCST90002351	Neutrophil count	Neutrophil count || ||	TRUE	igd	22	38600542	0.00202145	1.39991e-26	441016	ieu-b-111	|| id:ieu-b-111	TRUE	reported	igd	2	TRUE	NA	NA	0.000257965	441016	3.06871e-07	519288	TRUE	3.6309e-14
97	rs2341569	G	A	G	A	-0.020289	-0.007793	0.345794	0.345961	FALSE	FALSE	FALSE	ebi-a-GCST90002351	12	124390681	0.002022	519288	0.000117001	Neutrophil count || id:ebi-a-GCST90002351	Neutrophil count	Neutrophil count || ||	TRUE	igd	12	124390681	0.00209539	3.59998e-22	441016	ieu-b-111	|| id:ieu-b-111	TRUE	reported	igd	2	TRUE	NA	NA	0.000212543	441016	2.86041e-05	519288	TRUE	6.53881e-06
98	rs2383208	G	A	G	A	-0.015184	-0.001583	0.177923	0.178011	FALSE	FALSE	FALSE	ebi-a-GCST90002351	9	22132076	0.002508	519288	0.527892	Neutrophil count || id:ebi-a-GCST90002351	Neutrophil count	Neutrophil count || ||	TRUE	igd	9	22132076	0.0026009	5.30005e-09	441016	ieu-b-111	|| id:ieu-b-111	TRUE	reported	igd	2	TRUE	NA	NA	7.7275e-05	441016	7.67184e-07	519288	TRUE	0.000110989
99	rs2407278	G	A	G	A	-0.0339449	-0.009807	0.030154	0.03017	FALSE	FALSE	FALSE	ebi-a-GCST90002351	8	37399290	0.005668	519288	0.0835911	Neutrophil count || id:ebi-a-GCST90002351	Neutrophil count	Neutrophil count || ||	TRUE	igd	8	37399290	0.00581961	5.39995e-09	441016	ieu-b-111	|| id:ieu-b-111	TRUE	reported	igd	2	TRUE	NA	NA	7.71393e-05	441016	5.76506e-06	519288	TRUE	0.00182925
100	rs2519093	T	C	T	C	-0.021158	-0.040099	0.184548	0.184749	FALSE	FALSE	FALSE	ebi-a-GCST90002351	9	136141870	0.00248	519288	9.83105e-59	Neutrophil count || id:ebi-a-GCST90002351	Neutrophil count	Neutrophil count || ||	TRUE	igd	9	136141870	0.00256189	1.50003e-16	441016	ieu-b-111	|| id:ieu-b-111	TRUE	reported	igd	2	TRUE	NA	NA	0.000154635	441016	0.000503198	519288	FALSE	1.04267e-06
101	rs2773469	G	A	G	A	-0.0188717	-0.005727	0.733286	0.732488	FALSE	FALSE	FALSE	ebi-a-GCST90002351	10	115798895	0.002179	519288	0.00860994	Neutrophil count || id:ebi-a-GCST90002351	Neutrophil count	Neutrophil count || ||	TRUE	igd	10	115798895	0.00225426	5.70033e-17	441016	ieu-b-111	|| id:ieu-b-111	TRUE	reported	igd	2	TRUE	NA	NA	0.000158889	441016	1.33023e-05	519288	TRUE	1.21524e-05
102	rs278981	C	T	C	T	0.0125871	0.00496	0.758155	0.757888	FALSE	FALSE	FALSE	ebi-a-GCST90002351	4	40428010	0.002257	519288	0.0280201	Neutrophil count || id:ebi-a-GCST90002351	Neutrophil count	Neutrophil count || ||	TRUE	igd	4	40428010	0.00229058	3.89996e-08	441016	ieu-b-111	|| id:ieu-b-111	TRUE	reported	igd	2	TRUE	NA	NA	6.84665e-05	441016	9.30014e-06	519288	TRUE	0.0107228
103	rs2812208	C	G	C	G	-0.048426	-0.004744	0.02089	0.021368	FALSE	TRUE	FALSE	ebi-a-GCST90002351	13	50707087	0.006712	519288	0.479721	Neutrophil count || id:ebi-a-GCST90002351	Neutrophil count	Neutrophil count || ||	TRUE	igd	13	50707087	0.00696323	3.50026e-12	441016	ieu-b-111	|| id:ieu-b-111	TRUE	reported	igd	2	TRUE	NA	NA	0.000109657	441016	9.62007e-07	519288	TRUE	3.56927e-06
104	rs28383314	C	T	C	T	0.0379005	0.0535	0.624109	0.624095	FALSE	FALSE	FALSE	ebi-a-GCST90002351	6	32587213	0.001981	519288	1.65959e-160	Neutrophil count || id:ebi-a-GCST90002351	Neutrophil count	Neutrophil count || ||	TRUE	igd	6	32587213	0.00204671	1.50003e-76	441016	ieu-b-111	|| id:ieu-b-111	TRUE	reported	igd	2	TRUE	NA	NA	0.00077694	441016	0.00140256	519288	FALSE	2.84114e-06
105	rs28394165	C	T	C	T	0.0126062	0.004465	0.454549	0.453217	FALSE	FALSE	FALSE	ebi-a-GCST90002351	4	77394018	0.001923	519288	0.0202311	Neutrophil count || id:ebi-a-GCST90002351	Neutrophil count	Neutrophil count || ||	TRUE	igd	4	77394018	0.00199351	2.59998e-10	441016	ieu-b-111	|| id:ieu-b-111	TRUE	reported	igd	2	TRUE	NA	NA	9.0665e-05	441016	1.03818e-05	519288	TRUE	0.00209396
106	rs28577186	A	G	A	G	-0.0163428	-0.002157	0.664571	0.664339	FALSE	FALSE	FALSE	ebi-a-GCST90002351	16	4488191	0.002134	519288	0.312269	Neutrophil count || id:ebi-a-GCST90002351	Neutrophil count	Neutrophil count || ||	TRUE	igd	16	4488191	0.00211672	1.20005e-14	441016	ieu-b-111	|| id:ieu-b-111	TRUE	reported	igd	2	TRUE	NA	NA	0.00013515	441016	1.96745e-06	519288	TRUE	5.96146e-07
107	rs28624578	C	T	C	T	0.0150021	0.00132	0.170608	0.166971	FALSE	FALSE	FALSE	ebi-a-GCST90002351	15	31637666	0.002636	519288	0.616602	Neutrophil count || id:ebi-a-GCST90002351	Neutrophil count	Neutrophil count || ||	TRUE	igd	15	31637666	0.00265112	1.5e-08	441016	ieu-b-111	|| id:ieu-b-111	TRUE	reported	igd	2	TRUE	NA	NA	7.26041e-05	441016	4.82892e-07	519288	TRUE	0.000132465
108	rs28752924	C	T	C	A	0.0265556	0.004966	0.445662	0.088039	TRUE	FALSE	FALSE	ebi-a-GCST90002351	6	31303922	0.012878	519288	0.699802	Neutrophil count || id:ebi-a-GCST90002351	Neutrophil count	Neutrophil count || ||	TRUE	igd	6	31303922	0.00205701	4.00037e-38	441016	ieu-b-111	|| id:ieu-b-111	TRUE	reported	igd	2	FALSE	NA	NA	0.000377766	441016	2.86358e-07	519288	TRUE	2.6707e-20
109	rs28752924	C	T	C	T	0.0265556	0.014491	0.445662	0.443469	FALSE	FALSE	FALSE	ebi-a-GCST90002351	6	31303922	0.002221	519288	7.00971e-11	Neutrophil count || id:ebi-a-GCST90002351	Neutrophil count	Neutrophil count || ||	TRUE	igd	6	31303922	0.00205701	4.00037e-38	441016	ieu-b-111	|| id:ieu-b-111	TRUE	reported	igd	2	TRUE	NA	NA	0.000377766	441016	8.19705e-05	519288	TRUE	3.95151e-07
110	rs2925979	C	T	C	T	-0.0322092	-0.011865	0.699976	0.700901	FALSE	FALSE	FALSE	ebi-a-GCST90002351	16	81534790	0.002126	519288	2.44e-08	Neutrophil count || id:ebi-a-GCST90002351	Neutrophil count	Neutrophil count || ||	TRUE	igd	16	81534790	0.00217095	8.49963e-50	441016	ieu-b-111	|| id:ieu-b-111	TRUE	reported	igd	2	TRUE	NA	NA	0.000498874	441016	5.99758e-05	519288	TRUE	1.02428e-12
111	rs2943645	T	C	T	C	0.0402918	0.006508	0.646594	0.645816	FALSE	FALSE	FALSE	ebi-a-GCST90002351	2	227099180	0.002	519288	0.00114401	Neutrophil count || id:ebi-a-GCST90002351	Neutrophil count	Neutrophil count || ||	TRUE	igd	2	227099180	0.00207151	2.90001e-84	441016	ieu-b-111	|| id:ieu-b-111	TRUE	reported	igd	2	TRUE	NA	NA	0.000857106	441016	2.03901e-05	519288	TRUE	1.11064e-33
112	rs308	G	T	G	T	-0.159413	-0.005499	0.020597	0.020665	FALSE	FALSE	FALSE	ebi-a-GCST90002351	8	19817476	0.006772	519288	0.416775	Neutrophil count || id:ebi-a-GCST90002351	Neutrophil count	Neutrophil count || ||	TRUE	igd	8	19817476	0.00698442	2.60016e-115	441016	ieu-b-111	|| id:ieu-b-111	TRUE	reported	igd	2	TRUE	NA	NA	0.00117984	441016	1.26977e-06	519288	TRUE	3.07918e-59
113	rs3103310	G	A	G	A	0.0202549	0.006149	0.241785	0.241199	FALSE	FALSE	FALSE	ebi-a-GCST90002351	3	12473045	0.002291	519288	0.00730298	Neutrophil count || id:ebi-a-GCST90002351	Neutrophil count	Neutrophil count || ||	TRUE	igd	3	12473045	0.00236652	1.10002e-17	441016	ieu-b-111	|| id:ieu-b-111	TRUE	reported	igd	2	TRUE	NA	NA	0.000166079	441016	1.38722e-05	519288	TRUE	7.64642e-06
114	rs320369	G	A	G	A	-0.0125327	-0.004139	0.683292	0.684406	FALSE	FALSE	FALSE	ebi-a-GCST90002351	1	118143517	0.00208	519288	0.0466294	Neutrophil count || id:ebi-a-GCST90002351	Neutrophil count	Neutrophil count || ||	TRUE	igd	1	118143517	0.00214567	5.19996e-09	441016	ieu-b-111	|| id:ieu-b-111	TRUE	reported	igd	2	TRUE	NA	NA	7.73531e-05	441016	7.62525e-06	519288	TRUE	0.00321275
115	rs325485	G	A	G	A	-0.0117435	-0.003892	0.602889	0.603181	FALSE	FALSE	FALSE	ebi-a-GCST90002351	5	103995368	0.001973	519288	0.0485244	Neutrophil count || id:ebi-a-GCST90002351	Neutrophil count	Neutrophil count || ||	TRUE	igd	5	103995368	0.00204042	8.60003e-09	441016	ieu-b-111	|| id:ieu-b-111	TRUE	reported	igd	2	TRUE	NA	NA	7.51054e-05	441016	7.49345e-06	519288	TRUE	0.00378612
116	rs326222	C	T	C	T	0.0252203	0.00314	0.697957	0.698429	FALSE	FALSE	FALSE	ebi-a-GCST90002351	11	47259668	0.00209	519288	0.132951	Neutrophil count || id:ebi-a-GCST90002351	Neutrophil count	Neutrophil count || ||	TRUE	igd	11	47259668	0.00215698	1.39991e-31	441016	ieu-b-111	|| id:ieu-b-111	TRUE	reported	igd	2	TRUE	NA	NA	0.0003099	441016	4.34669e-06	519288	TRUE	3.46779e-14
117	rs343	A	C	A	C	-0.141493	-0.008574	0.083129	0.083341	FALSE	FALSE	FALSE	ebi-a-GCST90002351	8	19810787	0.0035	519288	0.0143209	Neutrophil count || id:ebi-a-GCST90002351	Neutrophil count	Neutrophil count || ||	TRUE	igd	8	19810787	0.00361052	1e-200	441016	ieu-b-111	|| id:ieu-b-111	TRUE	reported	igd	2	TRUE	NA	NA	0.00347031	441016	1.15563e-05	519288	TRUE	3.21279e-162
118	rs34682685	A	G	A	G	0.0337428	0.00472	0.104198	0.103527	FALSE	FALSE	FALSE	ebi-a-GCST90002351	16	72096227	0.003169	519288	0.136366	Neutrophil count || id:ebi-a-GCST90002351	Neutrophil count	Neutrophil count || ||	TRUE	igd	16	72096227	0.00326987	5.79963e-25	441016	ieu-b-111	|| id:ieu-b-111	TRUE	reported	igd	2	TRUE	NA	NA	0.000241404	441016	4.272e-06	519288	TRUE	4.74447e-11
119	rs35763453	C	T	C	T	0.02845	0.006987	0.058647	0.058699	FALSE	FALSE	FALSE	ebi-a-GCST90002351	12	46215895	0.00421	519288	0.0970063	Neutrophil count || id:ebi-a-GCST90002351	Neutrophil count	Neutrophil count || ||	TRUE	igd	12	46215895	0.00435137	6.20012e-11	441016	ieu-b-111	|| id:ieu-b-111	TRUE	reported	igd	2	TRUE	NA	NA	9.6921e-05	441016	5.30406e-06	519288	TRUE	0.000230378
120	rs36101132	A	G	A	G	0.0125056	0.032009	0.273939	0.274434	FALSE	FALSE	FALSE	ebi-a-GCST90002351	9	139367566	0.002232	519288	1.38995e-46	Neutrophil count || id:ebi-a-GCST90002351	Neutrophil count	Neutrophil count || ||	TRUE	igd	9	139367566	0.002227	2e-08	441016	ieu-b-111	|| id:ieu-b-111	TRUE	reported	igd	2	TRUE	NA	NA	7.14966e-05	441016	0.000395892	519288	FALSE	2.2896e-08
121	rs369599	T	C	T	C	-0.0225747	0.003869	0.305647	0.305805	FALSE	FALSE	FALSE	ebi-a-GCST90002351	19	45379336	0.002098	519288	0.0652094	Neutrophil count || id:ebi-a-GCST90002351	Neutrophil count	Neutrophil count || ||	TRUE	igd	19	45379336	0.00216311	1.69981e-25	441016	ieu-b-111	|| id:ieu-b-111	TRUE	reported	igd	2	TRUE	NA	NA	0.000246903	441016	6.54903e-06	519288	TRUE	1.32453e-10
122	rs3731696	G	A	G	A	0.0218939	-0.002117	0.121188	0.120546	FALSE	FALSE	FALSE	ebi-a-GCST90002351	2	203431804	0.002953	519288	0.473527	Neutrophil count || id:ebi-a-GCST90002351	Neutrophil count	Neutrophil count || ||	TRUE	igd	2	203431804	0.00303176	5.10035e-13	441016	ieu-b-111	|| id:ieu-b-111	TRUE	reported	igd	2	TRUE	NA	NA	0.000118237	441016	9.8971e-07	519288	TRUE	1.40372e-06
123	rs3758413	C	T	C	T	0.0111232	-0.004755	0.417724	0.418524	FALSE	FALSE	FALSE	ebi-a-GCST90002351	10	17268839	0.001953	519288	0.014897	Neutrophil count || id:ebi-a-GCST90002351	Neutrophil count	Neutrophil count || ||	TRUE	igd	10	17268839	0.00201767	3.50002e-08	441016	ieu-b-111	|| id:ieu-b-111	TRUE	reported	igd	2	TRUE	NA	NA	6.89092e-05	441016	1.14152e-05	519288	TRUE	0.0162184
124	rs3775228	T	C	T	C	0.0338197	0.003801	0.399717	0.399522	FALSE	FALSE	FALSE	ebi-a-GCST90002351	4	87985166	0.001963	519288	0.0528421	Neutrophil count || id:ebi-a-GCST90002351	Neutrophil count	Neutrophil count || ||	TRUE	igd	4	87985166	0.00203602	5.79963e-62	441016	ieu-b-111	|| id:ieu-b-111	TRUE	reported	igd	2	TRUE	NA	NA	0.000625247	441016	7.22014e-06	519288	TRUE	1.1356e-27
125	rs3814883	T	C	T	C	0.0148926	-0.002093	0.482498	0.478759	FALSE	FALSE	FALSE	ebi-a-GCST90002351	16	29994922	0.001957	519288	0.28476	Neutrophil count || id:ebi-a-GCST90002351	Neutrophil count	Neutrophil count || ||	TRUE	igd	16	29994922	0.00199657	8.69961e-14	441016	ieu-b-111	|| id:ieu-b-111	TRUE	reported	igd	2	TRUE	NA	NA	0.000126143	441016	2.20267e-06	519288	TRUE	1.93378e-06
126	rs38189	T	A	T	A	-0.0153164	0.000473	0.634401	0.634422	FALSE	TRUE	FALSE	ebi-a-GCST90002351	7	15903403	0.001991	519288	0.812049	Neutrophil count || id:ebi-a-GCST90002351	Neutrophil count	Neutrophil count || ||	TRUE	igd	7	15903403	0.0020629	1.10002e-13	441016	ieu-b-111	|| id:ieu-b-111	TRUE	reported	igd	2	TRUE	NA	NA	0.000124983	441016	1.08686e-07	519288	TRUE	1.16626e-07
127	rs3820897	C	T	C	T	0.0197269	0.002864	0.819861	0.816272	FALSE	FALSE	FALSE	ebi-a-GCST90002351	2	3642361	0.002535	519288	0.258553	Neutrophil count || id:ebi-a-GCST90002351	Neutrophil count	Neutrophil count || ||	TRUE	igd	2	3642361	0.00260304	3.50026e-14	441016	ieu-b-111	|| id:ieu-b-111	TRUE	reported	igd	2	TRUE	NA	NA	0.000130211	441016	2.458e-06	519288	TRUE	1.53133e-06
128	rs390923	G	A	G	A	0.0110747	0.005241	0.412271	0.412426	FALSE	FALSE	FALSE	ebi-a-GCST90002351	1	110499669	0.001945	519288	0.00706594	Neutrophil count || id:ebi-a-GCST90002351	Neutrophil count	Neutrophil count || ||	TRUE	igd	1	110499669	0.00201516	3.89996e-08	441016	ieu-b-111	|| id:ieu-b-111	TRUE	reported	igd	2	TRUE	NA	NA	6.84798e-05	441016	1.39822e-05	519288	TRUE	0.0267465
129	rs3936511	G	A	G	A	0.0461274	-0.002122	0.19191	0.191444	FALSE	FALSE	FALSE	ebi-a-GCST90002351	5	55860781	0.002435	519288	0.383528	Neutrophil count || id:ebi-a-GCST90002351	Neutrophil count	Neutrophil count || ||	TRUE	igd	5	55860781	0.00252163	9.49948e-75	441016	ieu-b-111	|| id:ieu-b-111	TRUE	reported	igd	2	TRUE	NA	NA	0.000758182	441016	1.46247e-06	519288	TRUE	7.61381e-38
130	rs4128205	C	A	C	A	0.0115011	0.001922	0.509173	0.506285	FALSE	FALSE	FALSE	ebi-a-GCST90002351	2	165467068	0.001937	519288	0.321145	Neutrophil count || id:ebi-a-GCST90002351	Neutrophil count	Neutrophil count || ||	TRUE	igd	2	165467068	0.00199472	8.10009e-09	441016	ieu-b-111	|| id:ieu-b-111	TRUE	reported	igd	2	TRUE	NA	NA	7.53754e-05	441016	1.89601e-06	519288	TRUE	0.000360499
131	rs4134963	T	C	T	C	-0.0189544	-0.003852	0.189878	0.189625	FALSE	FALSE	FALSE	ebi-a-GCST90002351	6	20486798	0.002466	519288	0.118366	Neutrophil count || id:ebi-a-GCST90002351	Neutrophil count	Neutrophil count || ||	TRUE	igd	6	20486798	0.00254235	8.99912e-14	441016	ieu-b-111	|| id:ieu-b-111	TRUE	reported	igd	2	TRUE	NA	NA	0.000126021	441016	4.6987e-06	519288	TRUE	9.69941e-06
132	rs41785	A	C	A	C	-0.0150445	0.010116	0.417487	0.418586	FALSE	FALSE	FALSE	ebi-a-GCST90002351	7	116486020	0.001945	519288	2.03002e-07	Neutrophil count || id:ebi-a-GCST90002351	Neutrophil count	Neutrophil count || ||	TRUE	igd	7	116486020	0.00201492	8.19974e-14	441016	ieu-b-111	|| id:ieu-b-111	TRUE	reported	igd	2	TRUE	NA	NA	0.000126396	441016	5.20894e-05	519288	TRUE	0.0493107
133	rs4468667	A	G	A	G	-0.0150976	0.002977	0.700022	0.695349	FALSE	FALSE	FALSE	ebi-a-GCST90002351	17	65903629	0.002103	519288	0.156824	Neutrophil count || id:ebi-a-GCST90002351	Neutrophil count	Neutrophil count || ||	TRUE	igd	17	65903629	0.0021703	3.50026e-12	441016	ieu-b-111	|| id:ieu-b-111	TRUE	reported	igd	2	TRUE	NA	NA	0.000109718	441016	3.85896e-06	519288	TRUE	3.23749e-05
134	rs4471666	G	T	G	T	-0.022461	-0.007266	0.069488	0.070362	FALSE	FALSE	FALSE	ebi-a-GCST90002351	16	85198965	0.00398	519288	0.067936	Neutrophil count || id:ebi-a-GCST90002351	Neutrophil count	Neutrophil count || ||	TRUE	igd	16	85198965	0.00396699	1.5e-08	441016	ieu-b-111	|| id:ieu-b-111	TRUE	reported	igd	2	TRUE	NA	NA	7.26862e-05	441016	6.41823e-06	519288	TRUE	0.00342964
135	rs453098	A	G	A	G	0.027294	0.002507	0.060574	0.061673	FALSE	FALSE	FALSE	ebi-a-GCST90002351	6	31691657	0.003992	519288	0.530101	Neutrophil count || id:ebi-a-GCST90002351	Neutrophil count	Neutrophil count || ||	TRUE	igd	6	31691657	0.00415605	5.10035e-11	441016	ieu-b-111	|| id:ieu-b-111	TRUE	reported	igd	2	TRUE	NA	NA	9.77863e-05	441016	7.59488e-07	519288	TRUE	1.06442e-05
136	rs4662414	G	A	G	A	-0.0120574	-0.001779	0.446608	0.447779	FALSE	FALSE	FALSE	ebi-a-GCST90002351	2	145818432	0.001927	519288	0.355831	Neutrophil count || id:ebi-a-GCST90002351	Neutrophil count	Neutrophil count || ||	TRUE	igd	2	145818432	0.0019918	1.40001e-09	441016	ieu-b-111	|| id:ieu-b-111	TRUE	reported	igd	2	TRUE	NA	NA	8.30859e-05	441016	1.64127e-06	519288	TRUE	0.000130338
137	rs4665972	C	T	C	T	-0.10025	-0.032155	0.604587	0.603405	FALSE	FALSE	FALSE	ebi-a-GCST90002351	2	27598097	0.001977	519288	2.11982e-59	Neutrophil count || id:ebi-a-GCST90002351	Neutrophil count	Neutrophil count || ||	TRUE	igd	2	27598097	0.00203577	1e-200	441016	ieu-b-111	|| id:ieu-b-111	TRUE	reported	igd	2	TRUE	NA	NA	0.00546862	441016	0.000509162	519288	TRUE	1.15672e-139
138	rs4675812	A	G	A	G	-0.0142305	0.008175	0.587882	0.587662	FALSE	FALSE	FALSE	ebi-a-GCST90002351	2	242395674	0.001949	519288	2.77e-05	Neutrophil count || id:ebi-a-GCST90002351	Neutrophil count	Neutrophil count || ||	TRUE	igd	2	242395674	0.00201176	1.50003e-12	441016	ieu-b-111	|| id:ieu-b-111	TRUE	reported	igd	2	TRUE	NA	NA	0.000113445	441016	3.3879e-05	519288	TRUE	0.0183188
139	rs4709746	T	C	T	C	-0.0191192	0.002293	0.134013	0.134732	FALSE	FALSE	FALSE	ebi-a-GCST90002351	6	164133001	0.002839	519288	0.419236	Neutrophil count || id:ebi-a-GCST90002351	Neutrophil count	Neutrophil count || ||	TRUE	igd	6	164133001	0.00293248	7.00003e-11	441016	ieu-b-111	|| id:ieu-b-111	TRUE	reported	igd	2	TRUE	NA	NA	9.63774e-05	441016	1.25623e-06	519288	TRUE	2.16675e-05
140	rs4722593	A	G	A	G	-0.0156003	-0.003774	0.367525	0.365473	FALSE	FALSE	FALSE	ebi-a-GCST90002351	7	26370190	0.002011	519288	0.0605146	Neutrophil count || id:ebi-a-GCST90002351	Neutrophil count	Neutrophil count || ||	TRUE	igd	7	26370190	0.00207968	6.29941e-14	441016	ieu-b-111	|| id:ieu-b-111	TRUE	reported	igd	2	TRUE	NA	NA	0.000127575	441016	6.78219e-06	519288	TRUE	2.19325e-05
141	rs4731701	T	C	T	C	-0.0325803	-0.000652	0.493088	0.492072	FALSE	FALSE	FALSE	ebi-a-GCST90002351	7	130430930	0.001921	519288	0.734252	Neutrophil count || id:ebi-a-GCST90002351	Neutrophil count	Neutrophil count || ||	TRUE	igd	7	130430930	0.00198921	2.70023e-60	441016	ieu-b-111	|| id:ieu-b-111	TRUE	reported	igd	2	TRUE	NA	NA	0.0006079	441016	2.21837e-07	519288	TRUE	3.34981e-32
142	rs4760254	C	G	C	G	-0.0281414	-0.009942	0.23908	0.237292	FALSE	TRUE	FALSE	ebi-a-GCST90002351	12	57766392	0.002257	519288	1.06999e-05	Neutrophil count || id:ebi-a-GCST90002351	Neutrophil count	Neutrophil count || ||	TRUE	igd	12	57766392	0.00232488	1e-33	441016	ieu-b-111	|| id:ieu-b-111	TRUE	reported	igd	2	TRUE	NA	NA	0.000332119	441016	3.73647e-05	519288	TRUE	3.30859e-09
143	rs4761234	C	T	C	T	-0.0140236	0.021599	0.484365	0.483663	FALSE	FALSE	FALSE	ebi-a-GCST90002351	12	69732105	0.001928	519288	4.25011e-29	Neutrophil count || id:ebi-a-GCST90002351	Neutrophil count	Neutrophil count || ||	TRUE	igd	12	69732105	0.00199376	1.99986e-12	441016	ieu-b-111	|| id:ieu-b-111	TRUE	reported	igd	2	TRUE	NA	NA	0.000112169	441016	0.000241625	519288	FALSE	0.0155489
144	rs480823	C	T	C	T	0.15572	-0.003606	0.078996	0.079583	FALSE	FALSE	FALSE	ebi-a-GCST90002351	11	116525730	0.00359	519288	0.315085	Neutrophil count || id:ebi-a-GCST90002351	Neutrophil count	Neutrophil count || ||	TRUE	igd	11	116525730	0.00371974	1e-200	441016	ieu-b-111	|| id:ieu-b-111	TRUE	reported	igd	2	TRUE	NA	NA	0.00395812	441016	1.94292e-06	519288	TRUE	7.99236e-199
145	rs483082	T	G	T	G	0.0862119	0.003428	0.23535	0.235139	FALSE	FALSE	FALSE	ebi-a-GCST90002351	19	45416178	0.002367	519288	0.147467	Neutrophil count || id:ebi-a-GCST90002351	Neutrophil count	Neutrophil count || ||	TRUE	igd	19	45416178	0.00234474	1e-200	441016	ieu-b-111	|| id:ieu-b-111	TRUE	reported	igd	2	TRUE	NA	NA	0.00305607	441016	4.03903e-06	519288	TRUE	1.63187e-149
146	rs4846335	A	C	A	C	0.0257788	-0.003583	0.102542	0.103758	FALSE	FALSE	FALSE	ebi-a-GCST90002351	1	221032881	0.003177	519288	0.259411	Neutrophil count || id:ebi-a-GCST90002351	Neutrophil count	Neutrophil count || ||	TRUE	igd	1	221032881	0.00329211	4.90004e-15	441016	ieu-b-111	|| id:ieu-b-111	TRUE	reported	igd	2	TRUE	NA	NA	0.000139016	441016	2.44935e-06	519288	TRUE	5.92023e-07
147	rs4876612	T	C	T	C	-0.0132631	1.5e-05	0.236028	0.235507	FALSE	FALSE	FALSE	ebi-a-GCST90002351	8	116699039	0.002271	519288	0.9949	Neutrophil count || id:ebi-a-GCST90002351	Neutrophil count	Neutrophil count || ||	TRUE	igd	8	116699039	0.00233375	1.29999e-08	441016	ieu-b-111	|| id:ieu-b-111	TRUE	reported	igd	2	TRUE	NA	NA	7.32314e-05	441016	8.40121e-11	519288	TRUE	2.98453e-05
148	rs490937	G	T	G	T	0.0118639	0.003248	0.311734	0.312583	FALSE	FALSE	FALSE	ebi-a-GCST90002351	11	30395895	0.002083	519288	0.118954	Neutrophil count || id:ebi-a-GCST90002351	Neutrophil count	Neutrophil count || ||	TRUE	igd	11	30395895	0.00215378	3.59998e-08	441016	ieu-b-111	|| id:ieu-b-111	TRUE	reported	igd	2	TRUE	NA	NA	6.87971e-05	441016	4.68214e-06	519288	TRUE	0.0027542
149	rs4918722	T	C	T	C	0.0181079	0.015023	0.724537	0.722747	FALSE	FALSE	FALSE	ebi-a-GCST90002351	10	113947040	0.002158	519288	3.4898e-12	Neutrophil count || id:ebi-a-GCST90002351	Neutrophil count	Neutrophil count || ||	TRUE	igd	10	113947040	0.00222554	4.10015e-16	441016	ieu-b-111	|| id:ieu-b-111	TRUE	reported	igd	2	TRUE	NA	NA	0.000150089	441016	9.33175e-05	519288	TRUE	0.205716
150	rs495033	T	C	T	C	-0.0387684	0.008888	0.927077	0.926819	FALSE	FALSE	FALSE	ebi-a-GCST90002351	11	116352622	0.003704	519288	0.0164392	Neutrophil count || id:ebi-a-GCST90002351	Neutrophil count	Neutrophil count || ||	TRUE	igd	11	116352622	0.00380845	2.39994e-24	441016	ieu-b-111	|| id:ieu-b-111	TRUE	reported	igd	2	TRUE	NA	NA	0.000234912	441016	1.1088e-05	519288	TRUE	4.65044e-09
151	rs4969179	G	T	G	T	-0.0177529	0.002087	0.60445	0.605389	FALSE	FALSE	FALSE	ebi-a-GCST90002351	17	76391454	0.001968	519288	0.288847	Neutrophil count || id:ebi-a-GCST90002351	Neutrophil count	Neutrophil count || ||	TRUE	igd	17	76391454	0.00203649	2.80027e-18	441016	ieu-b-111	|| id:ieu-b-111	TRUE	reported	igd	2	TRUE	NA	NA	0.000172285	441016	2.16564e-06	519288	TRUE	1.25868e-08
152	rs4976033	G	A	G	A	0.0177909	-0.001086	0.402122	0.403513	FALSE	FALSE	FALSE	ebi-a-GCST90002351	5	67714246	0.001983	519288	0.584102	Neutrophil count || id:ebi-a-GCST90002351	Neutrophil count	Neutrophil count || ||	TRUE	igd	5	67714246	0.00205178	4.30031e-18	441016	ieu-b-111	|| id:ieu-b-111	TRUE	reported	igd	2	TRUE	NA	NA	0.000170454	441016	5.77574e-07	519288	TRUE	1.91387e-09
153	rs535241194	G	A	G	A	0.0210699	-0.008321	0.21449	0.213674	FALSE	FALSE	FALSE	ebi-a-GCST90002351	7	150296609	0.002454	519288	0.000701003	Neutrophil count || id:ebi-a-GCST90002351	Neutrophil count	Neutrophil count || ||	TRUE	igd	7	150296609	0.00245985	1.10002e-17	441016	ieu-b-111	|| id:ieu-b-111	TRUE	reported	igd	2	TRUE	NA	NA	0.000166335	441016	2.21404e-05	519288	TRUE	6.31529e-05
154	rs547040680	G	T	G	T	0.0748817	-0.004297	0.005991	0.006698	FALSE	FALSE	FALSE	ebi-a-GCST90002351	17	7738526	0.012839	519288	0.737901	Neutrophil count || id:ebi-a-GCST90002351	Neutrophil count	Neutrophil count || ||	TRUE	igd	17	7738526	0.0134963	2.90001e-08	441016	ieu-b-111	|| id:ieu-b-111	TRUE	reported	igd	2	TRUE	NA	NA	6.97974e-05	441016	2.15706e-07	519288	TRUE	0.000116609
155	rs56902258	A	T	A	T	-0.0151434	-0.004822	0.196198	0.194027	FALSE	TRUE	FALSE	ebi-a-GCST90002351	14	23733114	0.002446	519288	0.0486777	Neutrophil count || id:ebi-a-GCST90002351	Neutrophil count	Neutrophil count || ||	TRUE	igd	14	23733114	0.0025129	1.7e-09	441016	ieu-b-111	|| id:ieu-b-111	TRUE	reported	igd	2	TRUE	NA	NA	8.23395e-05	441016	7.48396e-06	519288	TRUE	0.00196515
156	rs5757227	G	A	G	A	0.0154526	0.001485	0.352409	0.353102	FALSE	FALSE	FALSE	ebi-a-GCST90002351	22	39070735	0.002018	519288	0.461957	Neutrophil count || id:ebi-a-GCST90002351	Neutrophil count	Neutrophil count || ||	TRUE	igd	22	39070735	0.00208324	1.20005e-13	441016	ieu-b-111	|| id:ieu-b-111	TRUE	reported	igd	2	TRUE	NA	NA	0.000124744	441016	1.04281e-06	519288	TRUE	7.20391e-07
157	rs5767700	C	T	C	T	0.017719	0.00641	0.214472	0.217601	FALSE	FALSE	FALSE	ebi-a-GCST90002351	22	46612672	0.00236	519288	0.00661302	Neutrophil count || id:ebi-a-GCST90002351	Neutrophil count	Neutrophil count || ||	TRUE	igd	22	46612672	0.00243764	3.59998e-13	441016	ieu-b-111	|| id:ieu-b-111	TRUE	reported	igd	2	TRUE	NA	NA	0.000119794	441016	1.42062e-05	519288	TRUE	0.000457427
158	rs581080	C	G	C	G	0.0175432	0.004799	0.819008	0.816838	FALSE	TRUE	FALSE	ebi-a-GCST90002351	9	15305378	0.002498	519288	0.0547785	Neutrophil count || id:ebi-a-GCST90002351	Neutrophil count	Neutrophil count || ||	TRUE	igd	9	15305378	0.00258442	1.10002e-11	441016	ieu-b-111	|| id:ieu-b-111	TRUE	reported	igd	2	TRUE	NA	NA	0.000104471	441016	7.10734e-06	519288	TRUE	0.000224548
159	rs58542926	T	C	T	C	-0.103184	0.026101	0.074608	0.074674	FALSE	FALSE	FALSE	ebi-a-GCST90002351	19	19379549	0.003715	519288	2.22024e-12	Neutrophil count || id:ebi-a-GCST90002351	Neutrophil count	Neutrophil count || ||	TRUE	igd	19	19379549	0.00378074	5.29663e-164	441016	ieu-b-111	|| id:ieu-b-111	TRUE	reported	igd	2	TRUE	NA	NA	0.00168611	441016	9.50493e-05	519288	TRUE	7.34513e-53
160	rs587673553	T	C	T	C	-0.0214144	0.016489	0.093349	0.091603	FALSE	FALSE	FALSE	ebi-a-GCST90002351	1	149771954	0.003528	519288	2.99999e-06	Neutrophil count || id:ebi-a-GCST90002351	Neutrophil count	Neutrophil count || ||	TRUE	igd	1	149771954	0.0034935	8.79995e-10	441016	ieu-b-111	|| id:ieu-b-111	TRUE	reported	igd	2	TRUE	NA	NA	8.51924e-05	441016	4.20636e-05	519288	TRUE	0.180161
161	rs6068280	G	A	G	A	0.0140008	0.006981	0.674821	0.67446	FALSE	FALSE	FALSE	ebi-a-GCST90002351	20	51235613	0.002055	519288	0.000684999	Neutrophil count || id:ebi-a-GCST90002351	Neutrophil count	Neutrophil count || ||	TRUE	igd	20	51235613	0.00212981	4.90004e-11	441016	ieu-b-111	|| id:ieu-b-111	TRUE	reported	igd	2	TRUE	NA	NA	9.79781e-05	441016	2.22226e-05	519288	TRUE	0.0113459
162	rs6073958	C	T	C	T	0.0556952	0.004051	0.198674	0.198753	FALSE	FALSE	FALSE	ebi-a-GCST90002351	20	44551855	0.00242	519288	0.0941131	Neutrophil count || id:ebi-a-GCST90002351	Neutrophil count	Neutrophil count || ||	TRUE	igd	20	44551855	0.00249344	1.59956e-110	441016	ieu-b-111	|| id:ieu-b-111	TRUE	reported	igd	2	TRUE	NA	NA	0.00113004	441016	5.39616e-06	519288	TRUE	9.19529e-53
163	rs61850821	T	C	T	C	-0.0202534	-0.010948	0.098816	0.098648	FALSE	FALSE	FALSE	ebi-a-GCST90002351	10	63940646	0.003225	519288	0.000691003	Neutrophil count || id:ebi-a-GCST90002351	Neutrophil count	Neutrophil count || ||	TRUE	igd	10	63940646	0.00334289	1.40001e-09	441016	ieu-b-111	|| id:ieu-b-111	TRUE	reported	igd	2	TRUE	NA	NA	8.32268e-05	441016	2.21919e-05	519288	TRUE	0.0311852
164	rs61883634	A	G	A	G	-0.0297562	-0.006944	0.054215	0.053676	FALSE	FALSE	FALSE	ebi-a-GCST90002351	11	14683048	0.004428	519288	0.116838	Neutrophil count || id:ebi-a-GCST90002351	Neutrophil count	Neutrophil count || ||	TRUE	igd	11	14683048	0.00442088	1.69981e-11	441016	ieu-b-111	|| id:ieu-b-111	TRUE	reported	igd	2	TRUE	NA	NA	0.000102717	441016	4.73582e-06	519288	TRUE	0.000101591
165	rs61905078	C	A	C	A	0.199898	0.001199	0.073841	0.073739	FALSE	FALSE	FALSE	ebi-a-GCST90002351	11	116596309	0.003678	519288	0.744415	Neutrophil count || id:ebi-a-GCST90002351	Neutrophil count	Neutrophil count || ||	TRUE	igd	11	116596309	0.00379494	1e-200	441016	ieu-b-111	|| id:ieu-b-111	TRUE	reported	igd	2	TRUE	NA	NA	0.00625217	441016	2.04648e-07	519288	TRUE	0
166	rs61993685	C	T	C	T	-0.0234087	-0.010358	0.076413	0.074631	FALSE	FALSE	FALSE	ebi-a-GCST90002351	14	100765823	0.003726	519288	0.00545306	Neutrophil count || id:ebi-a-GCST90002351	Neutrophil count	Neutrophil count || ||	TRUE	igd	14	100765823	0.00373997	3.89996e-10	441016	ieu-b-111	|| id:ieu-b-111	TRUE	reported	igd	2	TRUE	NA	NA	8.88234e-05	441016	1.48817e-05	519288	TRUE	0.00655382
167	rs62102718	T	A	T	A	0.0202348	0.014272	0.286196	0.283108	FALSE	TRUE	FALSE	ebi-a-GCST90002351	19	33891013	0.002177	519288	5.77032e-11	Neutrophil count || id:ebi-a-GCST90002351	Neutrophil count	Neutrophil count || ||	TRUE	igd	19	33891013	0.00220142	3.90032e-20	441016	ieu-b-111	|| id:ieu-b-111	TRUE	reported	igd	2	TRUE	NA	NA	0.000191539	441016	8.27581e-05	519288	TRUE	0.0205403
168	rs62271373	A	T	A	T	0.0419639	0.011232	0.059967	0.060084	FALSE	TRUE	FALSE	ebi-a-GCST90002351	3	150066540	0.004131	519288	0.00657204	Neutrophil count || id:ebi-a-GCST90002351	Neutrophil count	Neutrophil count || ||	TRUE	igd	3	150066540	0.00426588	7.8001e-23	441016	ieu-b-111	|| id:ieu-b-111	TRUE	reported	igd	2	TRUE	NA	NA	0.000219375	441016	1.42361e-05	519288	TRUE	7.00781e-08
169	rs62397245	G	C	G	C	0.0149941	0.00776	0.22236	0.223121	FALSE	TRUE	FALSE	ebi-a-GCST90002351	5	176750688	0.002322	519288	0.000835007	Neutrophil count || id:ebi-a-GCST90002351	Neutrophil count	Neutrophil count || ||	TRUE	igd	5	176750688	0.00239634	3.89996e-10	441016	ieu-b-111	|| id:ieu-b-111	TRUE	reported	igd	2	TRUE	NA	NA	8.87673e-05	441016	2.15072e-05	519288	TRUE	0.0194712
170	rs62476845	C	T	C	T	-0.0114967	-0.001401	0.505738	0.507292	FALSE	FALSE	FALSE	ebi-a-GCST90002351	7	76044896	0.002003	519288	0.484537	Neutrophil count || id:ebi-a-GCST90002351	Neutrophil count	Neutrophil count || ||	TRUE	igd	7	76044896	0.00202622	1.40001e-08	441016	ieu-b-111	|| id:ieu-b-111	TRUE	reported	igd	2	TRUE	NA	NA	7.29943e-05	441016	9.42122e-07	519288	TRUE	0.000217007
171	rs6458350	G	A	G	A	-0.014386	-0.007028	0.308804	0.30953	FALSE	FALSE	FALSE	ebi-a-GCST90002351	6	43789616	0.002085	519288	0.000755005	Neutrophil count || id:ebi-a-GCST90002351	Neutrophil count	Neutrophil count || ||	TRUE	igd	6	43789616	0.0021526	2.29985e-11	441016	ieu-b-111	|| id:ieu-b-111	TRUE	reported	igd	2	TRUE	NA	NA	0.000101264	441016	2.18794e-05	519288	TRUE	0.00853557
172	rs6460043	C	T	C	T	-0.10361	-0.018337	0.985186	0.985663	FALSE	FALSE	FALSE	ebi-a-GCST90002351	7	72884188	0.008511	519288	0.031227	Neutrophil count || id:ebi-a-GCST90002351	Neutrophil count	Neutrophil count || ||	TRUE	igd	7	72884188	0.00854231	7.39946e-34	441016	ieu-b-111	|| id:ieu-b-111	TRUE	reported	igd	2	TRUE	NA	NA	0.000333469	441016	8.93892e-06	519288	TRUE	8.74166e-14
173	rs6506033	T	C	T	C	-0.0228948	0.002985	0.072523	0.072969	FALSE	FALSE	FALSE	ebi-a-GCST90002351	18	289209	0.003725	519288	0.4229	Neutrophil count || id:ebi-a-GCST90002351	Neutrophil count	Neutrophil count || ||	TRUE	igd	18	289209	0.00383903	2.5e-09	441016	ieu-b-111	|| id:ieu-b-111	TRUE	reported	igd	2	TRUE	NA	NA	8.06387e-05	441016	1.2366e-06	519288	TRUE	0.000121864
174	rs6517522	C	T	C	T	-0.0129031	-0.004533	0.498138	0.496834	FALSE	FALSE	FALSE	ebi-a-GCST90002351	21	40553845	0.001922	519288	0.0183612	Neutrophil count || id:ebi-a-GCST90002351	Neutrophil count	Neutrophil count || ||	TRUE	igd	21	40553845	0.00199242	9.3994e-11	441016	ieu-b-111	|| id:ieu-b-111	TRUE	reported	igd	2	TRUE	NA	NA	9.50895e-05	441016	1.07116e-05	519288	TRUE	0.00155673
175	rs6562773	G	A	G	A	-0.0120538	0.001022	0.547533	0.547153	FALSE	FALSE	FALSE	ebi-a-GCST90002351	13	74188935	0.001943	519288	0.598875	Neutrophil count || id:ebi-a-GCST90002351	Neutrophil count	Neutrophil count || ||	TRUE	igd	13	74188935	0.00201057	2e-09	441016	ieu-b-111	|| id:ieu-b-111	TRUE	reported	igd	2	TRUE	NA	NA	8.14933e-05	441016	5.32782e-07	519288	TRUE	5.07548e-05
176	rs6572807	G	A	G	A	0.0124759	0.005899	0.267065	0.266172	FALSE	FALSE	FALSE	ebi-a-GCST90002351	14	52480621	0.002173	519288	0.00665794	Neutrophil count || id:ebi-a-GCST90002351	Neutrophil count	Neutrophil count || ||	TRUE	igd	14	52480621	0.00224899	2.90001e-08	441016	ieu-b-111	|| id:ieu-b-111	TRUE	reported	igd	2	TRUE	NA	NA	6.97728e-05	441016	1.41914e-05	519288	TRUE	0.0251192
177	rs6686095	T	G	T	G	0.0168068	-0.000135	0.810884	0.811563	FALSE	FALSE	FALSE	ebi-a-GCST90002351	1	93883993	0.002516	519288	0.9571	Neutrophil count || id:ebi-a-GCST90002351	Neutrophil count	Neutrophil count || ||	TRUE	igd	1	93883993	0.00254328	3.90032e-11	441016	ieu-b-111	|| id:ieu-b-111	TRUE	reported	igd	2	TRUE	NA	NA	9.90117e-05	441016	5.54421e-09	519288	TRUE	1.41385e-06
178	rs6695980	C	T	C	T	-0.0129448	-0.000466	0.539189	0.538597	FALSE	FALSE	FALSE	ebi-a-GCST90002351	1	203519194	0.001954	519288	0.811348	Neutrophil count || id:ebi-a-GCST90002351	Neutrophil count	Neutrophil count || ||	TRUE	igd	1	203519194	0.00200779	1.09999e-10	441016	ieu-b-111	|| id:ieu-b-111	TRUE	reported	igd	2	TRUE	NA	NA	9.42455e-05	441016	1.09526e-07	519288	TRUE	4.66355e-06
179	rs6700047	A	G	A	G	-0.0125226	-0.000225	0.337686	0.338457	FALSE	FALSE	FALSE	ebi-a-GCST90002351	1	178508742	0.002085	519288	0.914192	Neutrophil count || id:ebi-a-GCST90002351	Neutrophil count	Neutrophil count || ||	TRUE	igd	1	178508742	0.00211473	3.2e-09	441016	ieu-b-111	|| id:ieu-b-111	TRUE	reported	igd	2	TRUE	NA	NA	7.95046e-05	441016	2.24257e-08	519288	TRUE	1.85789e-05
180	rs6758540	G	A	G	A	0.0128615	-0.015133	0.40466	0.404604	FALSE	FALSE	FALSE	ebi-a-GCST90002351	2	219138625	0.001961	519288	1.24997e-14	Neutrophil count || id:ebi-a-GCST90002351	Neutrophil count	Neutrophil count || ||	TRUE	igd	2	219138625	0.00202133	2e-10	441016	ieu-b-111	|| id:ieu-b-111	TRUE	reported	igd	2	TRUE	NA	NA	9.17945e-05	441016	0.000114667	519288	FALSE	0.581923
181	rs676210	A	G	A	G	-0.0735169	0.00207	0.205293	0.206423	FALSE	FALSE	FALSE	ebi-a-GCST90002351	2	21231524	0.002366	519288	0.381522	Neutrophil count || id:ebi-a-GCST90002351	Neutrophil count	Neutrophil count || ||	TRUE	igd	2	21231524	0.00244968	7.09578e-198	441016	ieu-b-111	|| id:ieu-b-111	TRUE	reported	igd	2	TRUE	NA	NA	0.00203806	441016	1.47402e-06	519288	TRUE	3.07925e-102
182	rs6792725	G	A	G	A	-0.0152543	0.00351	0.692404	0.692344	FALSE	FALSE	FALSE	ebi-a-GCST90002351	3	24520283	0.002158	519288	0.10384	Neutrophil count || id:ebi-a-GCST90002351	Neutrophil count	Neutrophil count || ||	TRUE	igd	3	24520283	0.00221886	6.20012e-12	441016	ieu-b-111	|| id:ieu-b-111	TRUE	reported	igd	2	TRUE	NA	NA	0.000107158	441016	5.09451e-06	519288	TRUE	7.71327e-05
183	rs67981690	G	A	G	A	0.0299225	0.010604	0.129887	0.130417	FALSE	FALSE	FALSE	ebi-a-GCST90002351	12	21343886	0.002861	519288	0.000212002	Neutrophil count || id:ebi-a-GCST90002351	Neutrophil count	Neutrophil count || ||	TRUE	igd	12	21343886	0.00297454	8.30042e-24	441016	ieu-b-111	|| id:ieu-b-111	TRUE	reported	igd	2	TRUE	NA	NA	0.000229406	441016	2.64537e-05	519288	TRUE	1.03238e-06
184	rs6798755	T	C	T	C	-0.0251021	0.000753	0.065529	0.065435	FALSE	FALSE	FALSE	ebi-a-GCST90002351	3	12139092	0.003877	519288	0.846087	Neutrophil count || id:ebi-a-GCST90002351	Neutrophil count	Neutrophil count || ||	TRUE	igd	3	12139092	0.00401861	4.20001e-10	441016	ieu-b-111	|| id:ieu-b-111	TRUE	reported	igd	2	TRUE	NA	NA	8.84662e-05	441016	7.26427e-08	519288	TRUE	8.13101e-06
185	rs6800707	G	C	G	C	0.0298848	0.007255	0.810543	0.811868	FALSE	TRUE	FALSE	ebi-a-GCST90002351	3	52516293	0.002483	519288	0.00348899	Neutrophil count || id:ebi-a-GCST90002351	Neutrophil count	Neutrophil count || ||	TRUE	igd	3	52516293	0.00253832	5.30029e-32	441016	ieu-b-111	|| id:ieu-b-111	TRUE	reported	igd	2	TRUE	NA	NA	0.000314209	441016	1.64402e-05	519288	TRUE	2.43571e-11
186	rs6805924	T	G	T	G	0.0109684	0.007957	0.430548	0.429883	FALSE	FALSE	FALSE	ebi-a-GCST90002351	3	69879670	0.001937	519288	4.03999e-05	Neutrophil count || id:ebi-a-GCST90002351	Neutrophil count	Neutrophil count || ||	TRUE	igd	3	69879670	0.00200571	4.49997e-08	441016	ieu-b-111	|| id:ieu-b-111	TRUE	reported	igd	2	TRUE	NA	NA	6.78061e-05	441016	3.24952e-05	519288	TRUE	0.215895
187	rs684773	C	A	C	A	0.0291133	-0.000521	0.766797	0.767155	FALSE	FALSE	FALSE	ebi-a-GCST90002351	3	135956305	0.002265	519288	0.817978	Neutrophil count || id:ebi-a-GCST90002351	Neutrophil count	Neutrophil count || ||	TRUE	igd	3	135956305	0.00234718	2.49977e-35	441016	ieu-b-111	|| id:ieu-b-111	TRUE	reported	igd	2	TRUE	NA	NA	0.000348728	441016	1.0189e-07	519288	TRUE	3.11323e-19
188	rs685870	C	T	C	T	-0.0130959	-0.00734	0.700534	0.700074	FALSE	FALSE	FALSE	ebi-a-GCST90002351	11	64111928	0.002189	519288	0.000805008	Neutrophil count || id:ebi-a-GCST90002351	Neutrophil count	Neutrophil count || ||	TRUE	igd	11	64111928	0.00216837	1.5e-09	441016	ieu-b-111	|| id:ieu-b-111	TRUE	reported	igd	2	TRUE	NA	NA	8.27019e-05	441016	2.16513e-05	519288	TRUE	0.0300963
189	rs6865870	G	A	G	A	0.0123355	-0.001773	0.293308	0.292498	FALSE	FALSE	FALSE	ebi-a-GCST90002351	5	144498018	0.002113	519288	0.401383	Neutrophil count || id:ebi-a-GCST90002351	Neutrophil count	Neutrophil count || ||	TRUE	igd	5	144498018	0.0021888	1.7e-08	441016	ieu-b-111	|| id:ieu-b-111	TRUE	reported	igd	2	TRUE	NA	NA	7.20141e-05	441016	1.35585e-06	519288	TRUE	0.000349416
190	rs6882076	C	T	C	T	0.0331011	-0.011919	0.634285	0.634216	FALSE	FALSE	FALSE	ebi-a-GCST90002351	5	156390297	0.001993	519288	2.29002e-09	Neutrophil count || id:ebi-a-GCST90002351	Neutrophil count	Neutrophil count || ||	TRUE	igd	5	156390297	0.00206122	4.90004e-58	441016	ieu-b-111	|| id:ieu-b-111	TRUE	reported	igd	2	TRUE	NA	NA	0.000584426	441016	6.88698e-05	519288	TRUE	8.81922e-15
191	rs6916318	T	A	T	A	0.0267283	0.001326	0.530533	0.528821	FALSE	TRUE	TRUE	ebi-a-GCST90002351	6	127435106	0.001923	519288	0.490507	Neutrophil count || id:ebi-a-GCST90002351	Neutrophil count	Neutrophil count || ||	TRUE	igd	6	127435106	0.0019907	4.19952e-41	441016	ieu-b-111	|| id:ieu-b-111	TRUE	reported	igd	2	FALSE	NA	NA	0.000408603	441016	9.15633e-07	519288	TRUE	5.18347e-21
192	rs6924805	T	G	T	G	-0.0111556	-0.000641	0.587637	0.586709	FALSE	FALSE	FALSE	ebi-a-GCST90002351	6	18747705	0.001949	519288	0.742164	Neutrophil count || id:ebi-a-GCST90002351	Neutrophil count	Neutrophil count || ||	TRUE	igd	6	18747705	0.00201991	3.29997e-08	441016	ieu-b-111	|| id:ieu-b-111	TRUE	reported	igd	2	TRUE	NA	NA	6.91575e-05	441016	2.08298e-07	519288	TRUE	0.000123874
193	rs696825	T	C	T	C	-0.0202838	-0.020587	0.252926	0.254448	FALSE	FALSE	FALSE	ebi-a-GCST90002351	9	86583076	0.002208	519288	1.21004e-20	Neutrophil count || id:ebi-a-GCST90002351	Neutrophil count	Neutrophil count || ||	TRUE	igd	9	86583076	0.00228763	7.50067e-19	441016	ieu-b-111	|| id:ieu-b-111	TRUE	reported	igd	2	TRUE	NA	NA	0.000178237	441016	0.000167382	519288	TRUE	0.840167
194	rs6995407	G	C	G	C	-0.0241944	-0.018716	0.489475	0.490491	FALSE	TRUE	TRUE	ebi-a-GCST90002351	8	8384647	0.001922	519288	2.26986e-22	Neutrophil count || id:ebi-a-GCST90002351	Neutrophil count	Neutrophil count || ||	TRUE	igd	8	8384647	0.00197865	2.19989e-34	441016	ieu-b-111	|| id:ieu-b-111	TRUE	reported	igd	2	FALSE	NA	NA	0.000338916	441016	0.000182572	519288	TRUE	0.0167383
195	rs6999569	G	A	G	A	-0.0860885	0.021233	0.470737	0.470206	FALSE	FALSE	FALSE	ebi-a-GCST90002351	8	126475770	0.001922	519288	2.47002e-28	Neutrophil count || id:ebi-a-GCST90002351	Neutrophil count	Neutrophil count || ||	TRUE	igd	8	126475770	0.00198061	1e-200	441016	ieu-b-111	|| id:ieu-b-111	TRUE	reported	igd	2	TRUE	NA	NA	0.00426563	441016	0.000234967	519288	TRUE	4.57996e-132
196	rs7134375	A	C	A	C	-0.0171435	-0.005719	0.431174	0.431283	FALSE	FALSE	FALSE	ebi-a-GCST90002351	12	20473758	0.001942	519288	0.00324496	Neutrophil count || id:ebi-a-GCST90002351	Neutrophil count	Neutrophil count || ||	TRUE	igd	12	20473758	0.00200504	1.20005e-17	441016	ieu-b-111	|| id:ieu-b-111	TRUE	reported	igd	2	TRUE	NA	NA	0.00016574	441016	1.67004e-05	519288	TRUE	1.77382e-05
197	rs7140110	C	T	C	T	0.0283172	0.002263	0.298338	0.297927	FALSE	FALSE	FALSE	ebi-a-GCST90002351	13	114544024	0.002201	519288	0.30376	Neutrophil count || id:ebi-a-GCST90002351	Neutrophil count	Neutrophil count || ||	TRUE	igd	13	114544024	0.00217811	1.20005e-38	441016	ieu-b-111	|| id:ieu-b-111	TRUE	reported	igd	2	TRUE	NA	NA	0.000383109	441016	2.03574e-06	519288	TRUE	7.7968e-19
198	rs7215055	G	A	G	A	0.0389233	0.012638	0.062892	0.064504	FALSE	FALSE	FALSE	ebi-a-GCST90002351	17	17458353	0.004016	519288	0.00165901	Neutrophil count || id:ebi-a-GCST90002351	Neutrophil count	Neutrophil count || ||	TRUE	igd	17	17458353	0.00410062	2.29985e-21	441016	ieu-b-111	|| id:ieu-b-111	TRUE	reported	igd	2	TRUE	NA	NA	0.000204258	441016	1.90702e-05	519288	TRUE	1.25186e-06
199	rs7239575	C	T	C	T	-0.0160767	0.016227	0.490494	0.489281	FALSE	FALSE	FALSE	ebi-a-GCST90002351	18	21120035	0.001923	519288	3.37987e-17	Neutrophil count || id:ebi-a-GCST90002351	Neutrophil count	Neutrophil count || ||	TRUE	igd	18	21120035	0.00199133	6.79986e-16	441016	ieu-b-111	|| id:ieu-b-111	TRUE	reported	igd	2	TRUE	NA	NA	0.000147772	441016	0.000137105	519288	TRUE	0.827191
200	rs72691637	A	G	A	G	-0.0154258	-0.003377	0.187053	0.187237	FALSE	FALSE	FALSE	ebi-a-GCST90002351	8	144306970	0.002599	519288	0.193838	Neutrophil count || id:ebi-a-GCST90002351	Neutrophil count	Neutrophil count || ||	TRUE	igd	8	144306970	0.00256576	1.79999e-09	441016	ieu-b-111	|| id:ieu-b-111	TRUE	reported	igd	2	TRUE	NA	NA	8.1955e-05	441016	3.25118e-06	519288	TRUE	0.000399352
201	rs72755740	C	T	C	T	0.0132164	0.012615	0.243477	0.242706	FALSE	FALSE	FALSE	ebi-a-GCST90002351	5	57564641	0.002234	519288	1.69001e-08	Neutrophil count || id:ebi-a-GCST90002351	Neutrophil count	Neutrophil count || ||	TRUE	igd	5	57564641	0.00231381	1.09999e-08	441016	ieu-b-111	|| id:ieu-b-111	TRUE	reported	igd	2	TRUE	NA	NA	7.39753e-05	441016	6.14009e-05	519288	TRUE	0.708691
202	rs72801474	A	G	A	G	-0.0307938	-0.01816	0.091843	0.091014	FALSE	FALSE	FALSE	ebi-a-GCST90002351	5	132444128	0.003347	519288	5.89006e-08	Neutrophil count || id:ebi-a-GCST90002351	Neutrophil count	Neutrophil count || ||	TRUE	igd	5	132444128	0.00344154	3.59998e-19	441016	ieu-b-111	|| id:ieu-b-111	TRUE	reported	igd	2	TRUE	NA	NA	0.000181505	441016	5.66877e-05	519288	TRUE	0.00369975
203	rs72803249	C	G	C	G	0.0140336	0.00207	0.188919	0.188676	FALSE	TRUE	FALSE	ebi-a-GCST90002351	5	112439449	0.002464	519288	0.400886	Neutrophil count || id:ebi-a-GCST90002351	Neutrophil count	Neutrophil count || ||	TRUE	igd	5	112439449	0.00255331	3.89996e-08	441016	ieu-b-111	|| id:ieu-b-111	TRUE	reported	igd	2	TRUE	NA	NA	6.84934e-05	441016	1.3591e-06	519288	TRUE	0.000515927
204	rs72812818	C	G	C	G	0.0118711	-0.006201	0.300883	0.30117	FALSE	TRUE	FALSE	ebi-a-GCST90002351	5	173356752	0.002089	519288	0.00301002	Neutrophil count || id:ebi-a-GCST90002351	Neutrophil count	Neutrophil count || ||	TRUE	igd	5	173356752	0.00216706	4.30002e-08	441016	ieu-b-111	|| id:ieu-b-111	TRUE	reported	igd	2	TRUE	NA	NA	6.8039e-05	441016	1.69681e-05	519288	TRUE	0.0437352
205	rs72904737	A	G	A	G	-0.0271453	-0.009901	0.087416	0.087508	FALSE	FALSE	FALSE	ebi-a-GCST90002351	1	51351846	0.003391	519288	0.00351601	Neutrophil count || id:ebi-a-GCST90002351	Neutrophil count	Neutrophil count || ||	TRUE	igd	1	51351846	0.00351798	1.20005e-14	441016	ieu-b-111	|| id:ieu-b-111	TRUE	reported	igd	2	TRUE	NA	NA	0.000134987	441016	1.64168e-05	519288	TRUE	0.00021958
206	rs73243877	G	A	G	A	0.0288117	0.004476	0.168135	0.168028	FALSE	FALSE	FALSE	ebi-a-GCST90002351	4	26047616	0.002566	519288	0.0810886	Neutrophil count || id:ebi-a-GCST90002351	Neutrophil count	Neutrophil count || ||	TRUE	igd	4	26047616	0.00265556	1.99986e-27	441016	ieu-b-111	|| id:ieu-b-111	TRUE	reported	igd	2	TRUE	NA	NA	0.000266844	441016	5.85946e-06	519288	TRUE	1.07657e-11
207	rs74698119	T	A	T	A	0.0607224	-0.013216	0.017291	0.017542	FALSE	TRUE	FALSE	ebi-a-GCST90002351	20	39197335	0.007746	519288	0.0879569	Neutrophil count || id:ebi-a-GCST90002351	Neutrophil count	Neutrophil count || ||	TRUE	igd	20	39197335	0.00791344	1.69981e-14	441016	ieu-b-111	|| id:ieu-b-111	TRUE	reported	igd	2	TRUE	NA	NA	0.000133493	441016	5.60578e-06	519288	TRUE	7.24732e-06
208	rs77028374	T	C	T	C	-0.0269351	-0.015323	0.070182	0.070401	FALSE	FALSE	FALSE	ebi-a-GCST90002351	17	46188420	0.003748	519288	4.38995e-05	Neutrophil count || id:ebi-a-GCST90002351	Neutrophil count	Neutrophil count || ||	TRUE	igd	17	46188420	0.00389312	4.60045e-12	441016	ieu-b-111	|| id:ieu-b-111	TRUE	reported	igd	2	TRUE	NA	NA	0.000108528	441016	3.21861e-05	519288	TRUE	0.0205008
209	rs7704653	G	A	G	A	0.0157533	0.003204	0.723029	0.722831	FALSE	FALSE	FALSE	ebi-a-GCST90002351	5	90255685	0.002169	519288	0.139676	Neutrophil count || id:ebi-a-GCST90002351	Neutrophil count	Neutrophil count || ||	TRUE	igd	5	90255685	0.00224582	2.29985e-12	441016	ieu-b-111	|| id:ieu-b-111	TRUE	reported	igd	2	TRUE	NA	NA	0.000111556	441016	4.20201e-06	519288	TRUE	3.22412e-05
210	rs7735249	G	C	G	C	0.0268635	0.00357	0.112767	0.112743	FALSE	TRUE	FALSE	ebi-a-GCST90002351	5	53310139	0.003048	519288	0.241572	Neutrophil count || id:ebi-a-GCST90002351	Neutrophil count	Neutrophil count || ||	TRUE	igd	5	53310139	0.00315997	1.9002e-17	441016	ieu-b-111	|| id:ieu-b-111	TRUE	reported	igd	2	TRUE	NA	NA	0.000163846	441016	2.64179e-06	519288	TRUE	4.82832e-08
211	rs7786102	A	G	A	G	-0.0283695	0.002095	0.715703	0.714605	FALSE	FALSE	FALSE	ebi-a-GCST90002351	7	25965759	0.002126	519288	0.324427	Neutrophil count || id:ebi-a-GCST90002351	Neutrophil count	Neutrophil count || ||	TRUE	igd	7	25965759	0.00220088	5.10035e-38	441016	ieu-b-111	|| id:ieu-b-111	TRUE	reported	igd	2	TRUE	NA	NA	0.000376612	441016	1.86997e-06	519288	TRUE	1.24656e-18
212	rs78588343	A	G	A	G	-0.0155231	0.00539	0.176216	0.17517	FALSE	FALSE	FALSE	ebi-a-GCST90002351	6	7249460	0.002523	519288	0.0326678	Neutrophil count || id:ebi-a-GCST90002351	Neutrophil count	Neutrophil count || ||	TRUE	igd	6	7249460	0.0026035	2.5e-09	441016	ieu-b-111	|| id:ieu-b-111	TRUE	reported	igd	2	TRUE	NA	NA	8.06036e-05	441016	8.78886e-06	519288	TRUE	0.00331731
213	rs7861679	T	C	T	C	0.0122025	0.001123	0.696815	0.696468	FALSE	FALSE	FALSE	ebi-a-GCST90002351	9	123375589	0.002095	519288	0.591872	Neutrophil count || id:ebi-a-GCST90002351	Neutrophil count	Neutrophil count || ||	TRUE	igd	9	123375589	0.00216741	1.79999e-08	441016	ieu-b-111	|| id:ieu-b-111	TRUE	reported	igd	2	TRUE	NA	NA	7.18674e-05	441016	5.5333e-07	519288	TRUE	0.000158885
214	rs79287178	A	G	A	G	0.0500946	0.016581	0.031151	0.031437	FALSE	FALSE	FALSE	ebi-a-GCST90002351	3	172294500	0.005757	519288	0.00398896	Neutrophil count || id:ebi-a-GCST90002351	Neutrophil count	Neutrophil count || ||	TRUE	igd	3	172294500	0.00600435	7.19946e-17	441016	ieu-b-111	|| id:ieu-b-111	TRUE	reported	igd	2	TRUE	NA	NA	0.000157808	441016	1.59741e-05	519288	TRUE	2.87466e-05
215	rs79293855	A	G	A	G	-0.0535277	-0.014778	0.031439	0.032272	FALSE	FALSE	FALSE	ebi-a-GCST90002351	19	8420583	0.005469	519288	0.00690192	Neutrophil count || id:ebi-a-GCST90002351	Neutrophil count	Neutrophil count || ||	TRUE	igd	19	8420583	0.00568524	4.70002e-21	441016	ieu-b-111	|| id:ieu-b-111	TRUE	reported	igd	2	TRUE	NA	NA	0.000200965	441016	1.40606e-05	519288	TRUE	3.54022e-07
216	rs7947951	G	A	G	A	0.0193777	-0.00183	0.689254	0.688432	FALSE	FALSE	FALSE	ebi-a-GCST90002351	11	13356030	0.00207	519288	0.376634	Neutrophil count || id:ebi-a-GCST90002351	Neutrophil count	Neutrophil count || ||	TRUE	igd	11	13356030	0.00214074	1.39991e-19	441016	ieu-b-111	|| id:ieu-b-111	TRUE	reported	igd	2	TRUE	NA	NA	0.000185756	441016	1.50506e-06	519288	TRUE	1.3863e-09
217	rs80276949	A	G	A	G	0.0457563	-0.015298	0.022677	0.022381	FALSE	FALSE	FALSE	ebi-a-GCST90002351	10	52373245	0.006531	519288	0.0191801	Neutrophil count || id:ebi-a-GCST90002351	Neutrophil count	Neutrophil count || ||	TRUE	igd	10	52373245	0.00669008	8.00018e-12	441016	ieu-b-111	|| id:ieu-b-111	TRUE	reported	igd	2	TRUE	NA	NA	0.000106057	441016	1.05657e-05	519288	TRUE	0.000577474
218	rs8032108	C	A	C	A	-0.0121333	-0.0092	0.548077	0.548933	FALSE	FALSE	FALSE	ebi-a-GCST90002351	15	101878724	0.001982	519288	3.49004e-06	Neutrophil count || id:ebi-a-GCST90002351	Neutrophil count	Neutrophil count || ||	TRUE	igd	15	101878724	0.00201281	1.7e-09	441016	ieu-b-111	|| id:ieu-b-111	TRUE	reported	igd	2	TRUE	NA	NA	8.2388e-05	441016	4.149e-05	519288	TRUE	0.198055
219	rs8081468	G	A	G	A	0.0132322	-0.021246	0.297889	0.299101	FALSE	FALSE	FALSE	ebi-a-GCST90002351	17	57836924	0.0021	519288	5.08979e-24	Neutrophil count || id:ebi-a-GCST90002351	Neutrophil count	Neutrophil count || ||	TRUE	igd	17	57836924	0.00217116	1.09999e-09	441016	ieu-b-111	|| id:ieu-b-111	TRUE	reported	igd	2	TRUE	NA	NA	8.42154e-05	441016	0.000197071	519288	FALSE	0.0175814
220	rs8126001	T	C	T	C	-0.0163778	-0.008166	0.489576	0.490279	FALSE	FALSE	FALSE	ebi-a-GCST90002351	20	62711459	0.002015	519288	5.10999e-05	Neutrophil count || id:ebi-a-GCST90002351	Neutrophil count	Neutrophil count || ||	TRUE	igd	20	62711459	0.00199681	2.39994e-16	441016	ieu-b-111	|| id:ieu-b-111	TRUE	reported	igd	2	TRUE	NA	NA	0.000152517	441016	3.16263e-05	519288	TRUE	0.00102016
221	rs852388	C	G	C	G	0.0157124	0.005261	0.211278	0.209004	FALSE	TRUE	FALSE	ebi-a-GCST90002351	7	5574239	0.002427	519288	0.0302322	Neutrophil count || id:ebi-a-GCST90002351	Neutrophil count	Neutrophil count || ||	TRUE	igd	7	5574239	0.00245601	1.6e-10	441016	ieu-b-111	|| id:ieu-b-111	TRUE	reported	igd	2	TRUE	NA	NA	9.27966e-05	441016	9.04871e-06	519288	TRUE	0.00121466
222	rs880315	C	T	C	T	-0.011772	-0.002336	0.340211	0.339888	FALSE	FALSE	FALSE	ebi-a-GCST90002351	1	10796866	0.002066	519288	0.258221	Neutrophil count || id:ebi-a-GCST90002351	Neutrophil count	Neutrophil count || ||	TRUE	igd	1	10796866	0.00210497	2.19999e-08	441016	ieu-b-111	|| id:ieu-b-111	TRUE	reported	igd	2	TRUE	NA	NA	7.09129e-05	441016	2.46194e-06	519288	TRUE	0.000819299
223	rs921971	C	T	C	T	0.01565	-0.007877	0.265901	0.265741	FALSE	FALSE	FALSE	ebi-a-GCST90002351	18	57861663	0.002177	519288	0.000298999	Neutrophil count || id:ebi-a-GCST90002351	Neutrophil count	Neutrophil count || ||	TRUE	igd	18	57861663	0.00225602	4.00037e-12	441016	ieu-b-111	|| id:ieu-b-111	TRUE	reported	igd	2	TRUE	NA	NA	0.000109105	441016	2.52108e-05	519288	TRUE	0.00807123
224	rs935168	A	G	A	G	0.0142109	0.00106	0.654539	0.654744	FALSE	FALSE	FALSE	ebi-a-GCST90002351	2	26914787	0.002024	519288	0.600588	Neutrophil count || id:ebi-a-GCST90002351	Neutrophil count	Neutrophil count || ||	TRUE	igd	2	26914787	0.00208714	9.79941e-12	441016	ieu-b-111	|| id:ieu-b-111	TRUE	reported	igd	2	TRUE	NA	NA	0.00010511	441016	5.28182e-07	519288	TRUE	3.28877e-06
225	rs9389745	C	A	C	A	-0.0150547	-0.001273	0.202282	0.203329	FALSE	FALSE	FALSE	ebi-a-GCST90002351	6	140420341	0.002377	519288	0.592358	Neutrophil count || id:ebi-a-GCST90002351	Neutrophil count	Neutrophil count || ||	TRUE	igd	6	140420341	0.00247021	1.09999e-09	441016	ieu-b-111	|| id:ieu-b-111	TRUE	reported	igd	2	TRUE	NA	NA	8.42146e-05	441016	5.52321e-07	519288	TRUE	3.8109e-05
226	rs9425589	A	G	A	G	-0.0137618	0.002195	0.566781	0.567258	FALSE	FALSE	FALSE	ebi-a-GCST90002351	1	172355276	0.001929	519288	0.255145	Neutrophil count || id:ebi-a-GCST90002351	Neutrophil count	Neutrophil count || ||	TRUE	igd	1	172355276	0.00200182	6.20012e-12	441016	ieu-b-111	|| id:ieu-b-111	TRUE	reported	igd	2	TRUE	NA	NA	0.000107152	441016	2.49343e-06	519288	TRUE	1.83467e-05
227	rs9436661	G	T	G	T	-0.0777322	-0.005732	0.352919	0.350868	FALSE	FALSE	FALSE	ebi-a-GCST90002351	1	62904575	0.00201	519288	0.00436697	Neutrophil count || id:ebi-a-GCST90002351	Neutrophil count	Neutrophil count || ||	TRUE	igd	1	62904575	0.00207793	1e-200	441016	ieu-b-111	|| id:ieu-b-111	TRUE	reported	igd	2	TRUE	NA	NA	0.00316309	441016	1.56605e-05	519288	TRUE	4.0823e-144
228	rs9480889	G	C	G	C	0.0163067	0.01451	0.783137	0.783027	FALSE	TRUE	FALSE	ebi-a-GCST90002351	6	109189021	0.002333	519288	5.13996e-10	Neutrophil count || id:ebi-a-GCST90002351	Neutrophil count	Neutrophil count || ||	TRUE	igd	6	109189021	0.0024101	1.29987e-11	441016	ieu-b-111	|| id:ieu-b-111	TRUE	reported	igd	2	TRUE	NA	NA	0.000103792	441016	7.44846e-05	519288	TRUE	0.446888
229	rs9496567	A	G	A	G	-0.0137763	0.000475	0.243481	0.244044	FALSE	FALSE	FALSE	ebi-a-GCST90002351	6	100602753	0.002244	519288	0.832195	Neutrophil count || id:ebi-a-GCST90002351	Neutrophil count	Neutrophil count || ||	TRUE	igd	6	100602753	0.0023173	2.80001e-09	441016	ieu-b-111	|| id:ieu-b-111	TRUE	reported	igd	2	TRUE	NA	NA	8.01334e-05	441016	8.62849e-08	519288	TRUE	2.35581e-05
230	rs954244	G	C	G	C	0.015323	0.003245	0.254641	0.254013	FALSE	TRUE	FALSE	ebi-a-GCST90002351	2	121309231	0.002209	519288	0.141778	Neutrophil count || id:ebi-a-GCST90002351	Neutrophil count	Neutrophil count || ||	TRUE	igd	2	121309231	0.00227424	1.59993e-11	441016	ieu-b-111	|| id:ieu-b-111	TRUE	reported	igd	2	TRUE	NA	NA	0.000102924	441016	4.15556e-06	519288	TRUE	7.52654e-05
231	rs9561643	C	A	C	A	0.0167149	0.009732	0.314726	0.314841	FALSE	FALSE	FALSE	ebi-a-GCST90002351	13	95253131	0.00207	519288	2.63003e-06	Neutrophil count || id:ebi-a-GCST90002351	Neutrophil count	Neutrophil count || ||	TRUE	igd	13	95253131	0.00214481	6.4998e-15	441016	ieu-b-111	|| id:ieu-b-111	TRUE	reported	igd	2	TRUE	NA	NA	0.000137695	441016	4.25636e-05	519288	TRUE	0.0109397
232	rs9831084	C	T	C	T	-0.0118516	0.003733	0.461922	0.460474	FALSE	FALSE	FALSE	ebi-a-GCST90002351	3	37025661	0.001926	519288	0.0525824	Neutrophil count || id:ebi-a-GCST90002351	Neutrophil count	Neutrophil count || ||	TRUE	igd	3	37025661	0.00199656	2.90001e-09	441016	ieu-b-111	|| id:ieu-b-111	TRUE	reported	igd	2	TRUE	NA	NA	7.98918e-05	441016	7.23425e-06	519288	TRUE	0.00227656
233	rs9889137	C	T	C	T	-0.0140393	-5.2e-05	0.383288	0.388256	FALSE	FALSE	FALSE	ebi-a-GCST90002351	16	968717	0.002014	519288	0.979438	Neutrophil count || id:ebi-a-GCST90002351	Neutrophil count	Neutrophil count || ||	TRUE	igd	16	968717	0.00204829	7.19946e-12	441016	ieu-b-111	|| id:ieu-b-111	TRUE	reported	igd	2	TRUE	NA	NA	0.000106515	441016	1.28375e-09	519288	TRUE	5.09558e-07
234	rs998584	A	C	A	C	0.0401182	0.014865	0.482727	0.484309	FALSE	FALSE	FALSE	ebi-a-GCST90002351	6	43757896	0.001968	519288	4.42996e-14	Neutrophil count || id:ebi-a-GCST90002351	Neutrophil count	Neutrophil count || ||	TRUE	igd	6	43757896	0.00198999	2.19989e-90	441016	ieu-b-111	|| id:ieu-b-111	TRUE	reported	igd	2	TRUE	NA	NA	0.000920722	441016	0.000109856	519288	TRUE	2.90114e-22

## Sheet: TG to Bas_C1
	SNP	effect_allele.exposure	other_allele.exposure	effect_allele.outcome	other_allele.outcome	beta.exposure	beta.outcome	eaf.exposure	eaf.outcome	remove	palindromic	ambiguous	id.outcome	chr	pos	se.outcome	samplesize.outcome	pval.outcome	outcome	originalname.outcome	outcome.deprecated	mr_keep.outcome	data_source.outcome	chr.exposure	pos.exposure	se.exposure	pval.exposure	samplesize.exposure	id.exposure	exposure	mr_keep.exposure	pval_origin.exposure	data_source.exposure	action	mr_keep	units.outcome	units.exposure	rsq.exposure	effective_n.exposure	rsq.outcome	effective_n.outcome	steiger_dir	steiger_pval
1	rs10029034	T	C	T	C	0.0117373	-0.006694	0.664324	0.664244	FALSE	FALSE	FALSE	ebi-a-GCST90002292	4	15096680	0.00217	474001	0.00204099	Basophil count || id:ebi-a-GCST90002292	Basophil count	Basophil count || ||	TRUE	igd	4	15096680	0.00210704	2.5e-08	441016	ieu-b-111	|| id:ieu-b-111	TRUE	reported	igd	2	TRUE	NA	NA	7.03571e-05	441016	2.00755e-05	474001	TRUE	0.0618073
2	rs10050393	C	T	C	T	-0.0153055	-0.002282	0.432209	0.431805	FALSE	FALSE	FALSE	ebi-a-GCST90002292	5	157918946	0.002063	474001	0.268668	Basophil count || id:ebi-a-GCST90002292	Basophil count	Basophil count || ||	TRUE	igd	5	157918946	0.00200268	2.09991e-14	441016	ieu-b-111	|| id:ieu-b-111	TRUE	reported	igd	2	TRUE	NA	NA	0.000132423	441016	2.58139e-06	474001	TRUE	2.21724e-06
3	rs1009360	C	T	C	T	-0.0184832	-0.001003	0.41859	0.418787	FALSE	FALSE	FALSE	ebi-a-GCST90002292	2	65276049	0.00208	474001	0.629782	Basophil count || id:ebi-a-GCST90002292	Basophil count	Basophil count || ||	TRUE	igd	2	65276049	0.00200785	3.40017e-20	441016	ieu-b-111	|| id:ieu-b-111	TRUE	reported	igd	2	TRUE	NA	NA	0.000192113	441016	4.90566e-07	474001	TRUE	3.16356e-10
4	rs10172544	A	C	A	C	-0.0112291	-0.013289	0.408707	0.408626	FALSE	FALSE	FALSE	ebi-a-GCST90002292	2	85788270	0.002079	474001	1.69001e-10	Basophil count || id:ebi-a-GCST90002292	Basophil count	Basophil count || ||	TRUE	igd	2	85788270	0.0020155	2.5e-08	441016	ieu-b-111	|| id:ieu-b-111	TRUE	reported	igd	2	TRUE	NA	NA	7.03787e-05	441016	8.61908e-05	474001	FALSE	0.66889
5	rs1037117	A	G	A	G	0.0172213	-0.000243	0.254798	0.254512	FALSE	FALSE	FALSE	ebi-a-GCST90002292	15	102068658	0.002399	474001	0.919345	Basophil count || id:ebi-a-GCST90002292	Basophil count	Basophil count || ||	TRUE	igd	15	102068658	0.00229153	5.70033e-14	441016	ieu-b-111	|| id:ieu-b-111	TRUE	reported	igd	2	TRUE	NA	NA	0.000128048	441016	2.16458e-08	474001	TRUE	9.36989e-08
6	rs10431006	G	A	G	A	0.0211398	-0.005192	0.093011	0.093166	FALSE	FALSE	FALSE	ebi-a-GCST90002292	11	49010832	0.003532	474001	0.141539	Basophil count || id:ebi-a-GCST90002292	Basophil count	Basophil count || ||	TRUE	igd	11	49010832	0.00341549	5.99998e-10	441016	ieu-b-111	|| id:ieu-b-111	TRUE	reported	igd	2	TRUE	NA	NA	8.68572e-05	441016	4.55878e-06	474001	TRUE	0.000594423
7	rs1045241	T	C	T	C	-0.0206988	-0.010478	0.270943	0.271423	FALSE	FALSE	FALSE	ebi-a-GCST90002292	5	118729286	0.002312	474001	5.89997e-06	Basophil count || id:ebi-a-GCST90002292	Basophil count	Basophil count || ||	TRUE	igd	5	118729286	0.00224699	3.19963e-20	441016	ieu-b-111	|| id:ieu-b-111	TRUE	reported	igd	2	TRUE	NA	NA	0.000192377	441016	4.33296e-05	474001	TRUE	0.000494774
8	rs10513688	A	G	A	G	0.0247828	0.004942	0.097403	0.097333	FALSE	FALSE	FALSE	ebi-a-GCST90002292	3	170727218	0.003451	474001	0.15211	Basophil count || id:ebi-a-GCST90002292	Basophil count	Basophil count || ||	TRUE	igd	3	170727218	0.00334924	1.39991e-13	441016	ieu-b-111	|| id:ieu-b-111	TRUE	reported	igd	2	TRUE	NA	NA	0.000124137	441016	4.3265e-06	474001	TRUE	1.48148e-05
9	rs10750766	A	C	A	C	0.0193855	-0.002399	0.709959	0.709994	FALSE	FALSE	FALSE	ebi-a-GCST90002292	11	65473798	0.002262	474001	0.288945	Basophil count || id:ebi-a-GCST90002292	Basophil count	Basophil count || ||	TRUE	igd	11	65473798	0.00218742	7.8001e-19	441016	ieu-b-111	|| id:ieu-b-111	TRUE	reported	igd	2	TRUE	NA	NA	0.000178057	441016	2.373e-06	474001	TRUE	1.68054e-08
10	rs10752651	T	C	T	C	0.0156278	-0.0047	0.538675	0.538161	FALSE	FALSE	FALSE	ebi-a-GCST90002292	9	92201811	0.002068	474001	0.0230638	Basophil count || id:ebi-a-GCST90002292	Basophil count	Basophil count || ||	TRUE	igd	9	92201811	0.00200518	6.4998e-15	441016	ieu-b-111	|| id:ieu-b-111	TRUE	reported	igd	2	TRUE	NA	NA	0.000137714	441016	1.08971e-05	474001	TRUE	5.54263e-05
11	rs10772997	A	C	A	C	0.015169	0.00372	0.75244	0.752527	FALSE	FALSE	FALSE	ebi-a-GCST90002292	12	123719880	0.002376	474001	0.117438	Basophil count || id:ebi-a-GCST90002292	Basophil count	Basophil count || ||	TRUE	igd	12	123719880	0.00230773	4.90004e-11	441016	ieu-b-111	|| id:ieu-b-111	TRUE	reported	igd	2	TRUE	NA	NA	9.796e-05	441016	5.17146e-06	474001	TRUE	0.000268531
12	rs10773049	C	T	C	T	-0.0290398	0.000286	0.39535	0.395318	FALSE	FALSE	FALSE	ebi-a-GCST90002292	12	124506631	0.002096	474001	0.891584	Basophil count || id:ebi-a-GCST90002292	Basophil count	Basophil count || ||	TRUE	igd	12	124506631	0.00203691	4.10015e-46	441016	ieu-b-111	|| id:ieu-b-111	TRUE	reported	igd	2	TRUE	NA	NA	0.000460671	441016	3.92801e-08	474001	TRUE	2.82261e-24
13	rs1077835	G	A	G	A	0.0473668	0.00335	0.220459	0.220087	FALSE	FALSE	FALSE	ebi-a-GCST90002292	15	58723426	0.002475	474001	0.175843	Basophil count || id:ebi-a-GCST90002292	Basophil count	Basophil count || ||	TRUE	igd	15	58723426	0.00240452	2.19989e-86	441016	ieu-b-111	|| id:ieu-b-111	TRUE	reported	igd	2	TRUE	NA	NA	0.000879138	441016	3.86509e-06	474001	TRUE	5.40716e-40
14	rs10822163	G	C	G	C	-0.0321674	0.007275	0.473369	0.473009	FALSE	TRUE	TRUE	ebi-a-GCST90002292	10	65124098	0.002051	474001	0.000392998	Basophil count || id:ebi-a-GCST90002292	Basophil count	Basophil count || ||	TRUE	igd	10	65124098	0.00199059	9.70063e-59	441016	ieu-b-111	|| id:ieu-b-111	TRUE	reported	igd	2	FALSE	NA	NA	0.000591778	441016	2.65427e-05	474001	TRUE	4.85812e-20
15	rs10899490	T	C	T	C	-0.0170082	-0.00507	0.161369	0.16094	FALSE	FALSE	FALSE	ebi-a-GCST90002292	11	78105879	0.002787	474001	0.0689033	Basophil count || id:ebi-a-GCST90002292	Basophil count	Basophil count || ||	TRUE	igd	11	78105879	0.00269347	2.69998e-10	441016	ieu-b-111	|| id:ieu-b-111	TRUE	reported	igd	2	TRUE	NA	NA	9.04067e-05	441016	6.98171e-06	474001	TRUE	0.00103127
16	rs11000468	T	C	T	C	-0.0148544	-0.001309	0.255269	0.256973	FALSE	FALSE	FALSE	ebi-a-GCST90002292	10	74711376	0.002389	474001	0.583817	Basophil count || id:ebi-a-GCST90002292	Basophil count	Basophil count || ||	TRUE	igd	10	74711376	0.00231748	1.5e-10	441016	ieu-b-111	|| id:ieu-b-111	TRUE	reported	igd	2	TRUE	NA	NA	9.31505e-05	441016	6.33387e-07	474001	TRUE	2.30744e-05
17	rs11030107	G	A	G	A	0.0160418	-0.001917	0.260757	0.260728	FALSE	FALSE	FALSE	ebi-a-GCST90002292	11	27694835	0.00233	474001	0.410815	Basophil count || id:ebi-a-GCST90002292	Basophil count	Basophil count || ||	TRUE	igd	11	27694835	0.00225693	1.20005e-12	441016	ieu-b-111	|| id:ieu-b-111	TRUE	reported	igd	2	TRUE	NA	NA	0.000114543	441016	1.42809e-06	474001	TRUE	5.50739e-06
18	rs11078597	C	T	C	T	0.0191708	-0.007127	0.186613	0.186274	FALSE	FALSE	FALSE	ebi-a-GCST90002292	17	1618363	0.002634	474001	0.00683502	Basophil count || id:ebi-a-GCST90002292	Basophil count	Basophil count || ||	TRUE	igd	17	1618363	0.0025513	5.70033e-14	441016	ieu-b-111	|| id:ieu-b-111	TRUE	reported	igd	2	TRUE	NA	NA	0.000128012	441016	1.54454e-05	474001	TRUE	0.000416139
19	rs11100083	C	T	C	T	-0.0160248	0.004641	0.226214	0.225813	FALSE	FALSE	FALSE	ebi-a-GCST90002292	4	157682598	0.002447	474001	0.0578962	Basophil count || id:ebi-a-GCST90002292	Basophil count	Basophil count || ||	TRUE	igd	4	157682598	0.00237585	1.50003e-11	441016	ieu-b-111	|| id:ieu-b-111	TRUE	reported	igd	2	TRUE	NA	NA	0.000103145	441016	7.58882e-06	474001	TRUE	0.000403551
20	rs11118310	T	A	T	A	0.0193178	0.002396	0.593476	0.59412	FALSE	TRUE	FALSE	ebi-a-GCST90002292	1	219637671	0.002082	474001	0.249902	Basophil count || id:ebi-a-GCST90002292	Basophil count	Basophil count || ||	TRUE	igd	1	219637671	0.00202011	1.10002e-21	441016	ieu-b-111	|| id:ieu-b-111	TRUE	reported	igd	2	TRUE	NA	NA	0.000207311	441016	2.79405e-06	474001	TRUE	1.17594e-09
21	rs11122450	G	T	G	T	-0.0481745	0.000825	0.611733	0.611516	FALSE	FALSE	FALSE	ebi-a-GCST90002292	1	230301811	0.002097	474001	0.693977	Basophil count || id:ebi-a-GCST90002292	Basophil count	Basophil count || ||	TRUE	igd	1	230301811	0.0020373	1.30017e-123	441016	ieu-b-111	|| id:ieu-b-111	TRUE	reported	igd	2	TRUE	NA	NA	0.00126626	441016	3.26538e-07	474001	TRUE	6.43555e-63
22	rs11185542	C	G	C	G	-0.0126395	-0.002076	0.727914	0.727115	FALSE	TRUE	FALSE	ebi-a-GCST90002292	3	196187927	0.002301	474001	0.366985	Basophil count || id:ebi-a-GCST90002292	Basophil count	Basophil count || ||	TRUE	igd	3	196187927	0.00223848	1.6e-08	441016	ieu-b-111	|| id:ieu-b-111	TRUE	reported	igd	2	TRUE	NA	NA	7.22886e-05	441016	1.71729e-06	474001	TRUE	0.000586958
23	rs111868034	T	A	T	A	-0.0156894	0.006845	0.193002	0.193034	FALSE	TRUE	FALSE	ebi-a-GCST90002292	19	48462538	0.002761	474001	0.0131741	Basophil count || id:ebi-a-GCST90002292	Basophil count	Basophil count || ||	TRUE	igd	19	48462538	0.00258938	1.40001e-09	441016	ieu-b-111	|| id:ieu-b-111	TRUE	reported	igd	2	TRUE	NA	NA	8.32401e-05	441016	1.29667e-05	474001	TRUE	0.00829593
24	rs11206374	A	G	A	G	0.0250232	0.002237	0.224815	0.225019	FALSE	FALSE	FALSE	ebi-a-GCST90002292	1	40048009	0.002447	474001	0.360656	Basophil count || id:ebi-a-GCST90002292	Basophil count	Basophil count || ||	TRUE	igd	1	40048009	0.00237577	6.09958e-26	441016	ieu-b-111	|| id:ieu-b-111	TRUE	reported	igd	2	TRUE	NA	NA	0.000251487	441016	1.76314e-06	474001	TRUE	3.76366e-12
25	rs112259268	A	C	A	C	0.139849	-0.013882	0.028291	0.028373	FALSE	FALSE	FALSE	ebi-a-GCST90002292	17	41874745	0.006195	474001	0.0250628	Basophil count || id:ebi-a-GCST90002292	Basophil count	Basophil count || ||	TRUE	igd	17	41874745	0.00601368	1.30017e-119	441016	ieu-b-111	|| id:ieu-b-111	TRUE	reported	igd	2	TRUE	NA	NA	0.00122477	441016	1.05935e-05	474001	TRUE	4.90783e-52
26	rs11240358	A	G	A	G	0.0135651	0.018199	0.394026	0.394203	FALSE	FALSE	FALSE	ebi-a-GCST90002292	1	205070573	0.002095	474001	3.94003e-18	Basophil count || id:ebi-a-GCST90002292	Basophil count	Basophil count || ||	TRUE	igd	1	205070573	0.00202953	2.29985e-11	441016	ieu-b-111	|| id:ieu-b-111	TRUE	reported	igd	2	TRUE	NA	NA	0.000101288	441016	0.000159177	474001	FALSE	0.222428
27	rs112424890	T	C	T	C	0.0173492	0.005018	0.17783	0.177999	FALSE	FALSE	FALSE	ebi-a-GCST90002292	5	140933792	0.002685	474001	0.0616666	Basophil count || id:ebi-a-GCST90002292	Basophil count	Basophil count || ||	TRUE	igd	5	140933792	0.00260459	2.70023e-11	441016	ieu-b-111	|| id:ieu-b-111	TRUE	reported	igd	2	TRUE	NA	NA	0.000100597	441016	7.36872e-06	474001	TRUE	0.000471172
28	rs1133400	G	A	G	A	0.0137462	0.001552	0.219923	0.219479	FALSE	FALSE	FALSE	ebi-a-GCST90002292	10	134459388	0.002483	474001	0.532014	Basophil count || id:ebi-a-GCST90002292	Basophil count	Basophil count || ||	TRUE	igd	10	134459388	0.00239759	9.80009e-09	441016	ieu-b-111	|| id:ieu-b-111	TRUE	reported	igd	2	TRUE	NA	NA	7.45299e-05	441016	8.24237e-07	474001	TRUE	0.000222046
29	rs113344423	A	G	A	G	0.0434468	0.005334	0.060177	0.061081	FALSE	FALSE	FALSE	ebi-a-GCST90002292	10	95316037	0.004392	474001	0.224463	Basophil count || id:ebi-a-GCST90002292	Basophil count	Basophil count || ||	TRUE	igd	10	95316037	0.00428926	4.10015e-24	441016	ieu-b-111	|| id:ieu-b-111	TRUE	reported	igd	2	TRUE	NA	NA	0.000232593	441016	3.11173e-06	474001	TRUE	1.14124e-10
30	rs114165349	C	G	C	G	0.0818126	0.009086	0.023157	0.023489	FALSE	TRUE	FALSE	ebi-a-GCST90002292	1	27021913	0.006843	474001	0.184244	Basophil count || id:ebi-a-GCST90002292	Basophil count	Basophil count || ||	TRUE	igd	1	27021913	0.00663594	6.29941e-35	441016	ieu-b-111	|| id:ieu-b-111	TRUE	reported	igd	2	TRUE	NA	NA	0.000344535	441016	3.7194e-06	474001	TRUE	1.84811e-15
31	rs11631544	C	T	C	T	-0.0176599	9.4e-05	0.249775	0.250297	FALSE	FALSE	FALSE	ebi-a-GCST90002292	15	64098557	0.002377	474001	0.968475	Basophil count || id:ebi-a-GCST90002292	Basophil count	Basophil count || ||	TRUE	igd	15	64098557	0.00230541	1.9002e-14	441016	ieu-b-111	|| id:ieu-b-111	TRUE	reported	igd	2	TRUE	NA	NA	0.000133036	441016	3.29929e-09	474001	TRUE	4.11691e-08
32	rs11664106	T	A	T	A	-0.0125831	-0.00146	0.374102	0.372361	FALSE	TRUE	FALSE	ebi-a-GCST90002292	18	2846812	0.002192	474001	0.505294	Basophil count || id:ebi-a-GCST90002292	Basophil count	Basophil count || ||	TRUE	igd	18	2846812	0.00210816	2.39999e-09	441016	ieu-b-111	|| id:ieu-b-111	TRUE	reported	igd	2	TRUE	NA	NA	8.07757e-05	441016	9.35937e-07	474001	TRUE	0.000126343
33	rs116843064	A	G	A	G	-0.226505	-0.008034	0.019327	0.0195	FALSE	FALSE	FALSE	ebi-a-GCST90002292	19	8429323	0.007442	474001	0.280361	Basophil count || id:ebi-a-GCST90002292	Basophil count	Basophil count || ||	TRUE	igd	19	8429323	0.00721009	1e-200	441016	ieu-b-111	|| id:ieu-b-111	TRUE	reported	igd	2	TRUE	NA	NA	0.00223281	441016	2.4587e-06	474001	TRUE	7.32924e-106
34	rs117031727	T	A	T	A	-0.0112575	-0.004285	0.572717	0.573559	FALSE	TRUE	TRUE	ebi-a-GCST90002292	9	13712992	0.002165	474001	0.0478575	Basophil count || id:ebi-a-GCST90002292	Basophil count	Basophil count || ||	TRUE	igd	9	13712992	0.00203259	3.09999e-08	441016	ieu-b-111	|| id:ieu-b-111	TRUE	reported	igd	2	FALSE	NA	NA	6.95507e-05	441016	8.26428e-06	474001	TRUE	0.00899699
35	rs117233107	A	G	A	G	-0.0732317	-0.013574	0.015176	0.015504	FALSE	FALSE	FALSE	ebi-a-GCST90002292	12	4328521	0.008846	474001	0.124897	Basophil count || id:ebi-a-GCST90002292	Basophil count	Basophil count || ||	TRUE	igd	12	4328521	0.0086122	1.80011e-17	441016	ieu-b-111	|| id:ieu-b-111	TRUE	reported	igd	2	TRUE	NA	NA	0.000163925	441016	4.96755e-06	474001	TRUE	4.31189e-07
36	rs117291242	T	C	T	C	0.0297851	-0.011726	0.036536	0.036462	FALSE	FALSE	FALSE	ebi-a-GCST90002292	11	380315	0.005506	474001	0.0332246	Basophil count || id:ebi-a-GCST90002292	Basophil count	Basophil count || ||	TRUE	igd	11	380315	0.00528225	1.7e-08	441016	ieu-b-111	|| id:ieu-b-111	TRUE	reported	igd	2	TRUE	NA	NA	7.20903e-05	441016	9.56854e-06	474001	TRUE	0.00988469
37	rs11777730	C	T	C	T	-0.0163342	-9.3e-05	0.676326	0.675996	FALSE	FALSE	FALSE	ebi-a-GCST90002292	8	18211861	0.002193	474001	0.966162	Basophil count || id:ebi-a-GCST90002292	Basophil count	Basophil count || ||	TRUE	igd	8	18211861	0.00211925	1.29987e-14	441016	ieu-b-111	|| id:ieu-b-111	TRUE	reported	igd	2	TRUE	NA	NA	0.000134685	441016	3.79412e-09	474001	TRUE	3.43183e-08
38	rs11858279	C	T	C	T	0.0228168	0.004708	0.305059	0.305114	FALSE	FALSE	FALSE	ebi-a-GCST90002292	15	58712973	0.002242	474001	0.035752	Basophil count || id:ebi-a-GCST90002292	Basophil count	Basophil count || ||	TRUE	igd	15	58712973	0.00216887	7.00003e-26	441016	ieu-b-111	|| id:ieu-b-111	TRUE	reported	igd	2	TRUE	NA	NA	0.000250889	441016	9.30294e-06	474001	TRUE	9.7422e-10
39	rs11904650	G	A	G	A	0.0410641	0.005577	0.020999	0.0209	FALSE	FALSE	FALSE	ebi-a-GCST90002292	2	119745127	0.00719	474001	0.437974	Basophil count || id:ebi-a-GCST90002292	Basophil count	Basophil count || ||	TRUE	igd	2	119745127	0.00692419	2.99999e-09	441016	ieu-b-111	|| id:ieu-b-111	TRUE	reported	igd	2	TRUE	NA	NA	7.97443e-05	441016	1.2693e-06	474001	TRUE	0.000191576
40	rs12016920	C	T	C	T	-0.0217899	0.001204	0.195527	0.195308	FALSE	FALSE	FALSE	ebi-a-GCST90002292	13	114639025	0.002602	474001	0.643513	Basophil count || id:ebi-a-GCST90002292	Basophil count	Basophil count || ||	TRUE	igd	13	114639025	0.00252524	6.20012e-18	441016	ieu-b-111	|| id:ieu-b-111	TRUE	reported	igd	2	TRUE	NA	NA	0.000168803	441016	4.51711e-07	474001	TRUE	3.88321e-09
41	rs12066120	C	T	C	T	-0.0115192	-0.000204	0.578966	0.578645	FALSE	FALSE	FALSE	ebi-a-GCST90002292	1	230418774	0.002082	474001	0.921841	Basophil count || id:ebi-a-GCST90002292	Basophil count	Basophil count || ||	TRUE	igd	1	230418774	0.00201656	1.09999e-08	441016	ieu-b-111	|| id:ieu-b-111	TRUE	reported	igd	2	TRUE	NA	NA	7.3984e-05	441016	2.02545e-08	474001	TRUE	5.27068e-05
42	rs12185242	C	A	C	A	0.0175265	-0.001467	0.454836	0.456301	FALSE	FALSE	FALSE	ebi-a-GCST90002292	17	47407071	0.00206	474001	0.476494	Basophil count || id:ebi-a-GCST90002292	Basophil count	Basophil count || ||	TRUE	igd	17	47407071	0.00199898	1.80011e-18	441016	ieu-b-111	|| id:ieu-b-111	TRUE	reported	igd	2	TRUE	NA	NA	0.000174279	441016	1.06991e-06	474001	TRUE	6.03137e-09
43	rs12424054	A	G	A	G	0.0191212	-0.002091	0.232437	0.232672	FALSE	FALSE	FALSE	ebi-a-GCST90002292	12	107186747	0.002422	474001	0.387977	Basophil count || id:ebi-a-GCST90002292	Basophil count	Basophil count || ||	TRUE	igd	12	107186747	0.00235346	4.49987e-16	441016	ieu-b-111	|| id:ieu-b-111	TRUE	reported	igd	2	TRUE	NA	NA	0.000149658	441016	1.57247e-06	474001	TRUE	1.53626e-07
44	rs12446515	T	C	T	C	-0.0334207	0.002687	0.322889	0.322369	FALSE	FALSE	FALSE	ebi-a-GCST90002292	16	56987015	0.002197	474001	0.221314	Basophil count || id:ebi-a-GCST90002292	Basophil count	Basophil count || ||	TRUE	igd	16	56987015	0.00213589	3.50026e-55	441016	ieu-b-111	|| id:ieu-b-111	TRUE	reported	igd	2	TRUE	NA	NA	0.000554856	441016	3.15571e-06	474001	TRUE	2.19118e-25
45	rs12504746	T	C	T	C	-0.0152674	-0.003349	0.192857	0.192601	FALSE	FALSE	FALSE	ebi-a-GCST90002292	4	39646631	0.002603	474001	0.19827	Basophil count || id:ebi-a-GCST90002292	Basophil count	Basophil count || ||	TRUE	igd	4	39646631	0.00252148	1.40001e-09	441016	ieu-b-111	|| id:ieu-b-111	TRUE	reported	igd	2	TRUE	NA	NA	8.31248e-05	441016	3.49223e-06	474001	TRUE	0.000530822
46	rs12546096	G	A	G	A	0.0278972	-0.002506	0.252369	0.252463	FALSE	FALSE	FALSE	ebi-a-GCST90002292	8	126628841	0.002403	474001	0.296972	Basophil count || id:ebi-a-GCST90002292	Basophil count	Basophil count || ||	TRUE	igd	8	126628841	0.00230982	1.39991e-33	441016	ieu-b-111	|| id:ieu-b-111	TRUE	reported	igd	2	TRUE	NA	NA	0.00033065	441016	2.29444e-06	474001	TRUE	1.60914e-15
47	rs12610709	A	G	A	G	0.0223871	-0.005607	0.171086	0.171208	FALSE	FALSE	FALSE	ebi-a-GCST90002292	19	56102362	0.002725	474001	0.0396862	Basophil count || id:ebi-a-GCST90002292	Basophil count	Basophil count || ||	TRUE	igd	19	56102362	0.00264596	2.70023e-17	441016	ieu-b-111	|| id:ieu-b-111	TRUE	reported	igd	2	TRUE	NA	NA	0.000162295	441016	8.93196e-06	474001	TRUE	3.14743e-06
48	rs12880341	C	T	C	T	0.0209696	0.002441	0.159023	0.158801	FALSE	FALSE	FALSE	ebi-a-GCST90002292	14	64236191	0.0029	474001	0.40004	Basophil count || id:ebi-a-GCST90002292	Basophil count	Basophil count || ||	TRUE	igd	14	64236191	0.00273647	1.80011e-14	441016	ieu-b-111	|| id:ieu-b-111	TRUE	reported	igd	2	TRUE	NA	NA	0.000133134	441016	1.49473e-06	474001	TRUE	8.18607e-07
49	rs12902047	C	A	C	A	-0.0129253	0.00324	0.313907	0.313436	FALSE	FALSE	FALSE	ebi-a-GCST90002292	15	41915522	0.002207	474001	0.142128	Basophil count || id:ebi-a-GCST90002292	Basophil count	Basophil count || ||	TRUE	igd	15	41915522	0.00214533	1.7e-09	441016	ieu-b-111	|| id:ieu-b-111	TRUE	reported	igd	2	TRUE	NA	NA	8.2301e-05	441016	4.5468e-06	474001	TRUE	0.000909667
50	rs12926107	G	A	G	A	0.0126364	-0.002772	0.454903	0.454341	FALSE	FALSE	FALSE	ebi-a-GCST90002292	16	88004092	0.002061	474001	0.178655	Basophil count || id:ebi-a-GCST90002292	Basophil count	Basophil count || ||	TRUE	igd	16	88004092	0.0020014	2.69998e-10	441016	ieu-b-111	|| id:ieu-b-111	TRUE	reported	igd	2	TRUE	NA	NA	9.03831e-05	441016	3.81638e-06	474001	TRUE	0.000305656
51	rs12928099	A	C	A	C	-0.0282116	0.00012	0.296442	0.295976	FALSE	FALSE	FALSE	ebi-a-GCST90002292	16	15150505	0.002245	474001	0.957186	Basophil count || id:ebi-a-GCST90002292	Basophil count	Basophil count || ||	TRUE	igd	16	15150505	0.00218133	2.90001e-38	441016	ieu-b-111	|| id:ieu-b-111	TRUE	reported	igd	2	TRUE	NA	NA	0.000379137	441016	6.02771e-09	474001	TRUE	1.84704e-20
52	rs13021393	T	A	T	A	0.0122747	0.005507	0.516226	0.515725	FALSE	TRUE	TRUE	ebi-a-GCST90002292	2	37059462	0.00207	474001	0.00781502	Basophil count || id:ebi-a-GCST90002292	Basophil count	Basophil count || ||	TRUE	igd	2	37059462	0.00199739	8e-10	441016	ieu-b-111	|| id:ieu-b-111	TRUE	reported	igd	2	FALSE	NA	NA	8.56262e-05	441016	1.49316e-05	474001	TRUE	0.00999384
53	rs13066793	G	A	G	A	-0.0224583	-0.000895	0.090095	0.089966	FALSE	FALSE	FALSE	ebi-a-GCST90002292	3	87037543	0.003601	474001	0.803743	Basophil count || id:ebi-a-GCST90002292	Basophil count	Basophil count || ||	TRUE	igd	3	87037543	0.00347278	1e-10	441016	ieu-b-111	|| id:ieu-b-111	TRUE	reported	igd	2	TRUE	NA	NA	9.48212e-05	441016	1.30323e-07	474001	TRUE	7.39848e-06
54	rs13101504	G	T	G	T	0.0195598	0.003373	0.412851	0.412904	FALSE	FALSE	FALSE	ebi-a-GCST90002292	4	69446344	0.002559	474001	0.187515	Basophil count || id:ebi-a-GCST90002292	Basophil count	Basophil count || ||	TRUE	igd	4	69446344	0.00240753	4.49987e-16	441016	ieu-b-111	|| id:ieu-b-111	TRUE	reported	igd	2	TRUE	NA	NA	0.000149647	441016	3.66533e-06	474001	TRUE	8.12931e-07
55	rs13107325	T	C	T	C	0.0300749	0.010671	0.074905	0.074934	FALSE	FALSE	FALSE	ebi-a-GCST90002292	4	103188709	0.003901	474001	0.00624295	Basophil count || id:ebi-a-GCST90002292	Basophil count	Basophil count || ||	TRUE	igd	4	103188709	0.00377743	1.69981e-15	441016	ieu-b-111	|| id:ieu-b-111	TRUE	reported	igd	2	TRUE	NA	NA	0.000143715	441016	1.57861e-05	474001	TRUE	0.000127539
56	rs13108218	G	A	G	A	-0.0305169	-0.001751	0.614859	0.614909	FALSE	FALSE	FALSE	ebi-a-GCST90002292	4	3443931	0.002126	474001	0.410316	Basophil count || id:ebi-a-GCST90002292	Basophil count	Basophil count || ||	TRUE	igd	4	3443931	0.00205811	9.70063e-50	441016	ieu-b-111	|| id:ieu-b-111	TRUE	reported	igd	2	TRUE	NA	NA	0.000498282	441016	1.43109e-06	474001	TRUE	5.56147e-24
57	rs13118477	A	G	A	G	0.0149897	0.000951	0.392654	0.393494	FALSE	FALSE	FALSE	ebi-a-GCST90002292	4	89704367	0.002107	474001	0.651553	Basophil count || id:ebi-a-GCST90002292	Basophil count	Basophil count || ||	TRUE	igd	4	89704367	0.00203847	1.9002e-13	441016	ieu-b-111	|| id:ieu-b-111	TRUE	reported	igd	2	TRUE	NA	NA	0.000122595	441016	4.29788e-07	474001	TRUE	6.389e-07
58	rs1316753	C	G	C	G	-0.0145732	-0.001368	0.394062	0.394383	FALSE	TRUE	FALSE	ebi-a-GCST90002292	5	78531337	0.002092	474001	0.513148	Basophil count || id:ebi-a-GCST90002292	Basophil count	Basophil count || ||	TRUE	igd	5	78531337	0.00202974	7.00003e-13	441016	ieu-b-111	|| id:ieu-b-111	TRUE	reported	igd	2	TRUE	NA	NA	0.000116876	441016	9.02134e-07	474001	TRUE	2.43471e-06
59	rs13269725	G	A	G	A	0.0349878	-0.001966	0.078416	0.078216	FALSE	FALSE	FALSE	ebi-a-GCST90002292	8	72459889	0.003814	474001	0.606287	Basophil count || id:ebi-a-GCST90002292	Basophil count	Basophil count || ||	TRUE	igd	8	72459889	0.0036804	1.99986e-21	441016	ieu-b-111	|| id:ieu-b-111	TRUE	reported	igd	2	TRUE	NA	NA	0.000204881	441016	5.60568e-07	474001	TRUE	8.92559e-11
60	rs13389219	T	C	T	C	-0.0376242	-0.000147	0.392551	0.392127	FALSE	FALSE	FALSE	ebi-a-GCST90002292	2	165528876	0.002094	474001	0.943863	Basophil count || id:ebi-a-GCST90002292	Basophil count	Basophil count || ||	TRUE	igd	2	165528876	0.00202704	6.59933e-77	441016	ieu-b-111	|| id:ieu-b-111	TRUE	reported	igd	2	TRUE	NA	NA	0.000780582	441016	1.03969e-08	474001	TRUE	2.06042e-40
61	rs1347188	G	A	G	A	0.0139021	0.004057	0.245797	0.245951	FALSE	FALSE	FALSE	ebi-a-GCST90002292	4	124743259	0.002384	474001	0.0888567	Basophil count || id:ebi-a-GCST90002292	Basophil count	Basophil count || ||	TRUE	igd	4	124743259	0.00231385	1.89998e-09	441016	ieu-b-111	|| id:ieu-b-111	TRUE	reported	igd	2	TRUE	NA	NA	8.18469e-05	441016	6.10967e-06	474001	TRUE	0.00167315
62	rs138191773	A	G	A	G	-0.0471717	-0.007942	0.017021	0.017051	FALSE	FALSE	FALSE	ebi-a-GCST90002292	6	72522321	0.008184	474001	0.331829	Basophil count || id:ebi-a-GCST90002292	Basophil count	Basophil count || ||	TRUE	igd	6	72522321	0.00791884	2.59998e-09	441016	ieu-b-111	|| id:ieu-b-111	TRUE	reported	igd	2	TRUE	NA	NA	8.04549e-05	441016	1.98678e-06	474001	TRUE	0.000301936
63	rs139386986	T	C	T	C	-0.0216903	-0.009635	0.092129	0.092879	FALSE	FALSE	FALSE	ebi-a-GCST90002292	12	34821442	0.003782	474001	0.010859	Basophil count || id:ebi-a-GCST90002292	Basophil count	Basophil count || ||	TRUE	igd	12	34821442	0.0035608	1.09999e-09	441016	ieu-b-111	|| id:ieu-b-111	TRUE	reported	igd	2	TRUE	NA	NA	8.41293e-05	441016	1.36923e-05	474001	TRUE	0.00890934
64	rs139974673	C	T	C	T	0.143073	0.013613	0.026131	0.02598	FALSE	FALSE	FALSE	ebi-a-GCST90002292	15	44027885	0.006454	474001	0.0349486	Basophil count || id:ebi-a-GCST90002292	Basophil count	Basophil count || ||	TRUE	igd	15	44027885	0.00623867	2.19786e-116	441016	ieu-b-111	|| id:ieu-b-111	TRUE	reported	igd	2	TRUE	NA	NA	0.00119114	441016	9.38573e-06	474001	TRUE	4.11743e-51
65	rs140107293	G	A	G	A	-0.0227003	-0.004317	0.154707	0.154878	FALSE	FALSE	FALSE	ebi-a-GCST90002292	10	5267191	0.002834	474001	0.127584	Basophil count || id:ebi-a-GCST90002292	Basophil count	Basophil count || ||	TRUE	igd	10	5267191	0.00275296	1.59993e-16	441016	ieu-b-111	|| id:ieu-b-111	TRUE	reported	igd	2	TRUE	NA	NA	0.00015415	441016	4.89536e-06	474001	TRUE	1.07647e-06
66	rs140288	A	G	A	G	-0.0132623	0.002533	0.566711	0.567188	FALSE	FALSE	FALSE	ebi-a-GCST90002292	22	24335977	0.002072	474001	0.221462	Basophil count || id:ebi-a-GCST90002292	Basophil count	Basophil count || ||	TRUE	igd	22	24335977	0.00200841	4.00037e-11	441016	ieu-b-111	|| id:ieu-b-111	TRUE	reported	igd	2	TRUE	NA	NA	9.88639e-05	441016	3.15291e-06	474001	TRUE	9.46459e-05
67	rs142506450	G	C	G	C	-0.0189064	-0.004096	0.479799	0.479304	FALSE	TRUE	TRUE	ebi-a-GCST90002292	2	219632722	0.002127	474001	0.0540966	Basophil count || id:ebi-a-GCST90002292	Basophil count	Basophil count || ||	TRUE	igd	2	219632722	0.00199184	2.29985e-21	441016	ieu-b-111	|| id:ieu-b-111	TRUE	reported	igd	2	FALSE	NA	NA	0.000204253	441016	7.82355e-06	474001	TRUE	3.91696e-08
68	rs143076454	A	G	A	G	0.0403999	-0.00278	0.018647	0.018624	FALSE	FALSE	FALSE	ebi-a-GCST90002292	16	921179	0.00763	474001	0.715586	Basophil count || id:ebi-a-GCST90002292	Basophil count	Basophil count || ||	TRUE	igd	16	921179	0.00735364	3.89996e-08	441016	ieu-b-111	|| id:ieu-b-111	TRUE	reported	igd	2	TRUE	NA	NA	6.84343e-05	441016	2.80068e-07	474001	TRUE	0.000214624
69	rs148827772	G	A	G	A	0.0465516	0.009441	0.022544	0.0231	FALSE	FALSE	FALSE	ebi-a-GCST90002292	4	110766064	0.007326	474001	0.197491	Basophil count || id:ebi-a-GCST90002292	Basophil count	Basophil count || ||	TRUE	igd	4	110766064	0.00710636	5.70033e-11	441016	ieu-b-111	|| id:ieu-b-111	TRUE	reported	igd	2	TRUE	NA	NA	9.72927e-05	441016	3.50367e-06	474001	TRUE	0.00013343
70	rs149142833	T	C	T	C	0.0169358	-0.000485	0.156359	0.156882	FALSE	FALSE	FALSE	ebi-a-GCST90002292	20	32188142	0.002846	474001	0.864723	Basophil count || id:ebi-a-GCST90002292	Basophil count	Basophil count || ||	TRUE	igd	20	32188142	0.00276509	9.09997e-10	441016	ieu-b-111	|| id:ieu-b-111	TRUE	reported	igd	2	TRUE	NA	NA	8.50557e-05	441016	6.12684e-08	474001	TRUE	1.78732e-05
71	rs149778057	C	A	C	A	-0.0157568	-0.001204	0.32832	0.328188	FALSE	FALSE	FALSE	ebi-a-GCST90002292	13	31007805	0.002372	474001	0.611599	Basophil count || id:ebi-a-GCST90002292	Basophil count	Basophil count || ||	TRUE	igd	13	31007805	0.0022259	1.50003e-12	441016	ieu-b-111	|| id:ieu-b-111	TRUE	reported	igd	2	TRUE	NA	NA	0.000113612	441016	5.43558e-07	474001	TRUE	2.11171e-06
72	rs151235402	T	C	T	C	0.0521833	0.010397	0.015827	0.016101	FALSE	FALSE	FALSE	ebi-a-GCST90002292	20	569164	0.008394	474001	0.215461	Basophil count || id:ebi-a-GCST90002292	Basophil count	Basophil count || ||	TRUE	igd	20	569164	0.00815144	1.5e-10	441016	ieu-b-111	|| id:ieu-b-111	TRUE	reported	igd	2	TRUE	NA	NA	9.29184e-05	441016	3.23668e-06	474001	TRUE	0.000178541
73	rs1567353	G	C	G	C	0.0148202	0.001891	0.307644	0.307504	FALSE	TRUE	FALSE	ebi-a-GCST90002292	9	1033773	0.002226	474001	0.395659	Basophil count || id:ebi-a-GCST90002292	Basophil count	Basophil count || ||	TRUE	igd	9	1033773	0.00216358	7.39946e-12	441016	ieu-b-111	|| id:ieu-b-111	TRUE	reported	igd	2	TRUE	NA	NA	0.000106381	441016	1.52249e-06	474001	TRUE	1.42322e-05
74	rs1574078	G	A	G	A	-0.0131687	0.000613	0.588104	0.587706	FALSE	FALSE	FALSE	ebi-a-GCST90002292	18	19909367	0.00209	474001	0.76938	Basophil count || id:ebi-a-GCST90002292	Basophil count	Basophil count || ||	TRUE	igd	18	19909367	0.00202931	8.60003e-11	441016	ieu-b-111	|| id:ieu-b-111	TRUE	reported	igd	2	TRUE	NA	NA	9.54762e-05	441016	1.81489e-07	474001	TRUE	7.93743e-06
75	rs17326656	T	G	T	G	0.0174394	0.002326	0.238472	0.238057	FALSE	FALSE	FALSE	ebi-a-GCST90002292	2	48962291	0.002416	474001	0.335674	Basophil count || id:ebi-a-GCST90002292	Basophil count	Basophil count || ||	TRUE	igd	2	48962291	0.00233365	7.8001e-14	441016	ieu-b-111	|| id:ieu-b-111	TRUE	reported	igd	2	TRUE	NA	NA	0.000126615	441016	1.95545e-06	474001	TRUE	2.47572e-06
76	rs174566	G	A	G	A	0.0485019	-0.000459	0.34974	0.349724	FALSE	FALSE	FALSE	ebi-a-GCST90002292	11	61592362	0.002148	474001	0.830677	Basophil count || id:ebi-a-GCST90002292	Basophil count	Basophil count || ||	TRUE	igd	11	61592362	0.00207982	2.79898e-120	441016	ieu-b-111	|| id:ieu-b-111	TRUE	reported	igd	2	TRUE	NA	NA	0.00123162	441016	9.63339e-08	474001	TRUE	4.04173e-62
77	rs17585887	C	T	C	T	-0.0285849	0.003307	0.591074	0.591046	FALSE	FALSE	FALSE	ebi-a-GCST90002292	6	139835498	0.002077	474001	0.111366	Basophil count || id:ebi-a-GCST90002292	Basophil count	Basophil count || ||	TRUE	igd	6	139835498	0.00201656	1.29987e-45	441016	ieu-b-111	|| id:ieu-b-111	TRUE	reported	igd	2	TRUE	NA	NA	0.000455408	441016	5.3483e-06	474001	TRUE	9.35484e-20
78	rs1760801	A	G	A	G	-0.0202981	-0.000379	0.295768	0.296451	FALSE	FALSE	FALSE	ebi-a-GCST90002292	1	154259650	0.00232	474001	0.870269	Basophil count || id:ebi-a-GCST90002292	Basophil count	Basophil count || ||	TRUE	igd	1	154259650	0.00218442	1.50003e-20	441016	ieu-b-111	|| id:ieu-b-111	TRUE	reported	igd	2	TRUE	NA	NA	0.00019575	441016	5.63022e-08	474001	TRUE	4.88723e-11
79	rs1799831	T	C	T	C	0.024506	0.004999	0.156029	0.156197	FALSE	FALSE	FALSE	ebi-a-GCST90002292	7	44199142	0.00282	474001	0.0763343	Basophil count || id:ebi-a-GCST90002292	Basophil count	Basophil count || ||	TRUE	igd	7	44199142	0.00273953	3.69999e-19	441016	ieu-b-111	|| id:ieu-b-111	TRUE	reported	igd	2	TRUE	NA	NA	0.00018141	441016	6.62961e-06	474001	TRUE	1.91484e-07
80	rs1800759	G	T	G	T	0.0112005	-0.002328	0.613393	0.612693	FALSE	FALSE	FALSE	ebi-a-GCST90002292	4	100065509	0.002108	474001	0.269327	Basophil count || id:ebi-a-GCST90002292	Basophil count	Basophil count || ||	TRUE	igd	4	100065509	0.00204692	4.49997e-08	441016	ieu-b-111	|| id:ieu-b-111	TRUE	reported	igd	2	TRUE	NA	NA	6.78877e-05	441016	2.57304e-06	474001	TRUE	0.00151613
81	rs1801689	C	A	C	A	-0.06613	0.010453	0.030543	0.030435	FALSE	FALSE	FALSE	ebi-a-GCST90002292	17	64210580	0.005975	474001	0.0802066	Basophil count || id:ebi-a-GCST90002292	Basophil count	Basophil count || ||	TRUE	igd	17	64210580	0.00577722	2.39994e-30	441016	ieu-b-111	|| id:ieu-b-111	TRUE	reported	igd	2	TRUE	NA	NA	0.000297015	441016	6.45693e-06	474001	TRUE	2.16131e-12
82	rs186696265	T	C	T	C	-0.104318	-0.003035	0.014693	0.014852	FALSE	FALSE	FALSE	ebi-a-GCST90002292	6	161111700	0.008545	474001	0.722469	Basophil count || id:ebi-a-GCST90002292	Basophil count	Basophil count || ||	TRUE	igd	6	161111700	0.00828522	2.39994e-36	441016	ieu-b-111	|| id:ieu-b-111	TRUE	reported	igd	2	TRUE	NA	NA	0.000359337	441016	2.66143e-07	474001	TRUE	1.19689e-18
83	rs188247550	T	C	T	C	-0.134286	-0.001585	0.013117	0.013318	FALSE	FALSE	FALSE	ebi-a-GCST90002292	19	19396616	0.009509	474001	0.867618	Basophil count || id:ebi-a-GCST90002292	Basophil count	Basophil count || ||	TRUE	igd	19	19396616	0.00913128	5.90065e-49	441016	ieu-b-111	|| id:ieu-b-111	TRUE	reported	igd	2	TRUE	NA	NA	0.000490154	441016	5.86154e-08	474001	TRUE	1.2118e-25
84	rs1938566	T	C	T	C	-0.0212127	-0.004816	0.834537	0.83409	FALSE	FALSE	FALSE	ebi-a-GCST90002292	1	98478981	0.002751	474001	0.0800074	Basophil count || id:ebi-a-GCST90002292	Basophil count	Basophil count || ||	TRUE	igd	1	98478981	0.00267054	1.99986e-15	441016	ieu-b-111	|| id:ieu-b-111	TRUE	reported	igd	2	TRUE	NA	NA	0.000143047	441016	6.46564e-06	474001	TRUE	6.7463e-06
85	rs2068888	A	G	A	G	-0.0318216	0.004852	0.450732	0.450927	FALSE	FALSE	FALSE	ebi-a-GCST90002292	10	94839642	0.002058	474001	0.0184192	Basophil count || id:ebi-a-GCST90002292	Basophil count	Basophil count || ||	TRUE	igd	10	94839642	0.00199589	3.19963e-57	441016	ieu-b-111	|| id:ieu-b-111	TRUE	reported	igd	2	TRUE	NA	NA	0.000576061	441016	1.17265e-05	474001	TRUE	7.77505e-23
86	rs2081687	C	T	C	T	-0.0261379	-0.009398	0.663201	0.662981	FALSE	FALSE	FALSE	ebi-a-GCST90002292	8	59388565	0.002164	474001	1.42001e-05	Basophil count || id:ebi-a-GCST90002292	Basophil count	Basophil count || ||	TRUE	igd	8	59388565	0.00209126	7.59976e-36	441016	ieu-b-111	|| id:ieu-b-111	TRUE	reported	igd	2	TRUE	NA	NA	0.000354094	441016	3.97889e-05	474001	TRUE	2.22842e-09
87	rs2131311	G	A	G	A	-0.0124181	-0.005505	0.714636	0.713381	FALSE	FALSE	FALSE	ebi-a-GCST90002292	1	40435999	0.002298	474001	0.016623	Basophil count || id:ebi-a-GCST90002292	Basophil count	Basophil count || ||	TRUE	igd	1	40435999	0.00222753	2.5e-08	441016	ieu-b-111	|| id:ieu-b-111	TRUE	reported	igd	2	TRUE	NA	NA	7.04661e-05	441016	1.21069e-05	474001	TRUE	0.0188102
88	rs213479	T	G	T	G	-0.0129321	-0.004981	0.468704	0.467582	FALSE	FALSE	FALSE	ebi-a-GCST90002292	1	54861827	0.002122	474001	0.0189152	Basophil count || id:ebi-a-GCST90002292	Basophil count	Basophil count || ||	TRUE	igd	1	54861827	0.00199727	9.49948e-11	441016	ieu-b-111	|| id:ieu-b-111	TRUE	reported	igd	2	TRUE	NA	NA	9.50541e-05	441016	1.16241e-05	474001	TRUE	0.00244112
89	rs2137557	C	T	C	T	0.0117624	-0.001431	0.645612	0.645335	FALSE	FALSE	FALSE	ebi-a-GCST90002292	3	188439236	0.002143	474001	0.504196	Basophil count || id:ebi-a-GCST90002292	Basophil count	Basophil count || ||	TRUE	igd	3	188439236	0.00208003	1.6e-08	441016	ieu-b-111	|| id:ieu-b-111	TRUE	reported	igd	2	TRUE	NA	NA	7.25051e-05	441016	9.40713e-07	474001	TRUE	0.000310442
90	rs2181584	C	G	C	G	0.0159029	0.004719	0.174942	0.17441	FALSE	TRUE	FALSE	ebi-a-GCST90002292	9	95463606	0.002695	474001	0.0800092	Basophil count || id:ebi-a-GCST90002292	Basophil count	Basophil count || ||	TRUE	igd	9	95463606	0.00261691	1.2e-09	441016	ieu-b-111	|| id:ieu-b-111	TRUE	reported	igd	2	TRUE	NA	NA	8.3731e-05	441016	6.46848e-06	474001	TRUE	0.00158781
91	rs2187114	A	G	A	G	-0.0185151	-0.003791	0.101024	0.101769	FALSE	FALSE	FALSE	ebi-a-GCST90002292	18	70517838	0.00341	474001	0.266306	Basophil count || id:ebi-a-GCST90002292	Basophil count	Basophil count || ||	TRUE	igd	18	70517838	0.00330375	2.1e-08	441016	ieu-b-111	|| id:ieu-b-111	TRUE	reported	igd	2	TRUE	NA	NA	7.12122e-05	441016	2.60748e-06	474001	TRUE	0.00110728
92	rs221903	C	T	C	T	0.0116372	0.003809	0.637397	0.637897	FALSE	FALSE	FALSE	ebi-a-GCST90002292	14	71600208	0.002134	474001	0.0742438	Basophil count || id:ebi-a-GCST90002292	Basophil count	Basophil count || ||	TRUE	igd	14	71600208	0.00207168	1.89998e-08	441016	ieu-b-111	|| id:ieu-b-111	TRUE	reported	igd	2	TRUE	NA	NA	7.15432e-05	441016	6.72129e-06	474001	TRUE	0.00505107
93	rs2237029	A	G	A	G	-0.0139399	-0.007667	0.601353	0.60139	FALSE	FALSE	FALSE	ebi-a-GCST90002292	4	55535336	0.002105	474001	0.000272001	Basophil count || id:ebi-a-GCST90002292	Basophil count	Basophil count || ||	TRUE	igd	4	55535336	0.00204019	8.30042e-12	441016	ieu-b-111	|| id:ieu-b-111	TRUE	reported	igd	2	TRUE	NA	NA	0.000105847	441016	2.79871e-05	474001	TRUE	0.0168937
94	rs2240466	A	G	A	G	-0.122769	0.001261	0.122916	0.123128	FALSE	FALSE	FALSE	ebi-a-GCST90002292	7	72856269	0.003114	474001	0.685611	Basophil count || id:ebi-a-GCST90002292	Basophil count	Basophil count || ||	TRUE	igd	7	72856269	0.00301848	1e-200	441016	ieu-b-111	|| id:ieu-b-111	TRUE	reported	igd	2	TRUE	NA	NA	0.00373699	441016	3.45952e-07	474001	TRUE	1.39423e-184
95	rs2244278	A	C	A	C	-0.0269912	-0.001001	0.120553	0.120807	FALSE	FALSE	FALSE	ebi-a-GCST90002292	9	107661129	0.003147	474001	0.750482	Basophil count || id:ebi-a-GCST90002292	Basophil count	Basophil count || ||	TRUE	igd	9	107661129	0.00306133	1.20005e-18	441016	ieu-b-111	|| id:ieu-b-111	TRUE	reported	igd	2	TRUE	NA	NA	0.000176236	441016	2.1345e-07	474001	TRUE	9.08022e-10
96	rs2267373	T	C	T	C	0.0215638	-0.000462	0.580693	0.580161	FALSE	FALSE	FALSE	ebi-a-GCST90002292	22	38600542	0.00208	474001	0.824065	Basophil count || id:ebi-a-GCST90002292	Basophil count	Basophil count || ||	TRUE	igd	22	38600542	0.00202145	1.39991e-26	441016	ieu-b-111	|| id:ieu-b-111	TRUE	reported	igd	2	TRUE	NA	NA	0.000257965	441016	1.04083e-07	474001	TRUE	5.34232e-14
97	rs2341569	G	A	G	A	-0.020289	-0.000905	0.345794	0.345028	FALSE	FALSE	FALSE	ebi-a-GCST90002292	12	124390681	0.002158	474001	0.675036	Basophil count || id:ebi-a-GCST90002292	Basophil count	Basophil count || ||	TRUE	igd	12	124390681	0.00209539	3.59998e-22	441016	ieu-b-111	|| id:ieu-b-111	TRUE	reported	igd	2	TRUE	NA	NA	0.000212543	441016	3.71037e-07	474001	TRUE	2.42876e-11
98	rs2383208	G	A	G	A	-0.015184	-0.000229	0.177923	0.177806	FALSE	FALSE	FALSE	ebi-a-GCST90002292	9	22132076	0.002679	474001	0.931795	Basophil count || id:ebi-a-GCST90002292	Basophil count	Basophil count || ||	TRUE	igd	9	22132076	0.0026009	5.30005e-09	441016	ieu-b-111	|| id:ieu-b-111	TRUE	reported	igd	2	TRUE	NA	NA	7.7275e-05	441016	1.54152e-08	474001	TRUE	3.43661e-05
99	rs2407278	G	A	G	A	-0.0339449	-0.000227	0.030154	0.03004	FALSE	FALSE	FALSE	ebi-a-GCST90002292	8	37399290	0.006064	474001	0.970179	Basophil count || id:ebi-a-GCST90002292	Basophil count	Basophil count || ||	TRUE	igd	8	37399290	0.00581961	5.39995e-09	441016	ieu-b-111	|| id:ieu-b-111	TRUE	reported	igd	2	TRUE	NA	NA	7.71393e-05	441016	2.95635e-09	474001	TRUE	3.01829e-05
100	rs2519093	T	C	T	C	-0.021158	-0.012515	0.184548	0.18391	FALSE	FALSE	FALSE	ebi-a-GCST90002292	9	136141870	0.002646	474001	2.27002e-06	Basophil count || id:ebi-a-GCST90002292	Basophil count	Basophil count || ||	TRUE	igd	9	136141870	0.00256189	1.50003e-16	441016	ieu-b-111	|| id:ieu-b-111	TRUE	reported	igd	2	TRUE	NA	NA	0.000154635	441016	4.71937e-05	474001	TRUE	0.00780509
[truncated: 134 more rows]

## Sheet: TG to Eos_C1
	SNP	effect_allele.exposure	other_allele.exposure	effect_allele.outcome	other_allele.outcome	beta.exposure	beta.outcome	eaf.exposure	eaf.outcome	remove	palindromic	ambiguous	id.outcome	chr	pos	se.outcome	samplesize.outcome	pval.outcome	outcome	originalname.outcome	outcome.deprecated	mr_keep.outcome	data_source.outcome	chr.exposure	pos.exposure	se.exposure	pval.exposure	samplesize.exposure	id.exposure	exposure	mr_keep.exposure	pval_origin.exposure	data_source.exposure	action	mr_keep	units.outcome	units.exposure	rsq.exposure	effective_n.exposure	rsq.outcome	effective_n.outcome	steiger_dir	steiger_pval
[truncated: 234 more rows]

[truncated: 18 more sheets: TG to WBC_C2, TG to Mon_C2, TG to Lym_C2, TG to Neu_C2, TG to Bas_C2, TG to Eos_C2, WBC_C1 to  TG, Mon_C1 to TG, Lym_C1 to TG, Neu_C1 to TG, Bas_C1 to TG, Eos_C1 to TG, WBC_C2 to  TG, Mon_C2 to TG, Lym_C2 to TG, Neu_C2 to TG, Bas_C2 to TG, Eos_C2 to TG]
