# Supplementary material for: Potential causal and temporal relationship between plasma triglyceride levels and circulating leukocyte
Source: J Lipid Res. 2024 Oct 5;65(11):100662. doi: 10.1016/j.jlr.2024.100662 (PMC11564958; doi:10.1016/j.jlr.2024.100662)
Supplement: Supplementary Table S4 [file mmc5.xlsx]

## Sheet: Sheet1
Table S4 Results of Steiger test for preliminary assessment of the direction of causality between circulating TG and leukocyte counts
TG ==> Leukocyte counts(PMID:32888493)
Exposure	Outcome	Snp_r2.exposure	Snp_r2.outcome	Correct_causal_direction	Steiger_pval
TG	Total leukocyte counts	0.0681241	0.00993029	TRUE	<0.001
	Monocyte counts	0.0681241	0.00613712	TRUE	<0.001
	Lymphocyte counts	0.0681241	0.00811829	TRUE	<0.001
	Neutrophil counts	0.0681241	0.00826944	TRUE	<0.001
	Basophil counts	0.0681241	0.002365	TRUE	<0.001
	Eosinophil counts	0.0681241	0.00704743	TRUE	<0.001
TG ==> Leukocyte counts(PMID:34017140)
Exposure	Outcome	Snp_r2.exposure	Snp_r2.outcome	Correct_causal_direction	Steiger_pval
TG	Total leukocyte counts	0.0681241	0.0108759	TRUE	<0.001
	Monocyte counts	0.0681241	0.00608273	TRUE	<0.001
	Lymphocyte counts	0.0681241	0.00835863	TRUE	<0.001
	Neutrophil counts	0.0681241	0.00911785	TRUE	<0.001
	Basophil counts	0.0681241	0.00152492	TRUE	<0.001
	Eosinophil counts	0.0681241	0.00729213	TRUE	<0.001
Leukocyte counts(PMID:32888493) ==> TG
Exposure	Outcome	Snp_r2.exposure	Snp_r2.outcome	Correct_causal_direction	Steiger_pval
Total leukocyte counts	TG	0.0756782	0.0174633	TRUE	<0.001
Monocyte counts		0.108878	0.00668012	TRUE	<0.001
Lymphocyte counts		0.0759662	0.0055062	TRUE	<0.001
Neutrophil counts		0.0671345	0.0135616	TRUE	<0.001
Basophil counts		0.0319753	0.00206595	TRUE	<0.001
Eosinophil counts		0.0884139	0.00790598	TRUE	<0.001
Leukocyte counts(PMID:32888493) ==> TG
Exposure	Outcome	Snp_r2.exposure	Snp_r2.outcome	Correct_causal_direction	Steiger_pval
Total leukocyte counts	TG	0.0684256	0.0128328	TRUE	<0.001
Monocyte counts		0.106924	0.00621116	TRUE	<0.001
Lymphocyte counts		0.0716743	0.00613961	TRUE	<0.001
Neutrophil counts		0.0626084	0.0131599	TRUE	<0.001
Basophil counts		0.0164933	0.00129116	TRUE	<0.001
Eosinophil counts		0.0884837	0.00547938	TRUE	<0.001
