# Supplementary material for: Potential causal and temporal relationship between plasma triglyceride levels and circulating leukocyte
Source: J Lipid Res. 2024 Oct 5;65(11):100662. doi: 10.1016/j.jlr.2024.100662 (PMC11564958; doi:10.1016/j.jlr.2024.100662)
Supplement: Supplementary Table S5 [file mmc6.xlsx]

## Sheet: Table S5-1
Table S5-1 Results of univariate MR analyses testing effects of genetically plasma TG levels on leukocyte counts
Outcomes	Method	nSNPs	Beta	SE/SD	p-value
Total leukocyte counts	IVW	234	0.195	0.01	<0.001
	MR-Egger	234	0.006	0.018	0.763
	MR-Egger intercept	234	0.004	0.001	<0.001
	Weighted median	234	0.052	0.013	<0.001
	MR-PRE Outlier-corr	21	0.091	0.016	<0.001
Monocyte counts	IVW	234	0.072	0.013	<0.001
	MR-Egger	234	-0.09	0.049	0.062
	MR-Egger intercept	234	0.004	0.001	<0.001
	Weighted median	234	-0.068	0.056	0.073
	MR-PRE Outlier-corr	24	-0.011	0.009	0.226
Lymphocyte counts	IVW	234	0.196	0.019	<0.001
	MR-Egger	234	0.064	0.025	0.01
	MR-Egger intercept	234	0.003	0.001	<0.001
	Weighted median	234	0.083	0.014	<0.001
	MR-PRE Outlier-corr	35	0.09	0.011	<0.001
Neutrophil counts	IVW	234	0.086	0.01	<0.001
	MR-Egger	234	0.032	0.014	0.025
	MR-Egger intercept	234	0.002	0	<0.001
	Weighted median	234	0.057	0.012	<0.001
	MR-PRE Outlier-corr	15	0.066	0.013	<0.001
Basophil counts	IVW	234	0.02	0.006	0.001
	MR-Egger	234	-0.014	0.009	0.123
	MR-Egger intercept	234	0.001	0	0.001
	Weighted median	234	-0.01	0.01	0.28
	MR-PRE Outlier-corr	20	0.018	0.007	0.125
Eosinophil counts	IVW	234	0.032	0.013	0.01
	MR-Egger	234	-0.093	0.078	0.083
	MR-Egger intercept	234	0.003	0	<0.001
	Weighted median	234	-0.054	0.042	0.113
	MR-PRE Outlier-corr	23	-0.033	0.028	0.177
MR results are reported as β value with SE/SD (SD unit of outcomes per SD unit change in exposures);
units of traits are presented in Table S1A;
TG, triglyceride; IVW, Inverse variance weighted; MR-PRE, Mendelian Randomization Pleiotropy RESidual Sum and Outlier; SE,standard error; SD,standard deviation;
effect estimates of MR-PRE Outlier-corr are outlier-corrected results, results are presented as Beta(SD);other MR methods are presented as Beta(SE);
P-values are significant at Bonferroni corrected level of 0.0083(0.05/6);
the summary-level GWAS data on blood cell traits from Chen MH et al.’s bloob cell consortium (PMID: 32888493);

## Sheet: Table S5-2
Table S5-2 Results of multivariable MR analyses testing effects of genetically plasma TG levels on leukocyte counts(adjusted for BMI)
Outcomes	Method	nSNPs	Beta	SE	p-value
Total leukocyte counts	IVW	426	0.151	0.038	<0.001
	MR-Egger		0.053	0.02	0.007
	MR-Egger intercept		0.001	0	<0.001
	Weighted median		0.134	0.017	<0.001
Monocyte counts	IVW	426	0.005	0.006	0.401
	MR-Egger		0.005	0.017	0.777
	MR-Egger intercept		0	0.001	0.936
	Weighted median		0.05	0.015	0.001
Lymphocyte counts	IVW	426	0.161	0.035	<0.001
	MR-Egger		0.08	0.018	<0.001
	MR-Egger intercept		0.001	0	<0.001
	Weighted median		0.141	0.014	<0.001
Neutrophil counts	IVW	426	0.07	0.031	0.024
	MR-Egger		0.04	0.02	0.043
	MR-Egger intercept		0.001	0	0.035
	Weighted median		0.064	0.014	<0.001
Basophil counts	IVW	426	0.009	0.01	0.373
	MR-Egger		-0.02	0.012	0.11
	MR-Egger intercept		0.001	0	0.012
	Weighted median		0.005	0.011	0.673
Eosinophil counts	IVW	426	-0.016	0.026	0.548
	MR-Egger		-0.06	0.057	0.129
	MR-Egger intercept		0.001	0	0.02
	Weighted median		-0.015	0.014	0.3
MR results are reported as β value with SE (SD unit of outcomes per SD unit change in exposures);
units of traits are presented in Table S1A;
TG, triglyceride; IVW, Inverse variance weighted; MR-PRE, Mendelian Randomization Pleiotropy RESidual Sum and Outlier; SE,standard error;
P-values are significant at Bonferroni corrected level of 0.0083(0.05/6);
the summary-level GWAS data on blood cell traits from Chen MH et al.’s bloob cell consortium (PMID: 32888493);

## Sheet: Table S5-3
Table S5-3 Results of multivariable MR analyses testing effects of genetically plasma TG levels on leukocyte counts(adjusted for LDLc)
Outcomes	Method	nSNPs	Beta	SE	p-value
Total leukocyte counts	IVW	313	0.11	0.033	0.001
	MR-Egger		0.123	0.025	<0.001
	MR-Egger intercept		0.001	0.001	0.427
	Weighted median		0.133	0.016	<0.001
Monocyte counts	IVW	313	-0.011	0.018	0.54
	MR-Egger		0.007	0.022	0.733
	MR-Egger intercept		0.001	0.001	0.21
	Weighted median		0.033	0.016	0.034
Lymphocyte counts	IVW	313	0.123	0.031	<0.001
	MR-Egger		0.132	0.026	<0.001
	MR-Egger intercept		0.001	0.001	0.096
	Weighted median		0.147	0.015	<0.001
Neutrophil counts	IVW	313	0.084	0.021	<0.001
	MR-Egger		0.097	0.022	<0.001
	MR-Egger intercept		0	0.001	0.82
	Weighted median		0.086	0.013	<0.001
Basophil counts	IVW	313	0.009	0.009	0.307
	MR-Egger		0.007	0.013	0.599
	MR-Egger intercept		0	0	0.388
	Weighted median		0.004	0.01	0.673
Eosinophil counts	IVW	313	-0.012	0.023	0.6
	MR-Egger		-0.018	0.027	0.495
	MR-Egger intercept		0.001	0.001	0.273
	Weighted median		-0.011	0.013	0.428
MR results are reported as β value with SE (SD unit of outcomes per SD unit change in exposures);
units of traits are presented in Table S1A;
TG, triglyceride; IVW, Inverse variance weighted; MR-PRE, Mendelian Randomization Pleiotropy RESidual Sum and Outlier; SE,standard error;
P-values are significant at Bonferroni corrected level of 0.0083(0.05/6);
the summary-level GWAS data on blood cell traits from Chen MH et al.’s bloob cell consortium (PMID: 32888493);

## Sheet: Table S5-4
Table S5-4 Results of multivariable MR analyses testing effects of genetically plasma TG levels on leukocyte counts(adjusted for VLDL)
Outcomes	Method	nSNPs	Beta	SE	p-value
Total leukocyte counts	IVW	277	0.18	0.058	0.002
	MR-Egger		0.135	0.041	0.001
	MR-Egger intercept		0.002	0.001	0.054
	Weighted median		0.232	0.026	<0.001
Monocyte counts	IVW	277	0.01	0.035	0.771
	MR-Egger		0.02	0.035	0.566
	MR-Egger intercept		0.001	0.001	0.18
	Weighted median		0.102	0.023	<0.001
Lymphocyte counts	IVW	277	0.143	0.055	0.009
	MR-Egger		0.099	0.036	0.006
	MR-Egger intercept		0.003	0.001	<0.001
	Weighted median		0.135	0.029	<0.001
Neutrophil counts	IVW	277	0.134	0.035	<0.001
	MR-Egger		0.132	0.037	<0.001
	MR-Egger intercept		0	0.001	0.552
	Weighted median		0.142	0.022	<0.001
Basophil counts	IVW	277	-0.01	0.015	0.478
	MR-Egger		-0.012	0.022	0.571
	MR-Egger intercept		0	0	0.426
	Weighted median		-0.007	0.017	0.669
Eosinophil counts	IVW	277	-0.017	0.049	0.733
	MR-Egger		-0.061	0.037	0.099
	MR-Egger intercept		0.001	0.001	0.065
	Weighted median		-0.021	0.024	0.38
MR results are reported as β value with SE (SD unit of outcomes per SD unit change in exposures);
units of traits are presented in Table S1A;
TG, triglyceride; IVW, Inverse variance weighted; MR-PRE, Mendelian Randomization Pleiotropy RESidual Sum and Outlier; SE,standard error;
P-values are significant at Bonferroni corrected level of 0.0083(0.05/6);
the summary-level GWAS data on blood cell traits from Chen MH et al.’s bloob cell consortium (PMID: 32888493);

## Sheet: Table S5-5
Table S5-5 Results of multivariable MR analyses testing effects of genetically plasma TG levels on leukocyte counts(adjusted for Apo B)
Outcomes	Method	nSNPs	Beta	SE	p-value
Total leukocyte counts	IVW	313	0.117	0.035	0.001
	MR-Egger		0.128	0.026	<0.001
	MR-Egger intercept		0	0.001	0.922
	Weighted median		0.149	0.016	<0.001
Monocyte counts	IVW	313	0.001	0.02	0.946
	MR-Egger		0.018	0.022	0.421
	MR-Egger intercept		0.001	0.001	0.232
	Weighted median		0.058	0.015	<0.001
Lymphocyte counts	IVW	313	0.125	0.032	<0.001
	MR-Egger		0.137	0.026	<0.001
	MR-Egger intercept		0.001	0.001	0.32
	Weighted median		0.154	0.016	<0.001
Neutrophil counts	IVW	313	0.084	0.022	<0.001
	MR-Egger		0.1	0.023	<0.001
	MR-Egger intercept		0	0.001	0.529
	Weighted median		0.089	0.014	<0.001
Basophil counts	IVW	313	0.014	0.009	0.108
	MR-Egger		0.019	0.013	0.165
	MR-Egger intercept		0	0	0.735
	Weighted median		0.015	0.01	0.131
Eosinophil counts	IVW	313	-0.024	0.028	0.382
	MR-Egger		-0.021	0.029	0.457
	MR-Egger intercept		0	0.001	0.788
	Weighted median		-0.006	0.015	0.696
MR results are reported as β value with SE (SD unit of outcomes per SD unit change in exposures);
units of traits are presented in Table S1A;
TG, triglyceride; IVW, Inverse variance weighted; MR-PRE, Mendelian Randomization Pleiotropy RESidual Sum and Outlier; SE,standard error;
P-values are significant at Bonferroni corrected level of 0.0083(0.05/6);
the summary-level GWAS data on blood cell traits from Chen MH et al.’s bloob cell consortium (PMID: 32888493);

## Sheet: Table S5-6
Table S5-6 Results of multivariable MR analyses testing effects of genetically plasma TG levels on leukocyte counts(adjusted for BMI, LDLc,VLDL, and Apo B)
Outcomes	Method	nSNPs	Beta	SE	p-value
Total leukocyte counts	IVW	412	0.181	0.052	<0.001
	MR-Egger		0.13	0.043	0.002
	MR-Egger intercept		0.001	0	0.027
	Weighted median		0.153	0.03	<0.001
Monocyte counts	IVW	412	0.065	0.056	0.075
	MR-Egger		0.094	0.038	0.014
	MR-Egger intercept		0.001	0	0.001
	Weighted median		0.104	0.026	<0.001
Lymphocyte counts	IVW	412	0.189	0.047	<0.001
	MR-Egger		0.151	0.046	0.001
	MR-Egger intercept		0.001	0	0.023
	Weighted median		0.09	0.029	0.002
Neutrophil counts	IVW	412	0.091	0.027	0.001
	MR-Egger		0.092	0.039	0.017
	MR-Egger intercept		0	0	0.213
	Weighted median		0.089	0.029	0.002
Basophil counts	IVW	412	-0.006	0.017	0.709
	MR-Egger		0.004	0.026	0.863
	MR-Egger intercept		0.001	0	0.02
	Weighted median		-0.015	0.021	0.459
Eosinophil counts	IVW	412	-0.039	0.045	0.391
	MR-Egger		-0.068	0.051	0.183
	MR-Egger intercept		0	0	0.32
	Weighted median		-0.024	0.029	0.397
MR results are reported as β value with SE (SD unit of outcomes per SD unit change in exposures);
units of traits are presented in Table S1A;
TG, triglyceride; IVW, Inverse variance weighted; MR-PRE, Mendelian Randomization Pleiotropy RESidual Sum and Outlier; SE,standard error;
P-values are significant at Bonferroni corrected level of 0.0083(0.05/6);
the summary-level GWAS data on blood cell traits from Chen MH et al.’s bloob cell consortium (PMID: 32888493);

## Sheet: Table S5-7
Table S5-7 Results of univariate MR analyses testing effects of genetically leukocyte counts on plasma TG levels
Exposures	Method	nSNPs	Beta	SE/SD	p-value
Total leukocyte counts	IVW	340	0.033	0.008	<0.001
	MR-Egger	340	0.062	0.016	<0.001
	MR-Egger intercept	340	0	0	0.403
	Weighted median	340	0.043	0.011	<0.001
	MR-PRE Outlier-corr	27	0.031	0.012	0.001
Monocyte counts	IVW	338	0.006	0.005	0.205
	MR-Egger	338	0.007	0.009	0.433
	MR-Egger intercept	338	0	0	0.972
	Weighted median	338	-0.002	0.008	0.779
	MR-PRE Outlier-corr	33	0.005	0.004	0.169
Lymphocyte counts	IVW	321	0.053	0.008	<0.001
	MR-Egger	321	0.058	0.016	<0.001
	MR-Egger intercept	321	0	0	0.78
	Weighted median	321	0.06	0.011	<0.001
	MR-PRE Outlier-corr	16	0.048	0.006	<0.001
Neutrophil counts	IVW	301	0.034	0.008	<0.001
	MR-Egger	301	0.03	0.017	0.069
	MR-Egger intercept	301	0	0	0.343
	Weighted median	301	0.034	0.012	0.004
	MR-PRE Outlier-corr	20	0.029	0.003	<0.001
Basophil counts	IVW	159	0.017	0.01	0.1
	MR-Egger	159	-0.014	0.019	0.47
	MR-Egger intercept	159	0.001	0	0.205
	Weighted median	159	-0.005	0.014	0.693
	MR-PRE Outlier-corr	8	0.006	0.019	0.218
Eosinophil counts	IVW	310	0	0.007	0.956
	MR-Egger	311	-0.016	0.016	0.316
	MR-Egger intercept	312	0	0	0.397
	Weighted median	313	-0.018	0.009	0.053
	MR-PRE Outlier-corr	17	0.002	0.003	0.821
MR results are reported as β value with SE/SD (SD unit of outcomes per SD unit change in exposures);
units of traits are presented in Table S1A;
TG, triglyceride; IVW, Inverse variance weighted; MR-PRE, Mendelian Randomization Pleiotropy RESidual Sum and Outlier; SE,standard error; SD,standard deviation;
effect estimates of MR-PRE Outlier-corr are outlier-corrected results, results are presented as Beta(SD);other MR methods are presented as Beta(SE);
P-values are significant at Bonferroni corrected level of 0.0083(0.05/6);
the summary-level GWAS data on blood cell traits from Chen MH et al.’s bloob cell consortium (PMID: 32888493);

## Sheet: Table S5-8
Table S5-8 Results of multivariable MR analyses testing effects of genetically leukocyte counts on plasma TG levels(adjusted for BMI)
Exposures	Method	nSNPs	Beta	SE	p-value
Total leukocyte counts	IVW	446	0.061	0.016	<0.001
	MR-Egger		0.059	0.035	0.09
	MR-Egger intercept		0.001	0.001	0.256
	Weighted median		0.078	0.013	<0.001
Monocyte counts	IVW	406	0.007	0.009	0.446
	MR-Egger		-0.001	0.014	0.957
	MR-Egger intercept		0.001	0	0.103
	Weighted median		0.009	0.008	0.267
Lymphocyte counts	IVW	452	0.041	0.015	0.007
	MR-Egger		0.044	0.032	0.176
	MR-Egger intercept		0.001	0.001	0.035
	Weighted median		0.039	0.012	0.001
Neutrophil counts	IVW	413	0.028	0.005	<0.001
	MR-Egger		0.061	0.042	0.139
	MR-Egger intercept		0	0.001	0.576
	Weighted median		0.026	0.012	0.032
Basophil counts	IVW	424	0.007	0.019	0.703
	MR-Egger		-0.03	0.043	0.484
	MR-Egger intercept		0.001	0	0.045
	Weighted median		0.001	0.018	0.948
Eosinophil counts	IVW	426	0.005	0.013	0.698
	MR-Egger		-0.03	0.041	0.463
	MR-Egger intercept		0	0.001	0.683
	Weighted median		0.013	0.01	0.193
MR results are reported as β value with SE (SD unit of outcomes per SD unit change in exposures);
units of traits are presented in Table S1A;
TG, triglyceride; IVW, Inverse variance weighted; MR-PRE, Mendelian Randomization Pleiotropy RESidual Sum and Outlier; SE,standard error;
P-values are significant at Bonferroni corrected level of 0.0083(0.05/6);
the summary-level GWAS data on blood cell traits from Chen MH et al.’s bloob cell consortium (PMID: 32888493);

## Sheet: Table S5-9
Table S5-9 Results of multivariable MR analyses testing effects of genetically leukocyte counts on plasma TG levels(adjusted for LDLc)
Exposures	Method	nSNPs	Beta	SE	p-value
Total leukocyte counts	IVW	443	0.042	0.015	<0.001
	MR-Egger		0.081	0.06	0.173
	MR-Egger intercept		0	0.001	0.998
	Weighted median		0.049	0.009	<0.001
Monocyte counts	IVW	465	0.011	0.006	0.078
	MR-Egger		0.021	0.024	0.38
	MR-Egger intercept		0	0.001	0.545
	Weighted median		0.012	0.006	0.072
Lymphocyte counts	IVW	442	0.042	0.013	0.001
	MR-Egger		0.05	0.057	0.379
	MR-Egger intercept		0.001	0.001	0.468
	Weighted median		0.045	0.01	<0.001
Neutrophil counts	IVW	380	0.03	0.012	0.01
	MR-Egger		0.03	0.064	0.635
	MR-Egger intercept		0.001	0.001	0.436
	Weighted median		0.021	0.01	0.028
Basophil counts	IVW	261	0.01	0.014	0.46
	MR-Egger		0.012	0.09	0.892
	MR-Egger intercept		-0.001	0.002	0.705
	Weighted median		0.007	0.014	0.587
Eosinophil counts	IVW	413	-0.003	0.011	0.793
	MR-Egger		0.056	0.051	0.272
	MR-Egger intercept		-0.002	0.001	0.072
	Weighted median		-0.006	0.009	0.527
MR results are reported as β value with SE (SD unit of outcomes per SD unit change in exposures);
units of traits are presented in Table S1A;
TG, triglyceride; IVW, Inverse variance weighted; MR-PRE, Mendelian Randomization Pleiotropy RESidual Sum and Outlier; SE,standard error;
P-values are significant at Bonferroni corrected level of 0.0083(0.05/6);
the summary-level GWAS data on blood cell traits from Chen MH et al.’s bloob cell consortium (PMID: 32888493);

## Sheet: Table S5-10
Table S5-10 Results of multivariable MR analyses testing effects of genetically leukocyte counts on plasma TG levels(adjusted for VLDL)
Exposures	Method	nSNPs	Beta	SE	p-value
Total leukocyte counts	IVW	437	0.038	0.01	<0.001
	MR-Egger		0.062	0.022	0.004
	MR-Egger intercept		-0.002	0.001	0.002
	Weighted median		0.04	0.01	<0.001
Monocyte counts	IVW	447	0.015	0.005	0.006
	MR-Egger		0.031	0.024	0.205
	MR-Egger intercept		-0.001	0.001	0.389
	Weighted median		0.022	0.007	0.003
Lymphocyte counts	IVW	441	0.027	0.01	0.009
	MR-Egger		0.049	0.025	0.046
	MR-Egger intercept		-0.001	0.001	0.033
	Weighted median		0.028	0.01	0.008
Neutrophil counts	IVW	368	0.035	0.01	0.001
	MR-Egger		0.027	0.013	0.026
	MR-Egger intercept		0.002	0.001	0.083
	Weighted median		0.024	0.011	0.034
Basophil counts	IVW	210	0.001	0.012	0.938
	MR-Egger		0.058	0.097	0.551
	MR-Egger intercept		-0.001	0.002	0.501
	Weighted median		0.008	0.017	0.623
Eosinophil counts	IVW	393	-0.002	0.009	0.856
	MR-Egger		0.081	0.044	0.066
	MR-Egger intercept		-0.003	0.001	0.012
	Weighted median		-0.005	0.01	0.581
MR results are reported as β value with SE (SD unit of outcomes per SD unit change in exposures);
units of traits are presented in Table S1A;
TG, triglyceride; IVW, Inverse variance weighted; MR-PRE, Mendelian Randomization Pleiotropy RESidual Sum and Outlier; SE,standard error;
P-values are significant at Bonferroni corrected level of 0.0083(0.05/6);
the summary-level GWAS data on blood cell traits from Chen MH et al.’s bloob cell consortium (PMID: 32888493);

[truncated: 3 more sheets: Table S5-11, Table S5-12, Table S5-13]
