# Supplementary material for: Potential causal and temporal relationship between plasma triglyceride levels and circulating leukocyte
Source: J Lipid Res. 2024 Oct 5;65(11):100662. doi: 10.1016/j.jlr.2024.100662 (PMC11564958; doi:10.1016/j.jlr.2024.100662)
Supplement: Supplementary Table S6 [file mmc7.xlsx]

## Sheet: Table S6-1
Table S6-1 Results of univariate MR analyses testing effects of genetically plasma TG levels on leukocyte counts
Outcomes	Method	nSNPs	Beta	SE/SD	p-value
Total leukocyte counts	IVW	221	0.194	0.011	<0.001
	MR-Egger	221	0.032	0.014	0.051
	MR-Egger intercept	221	0.005	0.001	<0.001
	Weighted median	221	0.077	0.012	<0.001
	MR-PRE Outlier-corr	34	0.09	0.014	<0.001
Monocyte counts	IVW	228	0.025	0.015	0.086
	MR-Egger	228	-0.023	0.015	0.054
	MR-Egger intercept	228	0.002	0	<0.001
	Weighted median	228	-0.024	0.016	0.063
	MR-PRE Outlier-corr	26	-0.019	0.017	0.126
Lymphocyte counts	IVW	224	0.222	0.015	<0.001
	MR-Egger	224	0.041	0.02	0.092
	MR-Egger intercept	224	0.004	0.001	<0.001
	Weighted median	224	0.087	0.014	<0.001
	MR-PRE Outlier-corr	33	0.088	0.016	<0.001
Neutrophil counts	IVW	224	0.141	0.011	<0.001
	MR-Egger	224	0.057	0.019	0.021
	MR-Egger intercept	224	0.003	0.001	<0.001
	Weighted median	224	0.076	0.009	<0.001
	MR-PRE Outlier-corr	26	0.073	0.013	<0.001
Basophil counts	IVW	233	0.013	0.004	0.005
	MR-Egger	233	-0.006	0.009	0.644
	MR-Egger intercept	233	0.001	0	0.037
	Weighted median	233	-0.003	0.006	0.631
	MR-PRE Outlier-corr	19	-0.005	0.004	0.51
Eosinophil counts	IVW	223	0.011	0.016	0.513
	MR-Egger	223	-0.026	0.018	0.053
	MR-Egger intercept	223	0.002	0	<0.001
	Weighted median	223	-0.029	0.021	0.093
	MR-PRE Outlier-corr	21	-0.031	0.019	0.075
MR results are reported as β value with SE/SD (SD unit of outcomes per SD unit change in exposures);
units of traits are presented in Table S1A;
TG, triglyceride; IVW, Inverse variance weighted; MR-PRE, Mendelian Randomization Pleiotropy RESidual Sum and Outlier; SE,standard error; SD,standard deviation;
effect estimates of MR-PRE Outlier-corr are outlier-corrected results, results are presented as Beta(SD);other MR methods are presented as Beta(SE);
P-values are significant at Bonferroni corrected level of 0.0083(0.05/6);
the summary-level GWAS data on blood cell traits from Mbatchou J et al.’s bloob cell consortium (PMID: 34017140);

## Sheet: Table S6-2
Table S6-2 Results of multivariable MR analyses testing effects of genetically plasma TG levels on leukocyte counts(adjusted for BMI)
Outcomes	Method	nSNPs	Beta	SE	p-value
Total leukocyte counts	IVW	374	0.186	0.043	<0.001
	MR-Egger		0.064	0.018	<0.001
	MR-Egger intercept		0.002	0	<0.001
	Weighted median		0.167	0.019	<0.001
Monocyte counts	IVW	381	0.048	0.06	0.425
	MR-Egger		-0.023	0.016	0.147
	MR-Egger intercept		0.002	0	<0.001
	Weighted median		0.061	0.015	<0.001
Lymphocyte counts	IVW	377	0.153	0.022	<0.001
	MR-Egger		0.091	0.016	<0.001
	MR-Egger intercept		0.002	0	<0.001
	Weighted median		0.152	0.019	<0.001
Neutrophil counts	IVW	377	0.112	0.043	0.014
	MR-Egger		0.059	0.019	0.005
	MR-Egger intercept		0.001	0	0.005
	Weighted median		0.116	0.013	<0.001
Basophil counts	IVW	386	0.007	0.009	0.392
	MR-Egger		0.021	0.014	0.046
	MR-Egger intercept		0	0	0.073
	Weighted median		0.003	0.01	0.771
Eosinophil counts	IVW	376	-0.005	0.021	0.842
	MR-Egger		-0.05	0.017	0.006
	MR-Egger intercept		0.001	0	0.003
	Weighted median		-0.008	0.017	0.604
MR results are reported as β value with SE (SD unit of outcomes per SD unit change in exposures);
units of traits are presented in Table S1A;
TG, triglyceride; IVW, Inverse variance weighted; MR-PRE, Mendelian Randomization Pleiotropy RESidual Sum and Outlier; SE,standard error;
P-values are significant at Bonferroni corrected level of 0.0083(0.05/6);
the summary-level GWAS data on blood cell traits from Mbatchou J et al.’s bloob cell consortium (PMID: 34017140);

## Sheet: Table S6-3
Table S6-3 Results of multivariable MR analyses testing effects of genetically plasma TG levels on leukocyte counts(adjusted for LDLc)
Outcomes	Method	nSNPs	Beta	SE	p-value
Total leukocyte counts	IVW	267	0.145926	0.039	<0.001
	MR-Egger		0.144837	0.0286	<0.001
	MR-Egger intercept		0.001089	0.0011	0.172
	Weighted median		0.173151	0.0176	<0.001
Monocyte counts	IVW	274	-0.004356	0.022	0.846
	MR-Egger		0.007623	0.0242	0.754
	MR-Egger intercept		0.001089	0.0011	0.071
	Weighted median		0.053361	0.0176	0.001
Lymphocyte counts	IVW	270	0.144837	0.0341	<0.001
	MR-Egger		0.148104	0.0264	<0.001
	MR-Egger intercept		0.002178	0.0011	0.015
	Weighted median		0.176418	0.0187	<0.001
Neutrophil counts	IVW	270	0.114345	0.0264	<0.001
	MR-Egger		0.118701	0.0242	<0.001
	MR-Egger intercept		0	0.0011	0.641
	Weighted median		0.126324	0.0165	<0.001
Basophil counts	IVW	279	0.015246	0.0099	0.121
	MR-Egger		0.011979	0.011	0.284
	MR-Egger intercept		0.001089	0	0.12
	Weighted median		0.015246	0.011	0.163
Eosinophil counts	IVW	268	-0.003267	0.0242	0.881
	MR-Egger		-0.035937	0.0231	0.123
	MR-Egger intercept		0.002178	0.0011	0.0176
	Weighted median		0.01089	0.0176	0.544
MR results are reported as β value with SE (SD unit of outcomes per SD unit change in exposures);
units of traits are presented in Table S1A;
TG, triglyceride; IVW, Inverse variance weighted; MR-PRE, Mendelian Randomization Pleiotropy RESidual Sum and Outlier; SE,standard error;
P-values are significant at Bonferroni corrected level of 0.0083(0.05/6);
the summary-level GWAS data on blood cell traits from Mbatchou J et al.’s bloob cell consortium (PMID: 34017140);

## Sheet: Table S6-4
Table S6-4 Results of multivariable MR analyses testing effects of genetically plasma TG levels on leukocyte counts(adjusted for VLDL)
Outcomes	Method	nSNPs	Beta	SE	p-value
Total leukocyte counts	IVW	233	0.20976	0.06256	0.001
	MR-Egger		0.1242	0.0368	0.001
	MR-Egger intercept		0.00184	0.00092	0.002
	Weighted median		0.23736	0.02392	<0.001
Monocyte counts	IVW	240	0.0153	0.0423	0.703
	MR-Egger		0.0144	0.0297	0.614
	MR-Egger intercept		0.0018	0.0009	0.012
	Weighted median		0.1017	0.0261	<0.001
Lymphocyte counts	IVW	236	0.14996	0.06348	0.013
	MR-Egger	236	0.10476	0.0378	0.004
	MR-Egger intercept	236	0.00432	0.00108	<0.001
	Weighted median	236	0.19764	0.03348	<0.001
Neutrophil counts	IVW	236	0.17604	0.054	<0.001
	MR-Egger	236	0.14256	0.03996	<0.001
	MR-Egger intercept	236	0.00108	0.00108	0.12
	Weighted median	236	0.20088	0.02484	<0.001
Basophil counts	IVW	245	0.0121	0.0143	0.316
	MR-Egger	245	0.0033	0.0176	0.826
	MR-Egger intercept	245	0.0011	0	0.148
	Weighted median	245	0.0099	0.0165	0.511
Eosinophil counts	IVW	235	-0.0033	0.0528	0.942
	MR-Egger	235	-0.0704	0.0407	0.083
	MR-Egger intercept	235	0.0022	0.0011	0.033
	Weighted median	235	-0.0231	0.0275	0.328
MR results are reported as β value with SE (SD unit of outcomes per SD unit change in exposures);
units of traits are presented in Table S1A;
TG, triglyceride; IVW, Inverse variance weighted; MR-PRE, Mendelian Randomization Pleiotropy RESidual Sum and Outlier; SE,standard error;
P-values are significant at Bonferroni corrected level of 0.0083(0.05/6);
the summary-level GWAS data on blood cell traits from Mbatchou J et al.’s bloob cell consortium (PMID: 34017140);

## Sheet: Table S6-5
Table S6-5 Results of multivariable MR analyses testing effects of genetically plasma TG levels on leukocyte counts(adjusted for Apo B)
Outcomes	Method	nSNPs	Beta	SE	p-value
Total leukocyte counts	IVW	272	0.142	0.04	<0.001
	MR-Egger		0.13	0.027	<0.001
	MR-Egger intercept		0.001	0.001	0.301
	Weighted median		0.183	0.018	<0.001
Monocyte counts	IVW	268	0.001	0.022	0.968
	MR-Egger		0.011	0.021	0.617
	MR-Egger intercept		0.001	0.001	0.096
	Weighted median		0.053	0.017	0.002
Lymphocyte counts	IVW	276	0.128	0.033	<0.001
	MR-Egger		0.135	0.025	<0.001
	MR-Egger intercept		0.001	0.001	0.1
	Weighted median		0.161	0.018	<0.001
Neutrophil counts	IVW	264	0.106	0.026	<0.001
	MR-Egger		0.105	0.023	<0.001
	MR-Egger intercept		0	0.001	0.633
	Weighted median		0.122	0.016	<0.001
Basophil counts	IVW	277	0.018	0.009	0.042
	MR-Egger		0.016	0.011	0.133
	MR-Egger intercept		0	0	0.303
	Weighted median		0.02	0.01	0.044
Eosinophil counts	IVW	274	-0.009	0.026	0.718
	MR-Egger		-0.043	0.022	0.048
	MR-Egger intercept		0.001	0.001	0.077
	Weighted median		0.008	0.016	0.635
MR results are reported as β value with SE (SD unit of outcomes per SD unit change in exposures);
units of traits are presented in Table S1A;
TG, triglyceride; IVW, Inverse variance weighted; MR-PRE, Mendelian Randomization Pleiotropy RESidual Sum and Outlier; SE,standard error;
P-values are significant at Bonferroni corrected level of 0.0083(0.05/6);
the summary-level GWAS data on blood cell traits from Mbatchou J et al.’s bloob cell consortium (PMID: 34017140);

## Sheet: Table S6-6
Table S6-6 Results of multivariable MR analyses testing effects of genetically plasma TG levels on leukocyte counts(adjusted for BMI, LDLc,VLDL, and Apo B)
Outcomes	Method	nSNPs	Beta	SE	p-value
Total leukocyte counts	IVW	360	0.222	0.058	<0.001
	MR-Egger		0.135	0.047	0.004
	MR-Egger intercept		0.001	0	0.022
	Weighted median		0.143	0.035	<0.001
Monocyte counts	IVW	366	0.074	0.077	0.339
	MR-Egger		0.112	0.041	0.006
	MR-Egger intercept		0.001	0	<0.001
	Weighted median		0.141	0.03	<0.001
Lymphocyte counts	IVW	372	0.149	0.067	0.026
	MR-Egger		0.161	0.048	0.001
	MR-Egger intercept		0.001	0	0.012
	Weighted median		0.106	0.035	0.003
Neutrophil counts	IVW	370	0.124	0.019	<0.001
	MR-Egger		0.094	0.042	0.027
	MR-Egger intercept		0	0	0.227
	Weighted median		0.126	0.033	<0.001
Basophil counts	IVW	365	-0.01	0.024	0.676
	MR-Egger		0.004	0.023	0.844
	MR-Egger intercept		0	0	0.028
	Weighted median		-0.045	0.022	0.039
Eosinophil counts	IVW	369	-0.063	0.055	0.254
	MR-Egger		-0.114	0.04	0.004
	MR-Egger intercept		0.001	0	0.055
	Weighted median		-0.085	0.031	0.007
MR results are reported as β value with SE (SD unit of outcomes per SD unit change in exposures);
units of traits are presented in Table S1A;
TG, triglyceride; IVW, Inverse variance weighted; MR-PRE, Mendelian Randomization Pleiotropy RESidual Sum and Outlier; SE,standard error;
P-values are significant at Bonferroni corrected level of 0.0083(0.05/6);
the summary-level GWAS data on blood cell traits from Mbatchou J et al.’s bloob cell consortium (PMID: 34017140);

## Sheet: Table S6-7
Table S6-7 Results of univariate MR analyses testing effects of genetically leukocyte counts on plasma TG levels
Exposures	Method	nSNPs	Beta	SE/SD	p-value
Total leukocyte counts	IVW	262	0.079	0.007	<0.001
	MR-Egger	262	0.051	0.013	<0.001
	MR-Egger intercept	262	0.001	0	0.059
	Weighted median	262	0.071	0.01	<0.001
	MR-PRE Outlier-corr	8	0.062	0.009	<0.001
Monocyte counts	IVW	276	0.009	0.007	0.092
	MR-Egger	276	0.001	0.008	0.96
	MR-Egger intercept	276	0	0	0.277
	Weighted median	276	0.011	0.007	0.098
	MR-PRE Outlier-corr	6	0.008	0.005	0.245
Lymphocyte counts	IVW	262	0.084	0.006	<0.001
	MR-Egger	262	0.063	0.014	<0.001
	MR-Egger intercept	262	0.001	0.001	0.253
	Weighted median	262	0.054	0.009	<0.001
	MR-PRE Outlier-corr	11	0.071	0.006	<0.001
Neutrophil counts	IVW	231	0.052	0.007	<0.001
	MR-Egger	231	0.039	0.013	0.016
	MR-Egger intercept	231	0.001	0	0.051
	Weighted median	231	0.044	0.012	<0.001
	MR-PRE Outlier-corr	10	0.038	0.008	<0.001
Basophil counts	IVW	74	0.003	0.012	0.885
	MR-Egger	74	-0.004	0.021	0.863
	MR-Egger intercept	74	0	0.001	0.855
	Weighted median	74	-0.006	0.02	0.718
	MR-PRE Outlier-corr	2	-0.004	0.016	0.671
Eosinophil counts	IVW	272	0.012	0.011	0.179
	MR-Egger	272	-0.008	0.029	0.783
	MR-Egger intercept	272	0.001	0	<0.001
	Weighted median	272	-0.004	0.01	0.721
	MR-PRE Outlier-corr	9	-0.003	0.003	0.269
MR results are reported as β value with SE/SD (SD unit of outcomes per SD unit change in exposures);
units of traits are presented in Table S1A;
TG, triglyceride; IVW, Inverse variance weighted; MR-PRE, Mendelian Randomization Pleiotropy RESidual Sum and Outlier; SE,standard error; SD,standard deviation;
effect estimates of MR-PRE Outlier-corr are outlier-corrected results, results are presented as Beta(SD);other MR methods are presented as Beta(SE);
P-values are significant at Bonferroni corrected level of 0.0083(0.05/6);
the summary-level GWAS data on blood cell traits from Mbatchou J et al.’s bloob cell consortium (PMID: 34017140);

## Sheet: Table S6-8
Table S6-8 Results of multivariable MR analyses testing effects of genetically leukocyte counts on plasma TG levels(adjusted for BMI)
Exposures	Method	nSNPs	Beta	SE	p-value
Total leukocyte counts	IVW	387	0.09936	0.01748	<0.001
	MR-Egger	387	0.1242	0.0368	<0.001
	MR-Egger intercept	387	0.00092	0.00092	0.222
	Weighted median	387	0.115	0.0138	<0.001
Monocyte counts	IVW	383	0.0198	0.0099	0.057
	MR-Egger	383	-0.0018	0.0252	0.932
	MR-Egger intercept	383	0.0009	0.0009	0.265
	Weighted median	383	0.009	0.009	0.311
Lymphocyte counts	IVW	375	0.04876	0.01656	0.002
	MR-Egger	375	0.07776	0.04104	0.053
	MR-Egger intercept	375	0.00108	0.00108	0.137
	Weighted median	375	0.0594	0.0162	<0.001
Neutrophil counts	IVW	382	0.07776	0.02484	<0.001
	MR-Egger	382	0.12852	0.05724	0.021
	MR-Egger intercept	382	0.00108	0.00108	0.314
	Weighted median	382	0.09288	0.01944	<0.001
Basophil counts	IVW	400	0.0605	0.0319	0.043
	MR-Egger	400	0.0319	0.0781	0.607
	MR-Egger intercept	400	0.0011	0	0.166
	Weighted median	400	0.0352	0.0319	0.328
Eosinophil counts	IVW	382	0.0187	0.0154	0.319
	MR-Egger	382	-0.0198	0.0429	0.617
	MR-Egger intercept	382	0	0.0011	0.644
	Weighted median	382	0.0187	0.0132	0.127
MR results are reported as β value with SE (SD unit of outcomes per SD unit change in exposures);
units of traits are presented in Table S1A;
TG, triglyceride; IVW, Inverse variance weighted; MR-PRE, Mendelian Randomization Pleiotropy RESidual Sum and Outlier; SE,standard error;
P-values are significant at Bonferroni corrected level of 0.0083(0.05/6);
the summary-level GWAS data on blood cell traits from Mbatchou J et al.’s bloob cell consortium (PMID: 34017140);

## Sheet: Table S6-9
Table S6-9 Results of multivariable MR analyses testing effects of genetically leukocyte counts on plasma TG levels(adjusted for LDLc)
Exposures	Method	nSNPs	Beta	SE	p-value
Total leukocyte counts	IVW	281	0.07912	0.01288	<0.001
	MR-Egger	281	0.10488	0.0552	0.052
	MR-Egger intercept	281	0.00092	0.00092	0.547
	Weighted median	281	0.0736	0.01104	<0.001
Monocyte counts	IVW	326	0.0171	0.0072	0.013
	MR-Egger	326	0.0279	0.0342	0.406
	MR-Egger intercept	326	0	0.0009	0.784
	Weighted median	326	0.0153	0.0072	0.053
Lymphocyte counts	IVW	311	0.069	0.0138	<0.001
	MR-Egger	311	0.0378	0.06264	0.522
	MR-Egger intercept	311	0.00216	0.00108	0.051
	Weighted median	311	0.07236	0.01296	<0.001
Neutrophil counts	IVW	265	0.05292	0.01512	<0.001
	MR-Egger	265	0.10368	0.06696	0.204
	MR-Egger intercept	265	0.00108	0.00108	0.536
	Weighted median	265	0.0594	0.01296	<0.001
Basophil counts	IVW	172	0.0066	0.0264	0.727
	MR-Egger	172	-0.0132	0.1221	0.933
	MR-Egger intercept	172	0	0.0022	0.828
	Weighted median	172	-0.0176	0.0264	0.545
Eosinophil counts	IVW	320	-0.0011	0.0132	0.976
	MR-Egger	320	0.0363	0.0451	0.434
	MR-Egger intercept	320	-0.0011	0.0011	0.317
	Weighted median	320	-0.0022	0.011	0.815
MR results are reported as β value with SE (SD unit of outcomes per SD unit change in exposures);
units of traits are presented in Table S1A;
TG, triglyceride; IVW, Inverse variance weighted; MR-PRE, Mendelian Randomization Pleiotropy RESidual Sum and Outlier; SE,standard error;
P-values are significant at Bonferroni corrected level of 0.0083(0.05/6);
the summary-level GWAS data on blood cell traits from Mbatchou J et al.’s bloob cell consortium (PMID: 34017140);

## Sheet: Table S6-10
Table S6-10 Results of multivariable MR analyses testing effects of genetically leukocyte counts on plasma TG levels(adjusted for VLDL)
Exposures	Method	nSNPs	Beta	SE	p-value
Total leukocyte counts	IVW	270	0.06532	0.01196	<0.001
	MR-Egger	270	0.10764	0.0322	<0.001
	MR-Egger intercept	270	0	0.00092	0.763
	Weighted median	270	0.06072	0.01196	<0.001
Monocyte counts	IVW	304	0.0207	0.0063	<0.001
	MR-Egger	304	0.0108	0.0387	0.716
	MR-Egger intercept	304	0	0.0009	0.706
	Weighted median	304	0.0216	0.0081	0.017
Lymphocyte counts	IVW	299	0.04416	0.01104	<0.001
	MR-Egger	299	0.08316	0.03456	0.016
	MR-Egger intercept	299	0.00432	0.00108	0.006
	Weighted median	299	0.05184	0.01404	<0.001
Neutrophil counts	IVW	252	0.05292	0.01404	<0.001
	MR-Egger	252	0.00756	0.07884	0.843
	MR-Egger intercept	252	0.00324	0.00216	0.107
	Weighted median	252	0.0432	0.01404	<0.001
Basophil counts	IVW	106	-0.0055	0.0242	0.815
	MR-Egger	106	0.0847	0.1991	0.622
	MR-Egger intercept	106	-0.0022	0.0033	0.543
	Weighted median	106	-0.0396	0.0319	0.217
Eosinophil counts	IVW	307	0	0.011	0.982
	MR-Egger	307	0.0528	0.0528	0.319
	MR-Egger intercept	307	-0.0022	0.0011	0.208
	Weighted median	307	-0.0044	0.0121	0.711
MR results are reported as β value with SE (SD unit of outcomes per SD unit change in exposures);
units of traits are presented in Table S1A;
TG, triglyceride; IVW, Inverse variance weighted; MR-PRE, Mendelian Randomization Pleiotropy RESidual Sum and Outlier; SE,standard error;
P-values are significant at Bonferroni corrected level of 0.0083(0.05/6);
the summary-level GWAS data on blood cell traits from Mbatchou J et al.’s bloob cell consortium (PMID: 34017140);

[truncated: 3 more sheets: Table S6-11, Table S6-12, Table S6-13]
